# Supplementary material for: Identification and Characterization of the Seed Storage Proteins and Related Genes of Cannabis sativa L
Source: Front Nutr. 2021 Jun 7;8:678421. doi: 10.3389/fnut.2021.678421 (PMC8215128; doi:10.3389/fnut.2021.678421)
Supplement: Supplementary Table 1 — Primer sequences for cloning genes encoding hemp seed storage proteins. [file Table_1.XLSX]

## Sheet: <20 kDa-psmSummary
query_number	peptide_seq	PSM_FDR	ions_score	Protein_ID	Modification	Title
6167	ALPEAVLANAFQISR	0	3.66429	CDP79023.1;CDP79024.1;CDP79026.1;XP_030498238.1	-	File120197 Spectrum7331 scans: 9332
5795	LNTLNNYNLPILR	0	3.44663	CDP79027.1;CDP79028.1;CDP79029.1	-	File120197 Spectrum6421 scans: 8269
5793	LNTLNNYNLPILR	0	3.40233	CDP79027.1;CDP79028.1;CDP79029.1	-	File120197 Spectrum6505 scans: 8367
5643	VPGISQNFASSLPSK	0	3.39182	XP_030479618.1	-	File120197 Spectrum4352 scans: 5855
7143	AMPEDVIANSYQISR	0	3.38983	SNQ45158.1;SNQ45160.1;XP_030499769.1;XP_030499964.1	-	File120197 Spectrum4717 scans: 6281
5421	ISTVNSYNLPILR	0	3.36214	CDP79023.1;CDP79024.1;CDP79026.1;XP_030498238.1	Deamidated (NQ)@5N	File120197 Spectrum5905 scans: 7667
6815	AMPDDVLANAFQISR	0	3.33886	CDP79028.1;CDP79029.1	Oxidation (M)@2M	File120197 Spectrum6608 scans: 8487
5373	ISTVNSYNLPILR	0	3.33391	CDP79023.1;CDP79024.1;CDP79026.1;XP_030498238.1	-	File120197 Spectrum5959 scans: 7730
6166	ALPEAVLANAFQISR	0	3.30516	CDP79023.1;CDP79024.1;CDP79026.1;XP_030498238.1	-	File120197 Spectrum7499 scans: 9528
6181	ALPEAVLANAFQISR	0	3.24934	CDP79023.1;CDP79024.1;CDP79026.1;XP_030498238.1	-	File120197 Spectrum7837 scans: 9926
6186	ALPEAVLANAFQISR	0	3.22555	CDP79023.1;CDP79024.1;CDP79026.1;XP_030498238.1	-	File120197 Spectrum8408 scans: 10606
5349	ISTVNSYNLPILR	0	3.22299	CDP79023.1;CDP79024.1;CDP79026.1;XP_030498238.1	-	File120197 Spectrum5737 scans: 7471
7627	ISAGSAFYLVNTGEGQR	0	3.20039	SNQ45153.2;XP_030504501.1	-	File120197 Spectrum5043 scans: 6661
6829	AMPDDVLANAFQISR	0	3.19897	CDP79028.1;CDP79029.1	Oxidation (M)@2M	File120197 Spectrum7445 scans: 9465
5386	ISTVNSYNLPILR	0	3.18991	CDP79023.1;CDP79024.1;CDP79026.1;XP_030498238.1	-	File120197 Spectrum6808 scans: 8720
6846	AMPDDVLANAFQISR	0	3.18307	CDP79028.1;CDP79029.1	Oxidation (M)@2M	File120197 Spectrum9378 scans: 11903
5400	ISTVNSYNLPILR	0	3.14119	CDP79023.1;CDP79024.1;CDP79026.1;XP_030498238.1	-	File120197 Spectrum5655 scans: 7375
6196	ALPEAVLANAFQISR	0	3.11009	CDP79023.1;CDP79024.1;CDP79026.1;XP_030498238.1	-	File120197 Spectrum8158 scans: 10310
6156	ALPEAVLANAFQISR	0	3.10178	CDP79023.1;CDP79024.1;CDP79026.1;XP_030498238.1	-	File120197 Spectrum7164 scans: 9137
6192	ALPEAVLANAFQISR	0	3.09719	CDP79023.1;CDP79024.1;CDP79026.1;XP_030498238.1	-	File120197 Spectrum8635 scans: 10891
6818	AMPDDVLANAFQISR	0	3.09585	CDP79028.1;CDP79029.1	Oxidation (M)@2M	File120197 Spectrum6104 scans: 7899
9061	NAMYAPQYTMNAHNIIYAIR	0	3.07195	SNQ45158.1	-	File120197 Spectrum6088 scans: 7880
6193	ALPEAVLANAFQISR	0	3.06077	CDP79023.1;CDP79024.1;CDP79026.1;XP_030498238.1	-	File120197 Spectrum8717 scans: 10988
6165	ALPEAVLANAFQISR	0	3.05521	CDP79023.1;CDP79024.1;CDP79026.1;XP_030498238.1	-	File120197 Spectrum8242 scans: 10409
6819	AMPDDVLANAFQISR	0	3.04737	CDP79028.1;CDP79029.1	Oxidation (M)@2M	File120197 Spectrum5643 scans: 7361
6851	AMPDDVLANAFQISR	0	3.03134	CDP79028.1;CDP79029.1	Oxidation (M)@2M	File120197 Spectrum6524 scans: 8389
6149	ALPEAVLANAFQISR	0	3.02986	CDP79023.1;CDP79024.1;CDP79026.1;XP_030498238.1	-	File120197 Spectrum8469 scans: 10693
7148	AMPEDVIANSYQISR	0	3.02086	SNQ45158.1;SNQ45160.1;XP_030499769.1;XP_030499964.1	-	File120197 Spectrum4696 scans: 6256
6176	ALPEAVLANAFQISR	0	3.01512	CDP79023.1;CDP79024.1;CDP79026.1;XP_030498238.1	-	File120197 Spectrum7753 scans: 9826
7140	AMPEDVIANSYQISR	0	3.00176	SNQ45158.1;SNQ45160.1;XP_030499769.1;XP_030499964.1	-	File120197 Spectrum4899 scans: 6493
1570	SSGPFNLFR	0	2.99501	XP_030493178.1	-	File120197 Spectrum5719 scans: 7450
6848	AMPDDVLANAFQISR	0	2.98541	CDP79028.1;CDP79029.1	Oxidation (M)@2M	File120197 Spectrum8015 scans: 10141
5416	ISTVNSYNLPILR	0	2.98469	CDP79023.1;CDP79024.1;CDP79026.1;XP_030498238.1	-	File120197 Spectrum8006 scans: 10130
5411	ISTVNSYNLPILR	0	2.97847	CDP79023.1;CDP79024.1;CDP79026.1;XP_030498238.1	-	File120197 Spectrum6149 scans: 7951
7286	AMPEDVIANSYQISR	0	2.97655	SNQ45158.1;SNQ45160.1;XP_030499769.1;XP_030499964.1	Oxidation (M)@2M	File120197 Spectrum3999 scans: 5441
6723	AMPDDVLANAFQISR	0	2.97173	CDP79028.1;CDP79029.1	-	File120197 Spectrum6913 scans: 8843
6820	AMPDDVLANAFQISR	0	2.96878	CDP79028.1;CDP79029.1	Oxidation (M)@2M	File120197 Spectrum7278 scans: 9270
5350	ISTVNSYNLPILR	0	2.95714	CDP79023.1;CDP79024.1;CDP79026.1;XP_030498238.1	-	File120197 Spectrum8949 scans: 11261
5422	ISTVNSYNLPILR	0	2.94233	CDP79023.1;CDP79024.1;CDP79026.1;XP_030498238.1	Deamidated (NQ)@5N	File120197 Spectrum5821 scans: 7569
4206	TTVLVMVVEGTGR	0	2.94233	XP_030508280.1;XP_030508281.1	-	File120197 Spectrum5858 scans: 7612
3399	VIDELAAEYAGK	0	2.93131	XP_030486371.1	-	File120197 Spectrum3699 scans: 5091
6840	AMPDDVLANAFQISR	0	2.92891	CDP79028.1;CDP79029.1	Oxidation (M)@2M	File120197 Spectrum7770 scans: 9846
6864	AMPDDVLANAFQISR	0	2.92184	CDP79028.1;CDP79029.1	Oxidation (M)@2M	File120197 Spectrum10249 scans: 13336
8862	TGDTLVFNYGQGAHNVVAVNR	0	2.91101	XP_030477713.1	-	File120197 Spectrum4521 scans: 6052
6861	AMPDDVLANAFQISR	0	2.91073	CDP79028.1;CDP79029.1	Oxidation (M)@2M	File120197 Spectrum9770 scans: 12387
7095	ILAESFNVDTELAHK	0	2.89928	CDP79027.1;CDP79028.1;CDP79029.1	-	File120197 Spectrum4520 scans: 6051
6811	AMPDDVLANAFQISR	0	2.89039	CDP79028.1;CDP79029.1	Oxidation (M)@2M	File120197 Spectrum7194 scans: 9172
5377	ISTVNSYNLPILR	0	2.8859	CDP79023.1;CDP79024.1;CDP79026.1;XP_030498238.1	-	File120197 Spectrum7762 scans: 9836
3386	EITLGFVDLLR	0	2.88178	AAN63280.1;AFJ74340.1;AGX26126.1;AJB84509.1;AJK91430.1;ARC99292.1	-	File120197 Spectrum7981 scans: 10100
8921	NGMMAPHFNLDSHSVIYVTR	0	2.88008	CDP79027.1;CDP79028.1;CDP79029.1	-	File120197 Spectrum5289 scans: 6948
6693	AMPDDVLANAFQISR	0	2.87842	CDP79028.1;CDP79029.1	-	File120197 Spectrum8321 scans: 10502
5352	ISTVNSYNLPILR	0	2.86923	CDP79023.1;CDP79024.1;CDP79026.1;XP_030498238.1	-	File120197 Spectrum7057 scans: 9012
5398	ISTVNSYNLPILR	0	2.86479	CDP79023.1;CDP79024.1;CDP79026.1;XP_030498238.1	-	File120197 Spectrum7152 scans: 9123
5403	ISTVNSYNLPILR	0	2.85978	CDP79023.1;CDP79024.1;CDP79026.1;XP_030498238.1	-	File120197 Spectrum7198 scans: 9176
4568	TNDNAWVSPLAGR	0	2.851	CDP79023.1;CDP79024.1;CDP79026.1;XP_030498238.1	-	File120197 Spectrum4172 scans: 5645
6695	AMPDDVLANAFQISR	0	2.84985	CDP79028.1;CDP79029.1	-	File120197 Spectrum6829 scans: 8745
6696	AMPDDVLANAFQISR	0	2.83887	CDP79028.1;CDP79029.1	-	File120197 Spectrum6745 scans: 8647
6700	AMPDDVLANAFQISR	0	2.8339	CDP79028.1;CDP79029.1	-	File120197 Spectrum7255 scans: 9243
6152	ALPEAVLANAFQISR	0	2.83373	CDP79023.1;CDP79024.1;CDP79026.1;XP_030498238.1	-	File120197 Spectrum7415 scans: 9430
6180	ALPEAVLANAFQISR	0	2.83165	CDP79023.1;CDP79024.1;CDP79026.1;XP_030498238.1	-	File120197 Spectrum7583 scans: 9626
6817	AMPDDVLANAFQISR	0	2.82648	CDP79028.1;CDP79029.1	Oxidation (M)@2M	File120197 Spectrum10199 scans: 13192
6838	AMPDDVLANAFQISR	0	2.82135	CDP79028.1;CDP79029.1	Oxidation (M)@2M	File120197 Spectrum8823 scans: 11113
5357	ISTVNSYNLPILR	0	2.81405	CDP79023.1;CDP79024.1;CDP79026.1;XP_030498238.1	-	File120197 Spectrum6251 scans: 8070
7234	GWDEGVLGMQVGEVAR	0	2.80894	XP_030478538.1	-	File120197 Spectrum6050 scans: 7836
6822	AMPDDVLANAFQISR	0	2.80771	CDP79028.1;CDP79029.1	Oxidation (M)@2M	File120197 Spectrum6355 scans: 8192
5370	ISTVNSYNLPILR	0	2.80664	CDP79023.1;CDP79024.1;CDP79026.1;XP_030498238.1	-	File120197 Spectrum7220 scans: 9202
6812	AMPDDVLANAFQISR	0	2.79237	CDP79028.1;CDP79029.1	Oxidation (M)@2M	File120197 Spectrum6859 scans: 8780
8938	NGMMAPHFNLDSHSVIYVTR	0	2.79139	CDP79027.1;CDP79028.1;CDP79029.1	Deamidated (NQ)@1N	File120197 Spectrum5668 scans: 7390
6826	AMPDDVLANAFQISR	0	2.78674	CDP79028.1;CDP79029.1	Oxidation (M)@2M	File120197 Spectrum6187 scans: 7996
5374	ISTVNSYNLPILR	0	2.78348	CDP79023.1;CDP79024.1;CDP79026.1;XP_030498238.1	-	File120197 Spectrum7269 scans: 9259
5786	LNTLNNYNLPILR	0	2.7827	CDP79027.1;CDP79028.1;CDP79029.1	-	File120197 Spectrum6673 scans: 8563
6177	ALPEAVLANAFQISR	0	2.75969	CDP79023.1;CDP79024.1;CDP79026.1;XP_030498238.1	-	File120197 Spectrum7668 scans: 9726
6254	MTPSTALPEAADYAR	0	2.75922	XP_030494559.1	Oxidation (M)@1M	File120197 Spectrum3323 scans: 4652
5811	LNTLNNYNLPILR	0	2.75606	CDP79027.1;CDP79028.1;CDP79029.1	-	File120197 Spectrum6757 scans: 8661
5363	ISTVNSYNLPILR	0	2.75309	CDP79023.1;CDP79024.1;CDP79026.1;XP_030498238.1	-	File120197 Spectrum6332 scans: 8165
6834	AMPDDVLANAFQISR	0	2.75014	CDP79028.1;CDP79029.1	Oxidation (M)@2M	File120197 Spectrum6775 scans: 8682
4351	TTVLVMVVEGTGR	0	2.74214	XP_030508280.1;XP_030508281.1	Oxidation (M)@6M	File120197 Spectrum4732 scans: 6298
6830	AMPDDVLANAFQISR	0	2.73984	CDP79028.1;CDP79029.1	Oxidation (M)@2M	File120197 Spectrum8432 scans: 10634
3167	NPVTLDHLSVR	0	2.73291	XP_030498921.1	-	File120197 Spectrum3001 scans: 4277
9000	NGMMAPHFNLDSHSVIYVTR	0	2.7219	CDP79027.1;CDP79028.1;CDP79029.1	Oxidation (M)@3M	File120197 Spectrum4676 scans: 6233
5359	ISTVNSYNLPILR	0	2.71847	CDP79023.1;CDP79024.1;CDP79026.1;XP_030498238.1	-	File120197 Spectrum8896 scans: 11199
7139	AMPEDVIANSYQISR	0	2.71655	SNQ45158.1;SNQ45160.1;XP_030499769.1;XP_030499964.1	-	File120197 Spectrum4807 scans: 6386
7893	YLEEAFNVDSETVKR	0	2.71348	CDP79023.1;CDP79024.1;XP_030498238.1	-	File120197 Spectrum3807 scans: 5217
5780	LNTLNNYNLPILR	0	2.71257	CDP79027.1;CDP79028.1;CDP79029.1	-	File120197 Spectrum9984 scans: 12672
5824	LNTLNNYNLPILR	0	2.71014	CDP79027.1;CDP79028.1;CDP79029.1	-	File120197 Spectrum6842 scans: 8760
6179	ALPEAVLANAFQISR	0	2.70888	CDP79023.1;CDP79024.1;CDP79026.1;XP_030498238.1	-	File120197 Spectrum7992 scans: 10114
6849	AMPDDVLANAFQISR	0	2.70537	CDP79028.1;CDP79029.1	Oxidation (M)@2M	File120197 Spectrum7933 scans: 10044
6813	AMPDDVLANAFQISR	0	2.70461	CDP79028.1;CDP79029.1	Oxidation (M)@2M	File120197 Spectrum9980 scans: 12667
6858	AMPDDVLANAFQISR	0	2.69496	CDP79028.1;CDP79029.1	Oxidation (M)@2M	File120197 Spectrum7686 scans: 9747
6863	AMPDDVLANAFQISR	0	2.69442	CDP79028.1;CDP79029.1	Oxidation (M)@2M	File120197 Spectrum10219 scans: 13262
5372	ISTVNSYNLPILR	0	2.67766	CDP79023.1;CDP79024.1;CDP79026.1;XP_030498238.1	-	File120197 Spectrum6178 scans: 7985
4524	VLENLGADPSNIR	0	2.6762	XP_030488930.1;XP_030488931.1	-	File120197 Spectrum3220 scans: 4532
7285	AMPEDVIANSYQISR	0	2.67497	SNQ45158.1;SNQ45160.1;XP_030499769.1;XP_030499964.1	Oxidation (M)@2M	File120197 Spectrum4044 scans: 5494
6843	AMPDDVLANAFQISR	0	2.67172	CDP79028.1;CDP79029.1	Oxidation (M)@2M	File120197 Spectrum8349 scans: 10535
4720	EETVLLTSSTSSR	0	2.66991	CDP79023.1;CDP79024.1;CDP79026.1;XP_030498238.1	-	File120197 Spectrum2197 scans: 3338
4688	EETVLLTSSTSSR	0	2.66628	CDP79023.1;CDP79024.1;CDP79026.1;XP_030498238.1	-	File120197 Spectrum2315 scans: 3476
9085	NAIYTPHWNVNAHSVMYVLR	0	2.66459	CDP79023.1;CDP79024.1;XP_030498238.1	-	File120197 Spectrum6080 scans: 7871
5378	ISTVNSYNLPILR	0	2.66406	CDP79023.1;CDP79024.1;CDP79026.1;XP_030498238.1	-	File120197 Spectrum6215 scans: 8028
6131	ALPEAVLANAFQISR	0	2.66169	CDP79023.1;CDP79024.1;CDP79026.1;XP_030498238.1	-	File120197 Spectrum9971 scans: 12654
5366	ISTVNSYNLPILR	0	2.64836	CDP79023.1;CDP79024.1;CDP79026.1;XP_030498238.1	-	File120197 Spectrum8480 scans: 10708
4684	EETVLLTSSTSSR	0	2.64408	CDP79023.1;CDP79024.1;CDP79026.1;XP_030498238.1	-	File120197 Spectrum2327 scans: 3490
6688	AMPDDVLANAFQISR	0	2.63112	CDP79028.1;CDP79029.1	-	File120197 Spectrum6335 scans: 8168
6837	AMPDDVLANAFQISR	0	2.627	CDP79028.1;CDP79029.1	Oxidation (M)@2M	File120197 Spectrum6944 scans: 8880
6816	AMPDDVLANAFQISR	0	2.62588	CDP79028.1;CDP79029.1	Oxidation (M)@2M	File120197 Spectrum6271 scans: 8094
6160	ALPEAVLANAFQISR	0	2.62558	CDP79023.1;CDP79024.1;CDP79026.1;XP_030498238.1	-	File120197 Spectrum8965 scans: 11280
5399	ISTVNSYNLPILR	0	2.62345	CDP79023.1;CDP79024.1;CDP79026.1;XP_030498238.1	-	File120197 Spectrum5911 scans: 7674
7970	FYLAGNPEDEFEQLR	0	2.62044	CDP79023.1;CDP79024.1;CDP79026.1;XP_030498238.1	-	File120197 Spectrum6398 scans: 8242
6845	AMPDDVLANAFQISR	0	2.61955	CDP79028.1;CDP79029.1	Oxidation (M)@2M	File120197 Spectrum9522 scans: 12088
6169	ALPEAVLANAFQISR	0	2.61902	CDP79023.1;CDP79024.1;CDP79026.1;XP_030498238.1	-	File120197 Spectrum9291 scans: 11786
6835	AMPDDVLANAFQISR	0	2.59703	CDP79028.1;CDP79029.1	Oxidation (M)@2M	File120197 Spectrum9201 scans: 11642
4982	FGNVEAGDNLLQR	0	2.59667	XP_030478876.1;XP_030478877.1	-	File120197 Spectrum3982 scans: 5421
5822	LNTLNNYNLPILR	0	2.59142	CDP79027.1;CDP79028.1;CDP79029.1	-	File120197 Spectrum7590 scans: 9634
5405	ISTVNSYNLPILR	0	2.5881	CDP79023.1;CDP79024.1;CDP79026.1;XP_030498238.1	-	File120197 Spectrum6043 scans: 7828
4695	EETVLLTSSTSSR	0	2.5876	CDP79023.1;CDP79024.1;CDP79026.1;XP_030498238.1	-	File120197 Spectrum2172 scans: 3308
7352	GWDEGVLGMQVGEVAR	0	2.58365	XP_030478538.1	Oxidation (M)@9M	File120197 Spectrum5100 scans: 6727
5360	ISTVNSYNLPILR	0	2.57996	CDP79023.1;CDP79024.1;CDP79026.1;XP_030498238.1	-	File120197 Spectrum6723 scans: 8621
5818	LNTLNNYNLPILR	0	2.57386	CDP79027.1;CDP79028.1;CDP79029.1	-	File120197 Spectrum6020 scans: 7801
8947	NGMMAPHFNLDSHSVIYVTR	0	2.57214	CDP79027.1;CDP79028.1;CDP79029.1	Deamidated (NQ)@9N	File120197 Spectrum5701 scans: 7429
6823	AMPDDVLANAFQISR	0	2.56921	CDP79028.1;CDP79029.1	Oxidation (M)@2M	File120197 Spectrum9255 scans: 11727
5375	ISTVNSYNLPILR	0	2.56886	CDP79023.1;CDP79024.1;CDP79026.1;XP_030498238.1	-	File120197 Spectrum7676 scans: 9735
6821	AMPDDVLANAFQISR	0	2.56488	CDP79028.1;CDP79029.1	Oxidation (M)@2M	File120197 Spectrum6692 scans: 8585
5406	ISTVNSYNLPILR	0	2.55846	CDP79023.1;CDP79024.1;CDP79026.1;XP_030498238.1	-	File120197 Spectrum9346 scans: 11859
4689	EETVLLTSSTSSR	0	2.55062	CDP79023.1;CDP79024.1;CDP79026.1;XP_030498238.1	-	File120197 Spectrum2157 scans: 3289
7681	QNIDRPSQADIFNPR	0	2.54407	CDP79027.1;CDP79028.1;CDP79029.1	-	File120197 Spectrum5223 scans: 6871
5393	ISTVNSYNLPILR	0	2.53892	CDP79023.1;CDP79024.1;CDP79026.1;XP_030498238.1	-	File120197 Spectrum9279 scans: 11768
7204	LSYFVSQQQQEEGR	0	2.53276	XP_030508280.1	-	File120197 Spectrum2896 scans: 4154
5410	ISTVNSYNLPILR	0	2.53088	CDP79023.1;CDP79024.1;CDP79026.1;XP_030498238.1	-	File120197 Spectrum6544 scans: 8412
6860	AMPDDVLANAFQISR	0	2.52546	CDP79028.1;CDP79029.1	Oxidation (M)@2M	File120197 Spectrum7110 scans: 9074
5371	ISTVNSYNLPILR	0	2.5184	CDP79023.1;CDP79024.1;CDP79026.1;XP_030498238.1	-	File120197 Spectrum6650 scans: 8536
6832	AMPDDVLANAFQISR	0	2.51619	CDP79028.1;CDP79029.1	Oxidation (M)@2M	File120197 Spectrum9313 scans: 11815
7612	VNTDESPTIATQYGIR	0	2.51453	XP_030489728.1	-	File120197 Spectrum3721 scans: 5117
6706	AMPDDVLANAFQISR	0	2.51365	CDP79028.1;CDP79029.1	-	File120197 Spectrum7677 scans: 9736
5412	ISTVNSYNLPILR	0	2.51331	CDP79023.1;CDP79024.1;CDP79026.1;XP_030498238.1	-	File120197 Spectrum7211 scans: 9191
8125	LTTVNSYNLPILSFLR	0	2.51229	SNQ45158.1;SNQ45160.1;XP_030499769.1;XP_030499964.1	-	File120197 Spectrum8977 scans: 11294
5813	LNTLNNYNLPILR	0	2.51047	CDP79027.1;CDP79028.1;CDP79029.1	-	File120197 Spectrum8800 scans: 11086
5388	ISTVNSYNLPILR	0	2.50687	CDP79023.1;CDP79024.1;CDP79026.1;XP_030498238.1	-	File120197 Spectrum7346 scans: 9349
6825	AMPDDVLANAFQISR	0	2.50582	CDP79028.1;CDP79029.1	Oxidation (M)@2M	File120197 Spectrum7601 scans: 9647
6079	EESSLFTTSHQGIR	0	2.50257	SNQ45158.1;XP_030499964.1	-	File120197 Spectrum2687 scans: 3910
6690	AMPDDVLANAFQISR	0	2.49649	CDP79028.1;CDP79029.1	-	File120197 Spectrum6661 scans: 8549
6807	AMPDDVLANAFQISR	0	2.49422	CDP79028.1;CDP79029.1	Oxidation (M)@2M	File120197 Spectrum7517 scans: 9549
5762	EYDGSTLELQGVSR	0	2.49399	XP_030483678.1	-	File120197 Spectrum3479 scans: 4834
6850	AMPDDVLANAFQISR	0	2.49392	CDP79028.1;CDP79029.1	Oxidation (M)@2M	File120197 Spectrum8658 scans: 10918
3168	NPVTLDHLSVR	0	2.49123	XP_030498921.1	-	File120197 Spectrum2995 scans: 4270
6854	AMPDDVLANAFQISR	0	2.4909	CDP79028.1;CDP79029.1	Oxidation (M)@2M	File120197 Spectrum10063 scans: 12778
5361	ISTVNSYNLPILR	0	2.47782	CDP79023.1;CDP79024.1;CDP79026.1;XP_030498238.1	-	File120197 Spectrum8915 scans: 11221
4929	GPELAAAFGLSLER	0	2.47592	SNQ45153.2;XP_030504501.1	-	File120197 Spectrum6624 scans: 8505
6687	AMPDDVLANAFQISR	0	2.47496	CDP79028.1;CDP79029.1	-	File120197 Spectrum7165 scans: 9138
9036	NAMYAPHYNINAHSIIYAIR	0	2.47367	SNQ45160.1;XP_030499769.1	-	File120197 Spectrum5581 scans: 7289
6717	AMPDDVLANAFQISR	0	2.46673	CDP79028.1;CDP79029.1	-	File120197 Spectrum7339 scans: 9341
5381	ISTVNSYNLPILR	0	2.45793	CDP79023.1;CDP79024.1;CDP79026.1;XP_030498238.1	-	File120197 Spectrum8814 scans: 11102
6137	ALPEAVLANAFQISR	0	2.45439	CDP79023.1;CDP79024.1;CDP79026.1;XP_030498238.1	-	File120197 Spectrum7248 scans: 9235
5402	ISTVNSYNLPILR	0	2.44341	CDP79023.1;CDP79024.1;CDP79026.1;XP_030498238.1	-	File120197 Spectrum8649 scans: 10907
6692	AMPDDVLANAFQISR	0	2.43624	CDP79028.1;CDP79029.1	-	File120197 Spectrum8240 scans: 10406
1838	ADVFTPQAGR	0	2.42773	CDP79023.1;CDP79024.1;CDP79026.1;XP_030498238.1	-	File120197 Spectrum2361 scans: 3530
6857	AMPDDVLANAFQISR	0	2.42174	CDP79028.1;CDP79029.1	Oxidation (M)@2M	File120197 Spectrum8182 scans: 10338
7736	QNIDRPSQADIFNPR	0	2.41862	CDP79027.1;CDP79028.1;CDP79029.1	-	File120197 Spectrum7230 scans: 9214
5368	ISTVNSYNLPILR	0	2.41156	CDP79023.1;CDP79024.1;CDP79026.1;XP_030498238.1	-	File120197 Spectrum8422 scans: 10622
8244	GEPATFAIAATTDTPISGGK	0	2.4095	XP_030483895.1	-	File120197 Spectrum4957 scans: 6561
5805	LNTLNNYNLPILR	0	2.40556	CDP79027.1;CDP79028.1;CDP79029.1	-	File120197 Spectrum6084 scans: 7875
6682	AMPDDVLANAFQISR	0	2.40297	CDP79028.1;CDP79029.1	-	File120197 Spectrum7178 scans: 9153
5391	ISTVNSYNLPILR	0	2.39827	CDP79023.1;CDP79024.1;CDP79026.1;XP_030498238.1	-	File120197 Spectrum7186 scans: 9162
5196	KFELAPEQYVLK	0	2.38875	XP_030477762.1	-	File120197 Spectrum4966 scans: 6571
3792	HPLGADQLDQAR	0	2.38487	XP_030490466.1	-	File120197 Spectrum1013 scans: 1954
1853	ADVFTPQAGR	0	2.38377	CDP79023.1;CDP79024.1;CDP79026.1;XP_030498238.1	-	File120197 Spectrum5458 scans: 7145
7845	AAVPSGASTGVYEALELR	0	2.38331	XP_030493203.1	-	File120197 Spectrum5700 scans: 7427
5362	ISTVNSYNLPILR	0	2.38301	CDP79023.1;CDP79024.1;CDP79026.1;XP_030498238.1	-	File120197 Spectrum6427 scans: 8276
5817	LNTLNNYNLPILR	0	2.36765	CDP79027.1;CDP79028.1;CDP79029.1	-	File120197 Spectrum7094 scans: 9055
1710	ADVFSPQAGR	0	2.35696	SNQ45158.1;SNQ45160.1;XP_030499769.1;XP_030499964.1	-	File120197 Spectrum1879 scans: 2964
1876	ADVFTPQAGR	0	2.34935	CDP79023.1;CDP79024.1;CDP79026.1;XP_030498238.1	-	File120197 Spectrum1795 scans: 2866
5418	ISTVNSYNLPILR	0	2.3488	CDP79023.1;CDP79024.1;CDP79026.1;XP_030498238.1	-	File120197 Spectrum7246 scans: 9232
6078	EESSLFTTSHQGIR	0	2.34325	SNQ45158.1;XP_030499964.1	-	File120197 Spectrum2653 scans: 3871
6702	AMPDDVLANAFQISR	0	2.34221	CDP79028.1;CDP79029.1	-	File120197 Spectrum7763 scans: 9837
1970	LINPVSLPGR	0	2.33944	XP_030493178.1	-	File120197 Spectrum3979 scans: 5418
6175	ALPEAVLANAFQISR	0	2.33713	CDP79023.1;CDP79024.1;CDP79026.1;XP_030498238.1	-	File120197 Spectrum8326 scans: 10508
6155	ALPEAVLANAFQISR	0	2.33561	CDP79023.1;CDP79024.1;CDP79026.1;XP_030498238.1	-	File120197 Spectrum9908 scans: 12566
6694	AMPDDVLANAFQISR	0	2.33529	CDP79028.1;CDP79029.1	-	File120197 Spectrum7080 scans: 9039
1892	ADVFTPQAGR	0	2.33442	CDP79023.1;CDP79024.1;CDP79026.1;XP_030498238.1	-	File120197 Spectrum2050 scans: 3164
6824	AMPDDVLANAFQISR	0	2.32657	CDP79028.1;CDP79029.1	Oxidation (M)@2M	File120197 Spectrum8905 scans: 11210
4683	EETVLLTSSTSSR	0	2.31683	CDP79023.1;CDP79024.1;CDP79026.1;XP_030498238.1	-	File120197 Spectrum2144 scans: 3274
6862	AMPDDVLANAFQISR	0	2.31596	CDP79028.1;CDP79029.1	Oxidation (M)@2M	File120197 Spectrum10171 scans: 13057
5967	DEISVFSPSSQQTR	0	2.30728	CDP79027.1;CDP79028.1;CDP79029.1	-	File120197 Spectrum3590 scans: 4964
5859	IIGATNPAESAPGTIR	0	2.3067	XP_030494298.1	-	File120197 Spectrum2972 scans: 4243
4520	TTIMLADLNDFK	0	2.3032	XP_030498685.1	Oxidation (M)@4M	File120197 Spectrum5749 scans: 7485
5654	VPGISQNFASSLPSK	0	2.29981	XP_030479618.1	Deamidated (NQ)@7N	File120197 Spectrum4441 scans: 5959
5348	ISTVNSYNLPILR	0	2.28933	CDP79023.1;CDP79024.1;CDP79026.1;XP_030498238.1	-	File120197 Spectrum9926 scans: 12588
5415	ISTVNSYNLPILR	0	2.28458	CDP79023.1;CDP79024.1;CDP79026.1;XP_030498238.1	-	File120197 Spectrum10068 scans: 12784
4723	EETVLLTSSTSSR	0	2.28035	CDP79023.1;CDP79024.1;CDP79026.1;XP_030498238.1	-	File120197 Spectrum8850 scans: 11145
6210	ALPEAVLANAFQISR	0	2.28032	CDP79023.1;CDP79024.1;CDP79026.1;XP_030498238.1	Deamidated (NQ)@9N	File120197 Spectrum6283 scans: 8108
4680	EETVLLTSSTSSR	0	2.27998	CDP79023.1;CDP79024.1;CDP79026.1;XP_030498238.1	-	File120197 Spectrum2186 scans: 3325
6147	ALPEAVLANAFQISR	0	2.2777	CDP79023.1;CDP79024.1;CDP79026.1;XP_030498238.1	-	File120197 Spectrum9715 scans: 12323
5858	IIGATNPAESAPGTIR	0	2.27742	XP_030494298.1	-	File120197 Spectrum2963 scans: 4232
1408	QSLLEALTK	0	2.2735	XP_030484414.1	-	File120197 Spectrum5485 scans: 7177
1692	ADVFSPQAGR	0	2.27235	SNQ45158.1;SNQ45160.1;XP_030499769.1;XP_030499964.1	-	File120197 Spectrum2069 scans: 3186
9364	LTIQPNGLHLPSYTNGPQLIHVIR	0	2.27197	SNQ45158.1;SNQ45160.1;XP_030499769.1;XP_030499964.1	Deamidated (NQ)@6N;Deamidated (NQ)@15N	File120197 Spectrum6625 scans: 8507
1683	ADVFSPQAGR	0	2.27168	SNQ45158.1;SNQ45160.1;XP_030499769.1;XP_030499964.1	-	File120197 Spectrum9283 scans: 11775
9363	LTIQPNGLHLPSYTNGPQLIHVIR	0	2.26984	SNQ45158.1;SNQ45160.1;XP_030499769.1;XP_030499964.1	Deamidated (NQ)@6N;Deamidated (NQ)@15N	File120197 Spectrum6709 scans: 8605
5390	ISTVNSYNLPILR	0	2.26811	CDP79023.1;CDP79024.1;CDP79026.1;XP_030498238.1	-	File120197 Spectrum6518 scans: 8382
1712	ADVFSPQAGR	0	2.26622	SNQ45158.1;SNQ45160.1;XP_030499769.1;XP_030499964.1	-	File120197 Spectrum7728 scans: 9796
5358	ISTVNSYNLPILR	0	2.26511	CDP79023.1;CDP79024.1;CDP79026.1;XP_030498238.1	-	File120197 Spectrum7299 scans: 9294
1665	ADVFSPQAGR	0	2.26444	SNQ45158.1;SNQ45160.1;XP_030499769.1;XP_030499964.1	-	File120197 Spectrum2363 scans: 3532
6841	AMPDDVLANAFQISR	0	2.26377	CDP79028.1;CDP79029.1	Oxidation (M)@2M	File120197 Spectrum6440 scans: 8291
5789	LNTLNNYNLPILR	0	2.26376	CDP79027.1;CDP79028.1;CDP79029.1	-	File120197 Spectrum6163 scans: 7968
5655	VPGISQNFASSLPSK	0	2.25952	XP_030479618.1	Deamidated (NQ)@7N	File120197 Spectrum4659 scans: 6213
6722	AMPDDVLANAFQISR	0	2.25849	CDP79028.1;CDP79029.1	-	File120197 Spectrum7215 scans: 9196
5792	LNTLNNYNLPILR	0	2.25476	CDP79027.1;CDP79028.1;CDP79029.1	-	File120197 Spectrum9993 scans: 12683
6808	AMPDDVLANAFQISR	0	2.25263	CDP79028.1;CDP79029.1	Oxidation (M)@2M	File120197 Spectrum10186 scans: 13125
5782	LNTLNNYNLPILR	0	2.24614	CDP79027.1;CDP79028.1;CDP79029.1	-	File120197 Spectrum7009 scans: 8956
6161	ALPEAVLANAFQISR	0	2.24169	CDP79023.1;CDP79024.1;CDP79026.1;XP_030498238.1	-	File120197 Spectrum8881 scans: 11182
1743	ADVFSPQAGR	0	2.23708	SNQ45158.1;SNQ45160.1;XP_030499769.1;XP_030499964.1	-	File120197 Spectrum6561 scans: 8432
9002	NGMMAPHFNLDSHSVIYVTR	0	2.23566	CDP79027.1;CDP79028.1;CDP79029.1	Oxidation (M)@4M	File120197 Spectrum4977 scans: 6584
4605	TNDNAWVSPLAGR	0	2.23238	CDP79023.1;CDP79024.1;CDP79026.1;XP_030498238.1	Deamidated (NQ)@2N	File120197 Spectrum4407 scans: 5919
1902	ADVFTPQAGR	0	2.23131	CDP79023.1;CDP79024.1;CDP79026.1;XP_030498238.1	-	File120197 Spectrum6727 scans: 8626
5698	GNSVVTVEALEPVAR	0	2.23109	XP_030484681.1	-	File120197 Spectrum4595 scans: 6138
6178	ALPEAVLANAFQISR	0	2.22773	CDP79023.1;CDP79024.1;CDP79026.1;XP_030498238.1	-	File120197 Spectrum10240 scans: 13321
5781	LNTLNNYNLPILR	0	2.22325	CDP79027.1;CDP79028.1;CDP79029.1	-	File120197 Spectrum8256 scans: 10425
6714	AMPDDVLANAFQISR	0	2.22189	CDP79028.1;CDP79029.1	-	File120197 Spectrum6660 scans: 8547
4678	EETVLLTSSTSSR	0	2.21795	CDP79023.1;CDP79024.1;CDP79026.1;XP_030498238.1	-	File120197 Spectrum2273 scans: 3427
1731	ADVFSPQAGR	0	2.21319	SNQ45158.1;SNQ45160.1;XP_030499769.1;XP_030499964.1	-	File120197 Spectrum8530 scans: 10767
9007	NGMMAPHFNLDSHSVIYVTR	0	2.21187	CDP79027.1;CDP79028.1;CDP79029.1	Deamidated (NQ)@1N;Oxidation (M)@3M	File120197 Spectrum5056 scans: 6676
1897	ADVFTPQAGR	0	2.20926	CDP79023.1;CDP79024.1;CDP79026.1;XP_030498238.1	-	File120197 Spectrum8181 scans: 10337
5860	IIGATNPAESAPGTIR	0	2.20373	XP_030494298.1	-	File120197 Spectrum2779 scans: 4018
1856	ADVFTPQAGR	0	2.20152	CDP79023.1;CDP79024.1;CDP79026.1;XP_030498238.1	-	File120197 Spectrum1506 scans: 2529
8654	RESGEQTPNGNIFSGFDTR	0	2.20135	CDP79027.1;CDP79028.1;CDP79029.1	-	File120197 Spectrum4538 scans: 6072
6828	AMPDDVLANAFQISR	0	2.19865	CDP79028.1;CDP79029.1	Oxidation (M)@2M	File120197 Spectrum9102 scans: 11477
8369	ESGEQTPNGNIFSGFDTR	0	2.19785	CDP79027.1;CDP79028.1;CDP79029.1	-	File120197 Spectrum5191 scans: 6834
6859	AMPDDVLANAFQISR	0	2.19782	CDP79028.1;CDP79029.1	Oxidation (M)@2M	File120197 Spectrum8101 scans: 10242
5798	LNTLNNYNLPILR	0	2.1978	CDP79027.1;CDP79028.1;CDP79029.1	-	File120197 Spectrum7760 scans: 9834
8124	LTTVNSYNLPILSFLR	0	2.19654	SNQ45158.1;SNQ45160.1;XP_030499769.1;XP_030499964.1	-	File120197 Spectrum8813 scans: 11101
7682	QNIDRPSQADIFNPR	0	2.19604	CDP79027.1;CDP79028.1;CDP79029.1	-	File120197 Spectrum4961 scans: 6565
6142	ALPEAVLANAFQISR	0	2.19456	CDP79023.1;CDP79024.1;CDP79026.1;XP_030498238.1	-	File120197 Spectrum10196 scans: 13180
1835	ADVFTPQAGR	0	2.18924	CDP79023.1;CDP79024.1;CDP79026.1;XP_030498238.1	-	File120197 Spectrum2351 scans: 3518
6974	VELQSPCYVYFDR	0	2.18753	XP_030478863.1	Carbamidomethyl (C)@7C	File120197 Spectrum5172 scans: 6811
5389	ISTVNSYNLPILR	0	2.18669	CDP79023.1;CDP79024.1;CDP79026.1;XP_030498238.1	-	File120197 Spectrum8732 scans: 11005
5828	LNTLNNYNLPILR	0	2.1794	CDP79027.1;CDP79028.1;CDP79029.1	-	File120197 Spectrum7998 scans: 10121
6809	AMPDDVLANAFQISR	0	2.17778	CDP79028.1;CDP79029.1	Oxidation (M)@2M	File120197 Spectrum10061 scans: 12775
3568	QQEGLPNNVFR	0	2.17679	SNQ45160.1;XP_030499769.1	-	File120197 Spectrum3529 scans: 4893
6170	ALPEAVLANAFQISR	0	2.17635	CDP79023.1;CDP79024.1;CDP79026.1;XP_030498238.1	-	File120197 Spectrum9129 scans: 11534
9343	LTIQPNGLHLPSYTNGPQLIHVIR	0	2.17051	SNQ45158.1;SNQ45160.1;XP_030499769.1;XP_030499964.1	Deamidated (NQ)@15N	File120197 Spectrum6810 scans: 8722
5397	ISTVNSYNLPILR	0	2.1695	CDP79023.1;CDP79024.1;CDP79026.1;XP_030498238.1	-	File120197 Spectrum7592 scans: 9636
6172	ALPEAVLANAFQISR	0	2.16857	CDP79023.1;CDP79024.1;CDP79026.1;XP_030498238.1	-	File120197 Spectrum10099 scans: 12833
1571	SSGPFNLFR	0	2.16842	XP_030493178.1	-	File120197 Spectrum5638 scans: 7355
5692	SITGINLNIAAGLPGK	0	2.16327	XP_030479883.1	-	File120197 Spectrum6095 scans: 7888
6185	ALPEAVLANAFQISR	0	2.16307	CDP79023.1;CDP79024.1;CDP79026.1;XP_030498238.1	-	File120197 Spectrum8799 scans: 11085
9008	NGMMAPHFNLDSHSVIYVTR	0	2.15746	CDP79027.1;CDP79028.1;CDP79029.1	Deamidated (NQ)@1N;Oxidation (M)@4M	File120197 Spectrum5291 scans: 6950
5835	AIENGAVSVSEPEEK	0	2.13911	XP_030503904.1	Deamidated (NQ)@4N	File120197 Spectrum1784 scans: 2854
8940	NGMMAPHFNLDSHSVIYVTR	0	2.13756	CDP79027.1;CDP79028.1;CDP79029.1	Deamidated (NQ)@1N	File120197 Spectrum5536 scans: 7236
6731	AMPDDVLANAFQISR	0	2.13598	CDP79028.1;CDP79029.1	Deamidated (NQ)@9N	File120197 Spectrum5954 scans: 7724
7751	QNIDRPSQADIFNPR	0	2.13516	CDP79027.1;CDP79028.1;CDP79029.1	-	File120197 Spectrum9170 scans: 11594
6141	ALPEAVLANAFQISR	0	2.13497	CDP79023.1;CDP79024.1;CDP79026.1;XP_030498238.1	-	File120197 Spectrum9628 scans: 12221
1737	ADVFSPQAGR	0	2.12776	SNQ45158.1;SNQ45160.1;XP_030499769.1;XP_030499964.1	-	File120197 Spectrum9349 scans: 11864
5833	AIENGAVSVSEPEEK	0	2.12724	XP_030503904.1	-	File120197 Spectrum1802 scans: 2875
5394	ISTVNSYNLPILR	0	2.12674	CDP79023.1;CDP79024.1;CDP79026.1;XP_030498238.1	-	File120197 Spectrum8340 scans: 10524
6678	AMPDDVLANAFQISR	0	2.12171	CDP79028.1;CDP79029.1	-	File120197 Spectrum8569 scans: 10813
4702	EETVLLTSSTSSR	0	2.11954	CDP79023.1;CDP79024.1;CDP79026.1;XP_030498238.1	-	File120197 Spectrum2241 scans: 3390
6699	AMPDDVLANAFQISR	0	2.11933	CDP79028.1;CDP79029.1	-	File120197 Spectrum6996 scans: 8941
4687	EETVLLTSSTSSR	0	2.11638	CDP79023.1;CDP79024.1;CDP79026.1;XP_030498238.1	-	File120197 Spectrum2227 scans: 3374
2421	IVDAVLTVPAR	0	2.11207	XP_030503801.1;XP_030503802.1	-	File120197 Spectrum3836 scans: 5251
6814	AMPDDVLANAFQISR	0	2.1104	CDP79028.1;CDP79029.1	Oxidation (M)@2M	File120197 Spectrum9597 scans: 12184
7724	QNIDRPSQADIFNPR	0	2.10421	CDP79027.1;CDP79028.1;CDP79029.1	-	File120197 Spectrum5571 scans: 7277
6174	ALPEAVLANAFQISR	0	2.10217	CDP79023.1;CDP79024.1;CDP79026.1;XP_030498238.1	-	File120197 Spectrum8077 scans: 10214
6844	AMPDDVLANAFQISR	0	2.09746	CDP79028.1;CDP79029.1	Oxidation (M)@2M	File120197 Spectrum7361 scans: 9367
6847	AMPDDVLANAFQISR	0	2.09629	CDP79028.1;CDP79029.1	Oxidation (M)@2M	File120197 Spectrum7856 scans: 9948
5114	NSALVVVTDPSYGK	0	2.09558	XP_030487801.1;XP_030487803.1	-	File120197 Spectrum3614 scans: 4992
4052	IMTQPINLIFR	0	2.09541	XP_030478618.1	-	File120197 Spectrum6817 scans: 8731
5376	ISTVNSYNLPILR	0	2.09365	CDP79023.1;CDP79024.1;CDP79026.1;XP_030498238.1	-	File120197 Spectrum8171 scans: 10325
1862	ADVFTPQAGR	0	2.0908	CDP79023.1;CDP79024.1;CDP79026.1;XP_030498238.1	-	File120197 Spectrum5012 scans: 6625
1836	ADVFTPQAGR	0	2.09035	CDP79023.1;CDP79024.1;CDP79026.1;XP_030498238.1	-	File120197 Spectrum2375 scans: 3546
9994	IGFLEANPNAFIAPVHLDADCVFFVSTGKPTVTLLR	0	2.08644	XP_030493178.1	Carbamidomethyl (C)@21C	File120197 Spectrum8663 scans: 10924
5783	LNTLNNYNLPILR	0	2.08575	CDP79027.1;CDP79028.1;CDP79029.1	-	File120197 Spectrum8552 scans: 10793
6680	AMPDDVLANAFQISR	0	2.08344	CDP79028.1;CDP79029.1	-	File120197 Spectrum8866 scans: 11164
5821	LNTLNNYNLPILR	0	2.08205	CDP79027.1;CDP79028.1;CDP79029.1	-	File120197 Spectrum8888 scans: 11190
9328	LTIQPNGLHLPSYTNGPQLIHVIR	0	2.07997	SNQ45158.1;SNQ45160.1;XP_030499769.1;XP_030499964.1	-	File120197 Spectrum6327 scans: 8159
6836	AMPDDVLANAFQISR	0	2.07895	CDP79028.1;CDP79029.1	Oxidation (M)@2M	File120197 Spectrum8489 scans: 10719
7657	QNIDRPSQADIFNPR	0	2.07668	CDP79027.1;CDP79028.1;CDP79029.1	-	File120197 Spectrum4163 scans: 5634
1932	ADVFTPQAGR	0	2.07491	CDP79023.1;CDP79024.1;CDP79026.1;XP_030498238.1	-	File120197 Spectrum1994 scans: 3099
5784	LNTLNNYNLPILR	0	2.07386	CDP79027.1;CDP79028.1;CDP79029.1	-	File120197 Spectrum8470 scans: 10694
9029	NGMMAPHFNLDSHSVIYVTR	0	2.07331	CDP79027.1;CDP79028.1;CDP79029.1	Oxidation (M)@3M;Oxidation (M)@4M;Deamidated (NQ)@9N	File120197 Spectrum4516 scans: 6046
5794	LNTLNNYNLPILR	0	2.07294	CDP79027.1;CDP79028.1;CDP79029.1	-	File120197 Spectrum6253 scans: 8073
1716	ADVFSPQAGR	0	2.06912	SNQ45158.1;SNQ45160.1;XP_030499769.1;XP_030499964.1	-	File120197 Spectrum7147 scans: 9117
7671	QNIDRPSQADIFNPR	0	2.06386	CDP79027.1;CDP79028.1;CDP79029.1	-	File120197 Spectrum6811 scans: 8724
6853	AMPDDVLANAFQISR	0	2.06208	CDP79028.1;CDP79029.1	Oxidation (M)@2M	File120197 Spectrum8742 scans: 11017
1869	ADVFTPQAGR	0	2.06203	CDP79023.1;CDP79024.1;CDP79026.1;XP_030498238.1	-	File120197 Spectrum5974 scans: 7747
7707	QNIDRPSQADIFNPR	0	2.05951	CDP79027.1;CDP79028.1;CDP79029.1	-	File120197 Spectrum3728 scans: 5125
7745	QNIDRPSQADIFNPR	0	2.0587	CDP79027.1;CDP79028.1;CDP79029.1	-	File120197 Spectrum3772 scans: 5176
2824	TGIDEAESLIR	0	2.05329	XP_030491408.1	-	File120197 Spectrum4478 scans: 6002
5801	LNTLNNYNLPILR	0	2.05001	CDP79027.1;CDP79028.1;CDP79029.1	-	File120197 Spectrum8872 scans: 11171
9022	NGMMAPHFNLDSHSVIYVTR	0	2.0492	CDP79027.1;CDP79028.1;CDP79029.1	Oxidation (M)@3M;Oxidation (M)@4M	File120197 Spectrum4351 scans: 5854
6148	ALPEAVLANAFQISR	0	2.04718	CDP79023.1;CDP79024.1;CDP79026.1;XP_030498238.1	-	File120197 Spectrum9802 scans: 12424
1630	IDSFVQSSR	0	2.04381	XP_030491271.1	-	File120197 Spectrum1455 scans: 2470
7720	QNIDRPSQADIFNPR	0	2.04327	CDP79027.1;CDP79028.1;CDP79029.1	-	File120197 Spectrum6896 scans: 8823
5354	ISTVNSYNLPILR	0	2.04318	CDP79023.1;CDP79024.1;CDP79026.1;XP_030498238.1	-	File120197 Spectrum6165 scans: 7970
1936	ADVFTPQAGR	0	2.0416	CDP79023.1;CDP79024.1;CDP79026.1;XP_030498238.1	-	File120197 Spectrum4932 scans: 6531
5778	LNTLNNYNLPILR	0	2.0402	CDP79027.1;CDP79028.1;CDP79029.1	-	File120197 Spectrum9921 scans: 12581
9342	LTIQPNGLHLPSYTNGPQLIHVIR	0	2.03983	SNQ45158.1;SNQ45160.1;XP_030499769.1;XP_030499964.1	Deamidated (NQ)@6N	File120197 Spectrum6535 scans: 8402
4207	IMTQPINLIFR	0	2.03807	XP_030478618.1	Oxidation (M)@2M	File120197 Spectrum6198 scans: 8008
1689	ADVFSPQAGR	0	2.03543	SNQ45158.1;SNQ45160.1;XP_030499769.1;XP_030499964.1	-	File120197 Spectrum5580 scans: 7287
1920	ADVFTPQAGR	0	2.03497	CDP79023.1;CDP79024.1;CDP79026.1;XP_030498238.1	-	File120197 Spectrum5656 scans: 7376
7705	QNIDRPSQADIFNPR	0	2.0332	CDP79027.1;CDP79028.1;CDP79029.1	-	File120197 Spectrum7146 scans: 9116
5395	ISTVNSYNLPILR	0	2.02813	CDP79023.1;CDP79024.1;CDP79026.1;XP_030498238.1	-	File120197 Spectrum8257 scans: 10426
5804	LNTLNNYNLPILR	0	2.02755	CDP79027.1;CDP79028.1;CDP79029.1	-	File120197 Spectrum7674 scans: 9733
9037	NAMYAPHYNINAHSIIYAIR	0	2.02393	SNQ45160.1;XP_030499769.1	-	File120197 Spectrum5583 scans: 7291
7678	QNIDRPSQADIFNPR	0	2.02211	CDP79027.1;CDP79028.1;CDP79029.1	-	File120197 Spectrum8136 scans: 10284
1682	ADVFSPQAGR	0	2.02033	SNQ45158.1;SNQ45160.1;XP_030499769.1;XP_030499964.1	-	File120197 Spectrum2095 scans: 3216
4715	EETVLLTSSTSSR	0	2.01705	CDP79023.1;CDP79024.1;CDP79026.1;XP_030498238.1	-	File120197 Spectrum8697 scans: 10964
9347	LTIQPNGLHLPSYTNGPQLIHVIR	0	2.01678	SNQ45158.1;SNQ45160.1;XP_030499769.1;XP_030499964.1	Deamidated (NQ)@15N	File120197 Spectrum6454 scans: 8307
1980	ESTLHLVLR	0	2.01644	XP_030486007.1;XP_030491754.1;XP_030493197.1;XP_030493346.1;XP_030497408.1;XP_030502292.1	-	File120197 Spectrum3401 scans: 4743
6833	AMPDDVLANAFQISR	0	2.01024	CDP79028.1;CDP79029.1	Oxidation (M)@2M	File120197 Spectrum7026 scans: 8976
1904	ADVFTPQAGR	0	2.00908	CDP79023.1;CDP79024.1;CDP79026.1;XP_030498238.1	-	File120197 Spectrum6265 scans: 8087
5367	ISTVNSYNLPILR	0	2.00702	CDP79023.1;CDP79024.1;CDP79026.1;XP_030498238.1	-	File120197 Spectrum8873 scans: 11172
7721	QNIDRPSQADIFNPR	0	2.00459	CDP79027.1;CDP79028.1;CDP79029.1	-	File120197 Spectrum5849 scans: 7601
1672	ADVFSPQAGR	0	2.00387	SNQ45158.1;SNQ45160.1;XP_030499769.1;XP_030499964.1	-	File120197 Spectrum1972 scans: 3073
6721	AMPDDVLANAFQISR	0	2.00374	CDP79028.1;CDP79029.1	-	File120197 Spectrum8878 scans: 11178
5791	LNTLNNYNLPILR	0	2.00363	CDP79027.1;CDP79028.1;CDP79029.1	-	File120197 Spectrum8409 scans: 10607
7621	FVSDNVEDQTEQVMK	0	2.00213	XP_030498685.1	-	File120197 Spectrum3636 scans: 5018
5401	ISTVNSYNLPILR	0	1.9996	CDP79023.1;CDP79024.1;CDP79026.1;XP_030498238.1	-	File120197 Spectrum7851 scans: 9942
6856	AMPDDVLANAFQISR	0	1.99899	CDP79028.1;CDP79029.1	Oxidation (M)@2M	File120197 Spectrum9150 scans: 11560
5810	LNTLNNYNLPILR	0	1.99024	CDP79027.1;CDP79028.1;CDP79029.1	-	File120197 Spectrum7232 scans: 9216
1849	ADVFTPQAGR	0	1.98536	CDP79023.1;CDP79024.1;CDP79026.1;XP_030498238.1	-	File120197 Spectrum4152 scans: 5621
8243	GEPATFAIAATTDTPISGGK	0	1.98386	XP_030483895.1	-	File120197 Spectrum5063 scans: 6684
1666	ADVFSPQAGR	0	1.98382	SNQ45158.1;SNQ45160.1;XP_030499769.1;XP_030499964.1	-	File120197 Spectrum5991 scans: 7767
3528	LVPLLTEAGAIAK	0	1.9836	XP_030485103.1	-	File120197 Spectrum6040 scans: 7824
1639	QAALVLNASR	0	1.98231	XP_030498461.1;XP_030499552.1	-	File120197 Spectrum2049 scans: 3163
8923	NGMMAPHFNLDSHSVIYVTR	0	1.97903	CDP79027.1;CDP79028.1;CDP79029.1	-	File120197 Spectrum5299 scans: 6960
7757	QNIDRPSQADIFNPR	0	1.97477	CDP79027.1;CDP79028.1;CDP79029.1	-	File120197 Spectrum5027 scans: 6642
5342	QASSDGFEWVSFK	0	1.97447	CDP79023.1;CDP79024.1;CDP79026.1;XP_030498238.1	-	File120197 Spectrum5966 scans: 7738
5497	NLSESTNEDDLNR	0	1.97375	XP_030486290.1	-	File120197 Spectrum1016 scans: 1958
6655	YLEEAFNVDSETVK	0	1.97026	CDP79023.1;CDP79024.1;XP_030498238.1	-	File120197 Spectrum4490 scans: 6016
5356	ISTVNSYNLPILR	0	1.9696	CDP79023.1;CDP79024.1;CDP79026.1;XP_030498238.1	-	File120197 Spectrum9120 scans: 11519
5380	ISTVNSYNLPILR	0	1.96875	CDP79023.1;CDP79024.1;CDP79026.1;XP_030498238.1	-	File120197 Spectrum8883 scans: 11184
1709	ADVFSPQAGR	0	1.95557	SNQ45158.1;SNQ45160.1;XP_030499769.1;XP_030499964.1	-	File120197 Spectrum1544 scans: 2574
8999	NGMMAPHFNLDSHSVIYVTR	0	1.9552	CDP79027.1;CDP79028.1;CDP79029.1	Oxidation (M)@4M	File120197 Spectrum4946 scans: 6548
3649	ASAQGFEWIAVK	0	1.95484	CDP79027.1;CDP79028.1;CDP79029.1	-	File120197 Spectrum5533 scans: 7233
1528	LQVVDDNGR	0	1.95434	CDP79027.1;CDP79028.1;CDP79029.1	-	File120197 Spectrum7850 scans: 9941
5808	LNTLNNYNLPILR	0	1.95221	CDP79027.1;CDP79028.1;CDP79029.1	-	File120197 Spectrum7340 scans: 9342
5353	ISTVNSYNLPILR	0	1.94781	CDP79023.1;CDP79024.1;CDP79026.1;XP_030498238.1	-	File120197 Spectrum8091 scans: 10230
1940	ADVFTPQAGR	0	1.94772	CDP79023.1;CDP79024.1;CDP79026.1;XP_030498238.1	-	File120197 Spectrum8350 scans: 10536
1526	LQVVDDNGR	0	1.94731	CDP79027.1;CDP79028.1;CDP79029.1	-	File120197 Spectrum9184 scans: 11620
6871	LSYGSITELEGIQVR	0	1.94647	XP_030478860.1	-	File120197 Spectrum6034 scans: 7817
114	ISFNTGK	0	1.94175	XP_030503145.1;XP_030505931.1;XP_030505932.1	-	File120197 Spectrum1180 scans: 2149
7780	QNIDRPSQADIFNPR	0	1.94145	CDP79027.1;CDP79028.1;CDP79029.1	-	File120197 Spectrum64 scans: 198
5819	LNTLNNYNLPILR	0	1.93917	CDP79027.1;CDP79028.1;CDP79029.1	-	File120197 Spectrum9444 scans: 11980
7733	QNIDRPSQADIFNPR	0	1.93851	CDP79027.1;CDP79028.1;CDP79029.1	-	File120197 Spectrum9411 scans: 11942
9086	NAIYTPHWNVNAHSVMYVLR	0	1.93673	CDP79023.1;CDP79024.1;XP_030498238.1	-	File120197 Spectrum6076 scans: 7866
5830	LNTLNNYNLPILR	0	1.93438	CDP79027.1;CDP79028.1;CDP79029.1	-	File120197 Spectrum9657 scans: 12255
7366	AFVEHYYSTFDTSR	0	1.93276	XP_030496922.1	-	File120197 Spectrum3898 scans: 5323
6827	AMPDDVLANAFQISR	0	1.92875	CDP79028.1;CDP79029.1	Oxidation (M)@2M	File120197 Spectrum9050 scans: 11395
5802	LNTLNNYNLPILR	0	1.92833	CDP79027.1;CDP79028.1;CDP79029.1	-	File120197 Spectrum8718 scans: 10989
7723	QNIDRPSQADIFNPR	0	1.92827	CDP79027.1;CDP79028.1;CDP79029.1	-	File120197 Spectrum7062 scans: 9018
9001	NGMMAPHFNLDSHSVIYVTR	0	1.92639	CDP79027.1;CDP79028.1;CDP79029.1	Oxidation (M)@4M	File120197 Spectrum4935 scans: 6535
7711	QNIDRPSQADIFNPR	0	1.92361	CDP79027.1;CDP79028.1;CDP79029.1	-	File120197 Spectrum6319 scans: 8150
1928	ADVFTPQAGR	0	1.92292	CDP79023.1;CDP79024.1;CDP79026.1;XP_030498238.1	-	File120197 Spectrum5211 scans: 6857
4727	EETVLLTSSTSSR	0	1.92068	CDP79023.1;CDP79024.1;CDP79026.1;XP_030498238.1	-	File120197 Spectrum8740 scans: 11014
7696	QNIDRPSQADIFNPR	0	1.91907	CDP79027.1;CDP79028.1;CDP79029.1	-	File120197 Spectrum4978 scans: 6585
1703	ADVFSPQAGR	0	1.91853	SNQ45158.1;SNQ45160.1;XP_030499769.1;XP_030499964.1	-	File120197 Spectrum6392 scans: 8235
1895	ADVFTPQAGR	0	1.91847	CDP79023.1;CDP79024.1;CDP79026.1;XP_030498238.1	-	File120197 Spectrum8573 scans: 10818
1888	ADVFTPQAGR	0	1.9169	CDP79023.1;CDP79024.1;CDP79026.1;XP_030498238.1	-	File120197 Spectrum6980 scans: 8922
1872	ADVFTPQAGR	0	1.91678	CDP79023.1;CDP79024.1;CDP79026.1;XP_030498238.1	-	File120197 Spectrum4786 scans: 6361
5644	VPGISQNFASSLPSK	0	1.9152	XP_030479618.1	-	File120197 Spectrum4302 scans: 5796
1678	ADVFSPQAGR	0	1.91387	SNQ45158.1;SNQ45160.1;XP_030499769.1;XP_030499964.1	-	File120197 Spectrum2043 scans: 3156
7664	QNIDRPSQADIFNPR	0	1.91304	CDP79027.1;CDP79028.1;CDP79029.1	-	File120197 Spectrum4758 scans: 6328
5788	LNTLNNYNLPILR	0	1.91116	CDP79027.1;CDP79028.1;CDP79029.1	-	File120197 Spectrum6337 scans: 8171
1469	LQVVDDNGR	0	1.91029	CDP79027.1;CDP79028.1;CDP79029.1	-	File120197 Spectrum6245 scans: 8063
7729	QNIDRPSQADIFNPR	0	1.91011	CDP79027.1;CDP79028.1;CDP79029.1	-	File120197 Spectrum5093 scans: 6719
5796	LNTLNNYNLPILR	0	1.90614	CDP79027.1;CDP79028.1;CDP79029.1	-	File120197 Spectrum8084 scans: 10222
8113	SGQLMSVVDDVNPGIYR	0	1.90416	XP_030505931.1;XP_030505932.1	-	File120197 Spectrum6072 scans: 7861
1534	LQVVDDNGR	0	1.90279	CDP79027.1;CDP79028.1;CDP79029.1	-	File120197 Spectrum24 scans: 130
1664	ADVFSPQAGR	0	1.90141	SNQ45158.1;SNQ45160.1;XP_030499769.1;XP_030499964.1	-	File120197 Spectrum2170 scans: 3305
4641	ELVSSNPVVVFSK	0	1.89826	XP_030485103.1	-	File120197 Spectrum4879 scans: 6470
1506	LQVVDDNGR	0	1.8943	CDP79027.1;CDP79028.1;CDP79029.1	-	File120197 Spectrum6543 scans: 8411
6681	AMPDDVLANAFQISR	0	1.89367	CDP79028.1;CDP79029.1	-	File120197 Spectrum7424 scans: 9440
8374	ESGEQTPNGNIFSGFDTR	0	1.89028	CDP79027.1;CDP79028.1;CDP79029.1	Deamidated (NQ)@8N	File120197 Spectrum5405 scans: 7083
1871	ADVFTPQAGR	0	1.88936	CDP79023.1;CDP79024.1;CDP79026.1;XP_030498238.1	-	File120197 Spectrum5999 scans: 7776
7154	AMPEDVIANSYQISR	0	1.88731	SNQ45158.1;SNQ45160.1;XP_030499769.1;XP_030499964.1	-	File120197 Spectrum9498 scans: 12050
1757	ADVFSPQAGR	0	1.88615	SNQ45158.1;SNQ45160.1;XP_030499769.1;XP_030499964.1	-	File120197 Spectrum8779 scans: 11061
5829	LNTLNNYNLPILR	0	1.88516	CDP79027.1;CDP79028.1;CDP79029.1	-	File120197 Spectrum7505 scans: 9535
7692	QNIDRPSQADIFNPR	0	1.88497	CDP79027.1;CDP79028.1;CDP79029.1	-	File120197 Spectrum3583 scans: 4956
4575	TNDNAWVSPLAGR	0	1.88416	CDP79023.1;CDP79024.1;CDP79026.1;XP_030498238.1	-	File120197 Spectrum7550 scans: 9587
1699	ADVFSPQAGR	0	1.88062	SNQ45158.1;SNQ45160.1;XP_030499769.1;XP_030499964.1	-	File120197 Spectrum5560 scans: 7264
5351	ISTVNSYNLPILR	0	1.87688	CDP79023.1;CDP79024.1;CDP79026.1;XP_030498238.1	-	File120197 Spectrum9990 scans: 12679
1713	ADVFSPQAGR	0	1.87615	SNQ45158.1;SNQ45160.1;XP_030499769.1;XP_030499964.1	-	File120197 Spectrum8694 scans: 10961
5413	ISTVNSYNLPILR	0	1.87475	CDP79023.1;CDP79024.1;CDP79026.1;XP_030498238.1	-	File120197 Spectrum10065 scans: 12780
7673	QNIDRPSQADIFNPR	0	1.87165	CDP79027.1;CDP79028.1;CDP79029.1	-	File120197 Spectrum5175 scans: 6815
1860	ADVFTPQAGR	0	1.866	CDP79023.1;CDP79024.1;CDP79026.1;XP_030498238.1	-	File120197 Spectrum4600 scans: 6144
6173	ALPEAVLANAFQISR	0	1.86527	CDP79023.1;CDP79024.1;CDP79026.1;XP_030498238.1	-	File120197 Spectrum8551 scans: 10792
6839	AMPDDVLANAFQISR	0	1.86511	CDP79028.1;CDP79029.1	Oxidation (M)@2M	File120197 Spectrum8574 scans: 10819
9003	NGMMAPHFNLDSHSVIYVTR	0	1.86468	CDP79027.1;CDP79028.1;CDP79029.1	Oxidation (M)@3M	File120197 Spectrum4677 scans: 6234
5814	LNTLNNYNLPILR	0	1.86101	CDP79027.1;CDP79028.1;CDP79029.1	-	File120197 Spectrum9576 scans: 12159
2959	ATPPSVASWWK	0	1.859	XP_030510133.1	-	File120197 Spectrum5452 scans: 7138
6652	YLEEAFNVDSETVK	0	1.85626	CDP79023.1;CDP79024.1;XP_030498238.1	-	File120197 Spectrum4312 scans: 5808
6720	AMPDDVLANAFQISR	0	1.85273	CDP79028.1;CDP79029.1	-	File120197 Spectrum8901 scans: 11205
4726	EETVLLTSSTSSR	0	1.84996	CDP79023.1;CDP79024.1;CDP79026.1;XP_030498238.1	-	File120197 Spectrum6576 scans: 8449
1514	LQVVDDNGR	0	1.84767	CDP79027.1;CDP79028.1;CDP79029.1	-	File120197 Spectrum6627 scans: 8509
1917	ADVFTPQAGR	0	1.84726	CDP79023.1;CDP79024.1;CDP79026.1;XP_030498238.1	-	File120197 Spectrum8741 scans: 11016
3653	ASAQGFEWIAVK	0	1.84676	CDP79027.1;CDP79028.1;CDP79029.1	-	File120197 Spectrum5619 scans: 7333
8944	NGMMAPHFNLDSHSVIYVTR	0	1.84531	CDP79027.1;CDP79028.1;CDP79029.1	Deamidated (NQ)@1N	File120197 Spectrum5740 scans: 7474
2166	VIGPILADLAK	0	1.84509	XP_030510626.1;XP_030510627.1	-	File120197 Spectrum5916 scans: 7679
1858	ADVFTPQAGR	0	1.84494	CDP79023.1;CDP79024.1;CDP79026.1;XP_030498238.1	-	File120197 Spectrum6202 scans: 8013
1926	ADVFTPQAGR	0	1.8423	CDP79023.1;CDP79024.1;CDP79026.1;XP_030498238.1	-	File120197 Spectrum5877 scans: 7634
1924	ADVFTPQAGR	0	1.84228	CDP79023.1;CDP79024.1;CDP79026.1;XP_030498238.1	-	File120197 Spectrum8016 scans: 10142
5820	LNTLNNYNLPILR	0	1.8398	CDP79027.1;CDP79028.1;CDP79029.1	-	File120197 Spectrum9135 scans: 11541
6868	AMPDDVLANAFQISR	0	1.83725	CDP79028.1;CDP79029.1	Oxidation (M)@2M;Deamidated (NQ)@9N	File120197 Spectrum5268 scans: 6923
1488	LQVVDDNGR	0	1.83491	CDP79027.1;CDP79028.1;CDP79029.1	-	File120197 Spectrum8967 scans: 11282
1462	LQVVDDNGR	0	1.83417	CDP79027.1;CDP79028.1;CDP79029.1	-	File120197 Spectrum5732 scans: 7465
1929	ADVFTPQAGR	0	1.83356	CDP79023.1;CDP79024.1;CDP79026.1;XP_030498238.1	-	File120197 Spectrum4824 scans: 6405
5369	ISTVNSYNLPILR	0	1.83123	CDP79023.1;CDP79024.1;CDP79026.1;XP_030498238.1	-	File120197 Spectrum8565 scans: 10808
5809	LNTLNNYNLPILR	0	1.83094	CDP79027.1;CDP79028.1;CDP79029.1	-	File120197 Spectrum7177 scans: 9152
1763	ADVFSPQAGR	0	1.8279	SNQ45158.1;SNQ45160.1;XP_030499769.1;XP_030499964.1	-	File120197 Spectrum40 scans: 167
999	MPGYYDGR	0	1.82603	XP_030478704.1	-	File120197 Spectrum1421 scans: 2430
5831	LNTLNNYNLPILR	0	1.82505	CDP79027.1;CDP79028.1;CDP79029.1	-	File120197 Spectrum8636 scans: 10892
5396	ISTVNSYNLPILR	0	1.82491	CDP79023.1;CDP79024.1;CDP79026.1;XP_030498238.1	-	File120197 Spectrum6973 scans: 8914
1863	ADVFTPQAGR	0	1.82417	CDP79023.1;CDP79024.1;CDP79026.1;XP_030498238.1	-	File120197 Spectrum2405 scans: 3581
7756	QNIDRPSQADIFNPR	0	1.82357	CDP79027.1;CDP79028.1;CDP79029.1	-	File120197 Spectrum6471 scans: 8327
1918	ADVFTPQAGR	0	1.8158	CDP79023.1;CDP79024.1;CDP79026.1;XP_030498238.1	-	File120197 Spectrum5614 scans: 7327
7976	FYLAGNPEDEFEQLR	0	1.81529	CDP79023.1;CDP79024.1;CDP79026.1;XP_030498238.1	-	File120197 Spectrum6481 scans: 8339
1521	LQVVDDNGR	0	1.81487	CDP79027.1;CDP79028.1;CDP79029.1	-	File120197 Spectrum9437 scans: 11972
7755	QNIDRPSQADIFNPR	0	1.81425	CDP79027.1;CDP79028.1;CDP79029.1	-	File120197 Spectrum5738 scans: 7472
7759	QNIDRPSQADIFNPR	0	1.81425	CDP79027.1;CDP79028.1;CDP79029.1	-	File120197 Spectrum5653 scans: 7373
1875	ADVFTPQAGR	0	1.81281	CDP79023.1;CDP79024.1;CDP79026.1;XP_030498238.1	-	File120197 Spectrum2084 scans: 3204
9021	NGMMAPHFNLDSHSVIYVTR	0	1.81215	CDP79027.1;CDP79028.1;CDP79029.1	Oxidation (M)@3M;Oxidation (M)@4M	File120197 Spectrum4663 scans: 6218
8829	ILAESFNVDTELAHKLQNR	0	1.81169	CDP79027.1;CDP79028.1;CDP79029.1	-	File120197 Spectrum5136 scans: 6769
7658	QNIDRPSQADIFNPR	0	1.80926	CDP79027.1;CDP79028.1;CDP79029.1	-	File120197 Spectrum3746 scans: 5146
7737	QNIDRPSQADIFNPR	0	1.80328	CDP79027.1;CDP79028.1;CDP79029.1	-	File120197 Spectrum6553 scans: 8423
7718	QNIDRPSQADIFNPR	0	1.80173	CDP79027.1;CDP79028.1;CDP79029.1	-	File120197 Spectrum6979 scans: 8921
4694	EETVLLTSSTSSR	0	1.80134	CDP79023.1;CDP79024.1;CDP79026.1;XP_030498238.1	-	File120197 Spectrum7319 scans: 9317
8212	YGVTPDPATLDIVSTIAR	0	1.79993	XP_030508067.1	-	File120197 Spectrum6890 scans: 8816
1509	LQVVDDNGR	0	1.79825	CDP79027.1;CDP79028.1;CDP79029.1	-	File120197 Spectrum7512 scans: 9543
1755	ADVFSPQAGR	0	1.79657	SNQ45158.1;SNQ45160.1;XP_030499769.1;XP_030499964.1	-	File120197 Spectrum1831 scans: 2908
1842	ADVFTPQAGR	0	1.79574	CDP79023.1;CDP79024.1;CDP79026.1;XP_030498238.1	-	File120197 Spectrum1529 scans: 2556
7740	QNIDRPSQADIFNPR	0	1.79452	CDP79027.1;CDP79028.1;CDP79029.1	-	File120197 Spectrum8688 scans: 10954
1901	ADVFTPQAGR	0	1.79449	CDP79023.1;CDP79024.1;CDP79026.1;XP_030498238.1	-	File120197 Spectrum7315 scans: 9313
1685	ADVFSPQAGR	0	1.79398	SNQ45158.1;SNQ45160.1;XP_030499769.1;XP_030499964.1	-	File120197 Spectrum5627 scans: 7342
1915	ADVFTPQAGR	0	1.79339	CDP79023.1;CDP79024.1;CDP79026.1;XP_030498238.1	-	File120197 Spectrum7650 scans: 9704
4714	EETVLLTSSTSSR	0	1.79263	CDP79023.1;CDP79024.1;CDP79026.1;XP_030498238.1	-	File120197 Spectrum7353 scans: 9357
6164	ALPEAVLANAFQISR	0	1.79251	CDP79023.1;CDP79024.1;CDP79026.1;XP_030498238.1	-	File120197 Spectrum9239 scans: 11703
7761	QNIDRPSQADIFNPR	0	1.79244	CDP79027.1;CDP79028.1;CDP79029.1	-	File120197 Spectrum3997 scans: 5439
5229	SQNEEYFFPGPR	0	1.79222	XP_030493178.1	-	File120197 Spectrum4423 scans: 5938
6130	ALPEAVLANAFQISR	0	1.79174	CDP79023.1;CDP79024.1;CDP79026.1;XP_030498238.1	-	File120197 Spectrum9903 scans: 12556
1843	ADVFTPQAGR	0	1.78315	CDP79023.1;CDP79024.1;CDP79026.1;XP_030498238.1	-	File120197 Spectrum1783 scans: 2852
5385	ISTVNSYNLPILR	0	1.78315	CDP79023.1;CDP79024.1;CDP79026.1;XP_030498238.1	-	File120197 Spectrum6892 scans: 8818
1900	ADVFTPQAGR	0	1.77757	CDP79023.1;CDP79024.1;CDP79026.1;XP_030498238.1	-	File120197 Spectrum6812 scans: 8725
4728	EETVLLTSSTSSR	0	1.77739	CDP79023.1;CDP79024.1;CDP79026.1;XP_030498238.1	-	File120197 Spectrum8614 scans: 10866
7669	QNIDRPSQADIFNPR	0	1.77738	CDP79027.1;CDP79028.1;CDP79029.1	-	File120197 Spectrum8941 scans: 11252
1707	ADVFSPQAGR	0	1.77728	SNQ45158.1;SNQ45160.1;XP_030499769.1;XP_030499964.1	-	File120197 Spectrum5800 scans: 7544
5404	ISTVNSYNLPILR	0	1.77681	CDP79023.1;CDP79024.1;CDP79026.1;XP_030498238.1	-	File120197 Spectrum6694 scans: 8587
9325	LTIQPNGLHLPSYTNGPQLIHVIR	0	1.77541	SNQ45158.1;SNQ45160.1;XP_030499769.1;XP_030499964.1	-	File120197 Spectrum6747 scans: 8649
1873	ADVFTPQAGR	0	1.77466	CDP79023.1;CDP79024.1;CDP79026.1;XP_030498238.1	-	File120197 Spectrum2462 scans: 3648
5952	DEISVFSPSSQQTR	0	1.77118	CDP79027.1;CDP79028.1;CDP79029.1	-	File120197 Spectrum3680 scans: 5069
4310	IQSDAEELLIIK	0	1.76903	XP_030484414.1	-	File120197 Spectrum5519 scans: 7216
1943	ADVFTPQAGR	0	1.76563	CDP79023.1;CDP79024.1;CDP79026.1;XP_030498238.1	-	File120197 Spectrum6475 scans: 8332
5807	LNTLNNYNLPILR	0	1.76428	CDP79027.1;CDP79028.1;CDP79029.1	-	File120197 Spectrum7919 scans: 10027
6144	ALPEAVLANAFQISR	0	1.7593	CDP79023.1;CDP79024.1;CDP79026.1;XP_030498238.1	-	File120197 Spectrum10044 scans: 12747
1907	ADVFTPQAGR	0	1.75713	CDP79023.1;CDP79024.1;CDP79026.1;XP_030498238.1	-	File120197 Spectrum5122 scans: 6753
8233	CPALEMEIQKEQGQDK	0	1.75566	SNQ45151.1;XP_030503907.1	Carbamidomethyl (C)@1C	File120197 Spectrum3181 scans: 4487
1927	ADVFTPQAGR	0	1.75535	CDP79023.1;CDP79024.1;CDP79026.1;XP_030498238.1	-	File120197 Spectrum7934 scans: 10045
7659	QNIDRPSQADIFNPR	0	1.75358	CDP79027.1;CDP79028.1;CDP79029.1	-	File120197 Spectrum4539 scans: 6073
1861	ADVFTPQAGR	0	1.75029	CDP79023.1;CDP79024.1;CDP79026.1;XP_030498238.1	-	File120197 Spectrum5098 scans: 6725
1461	LQVVDDNGR	0	1.74921	CDP79027.1;CDP79028.1;CDP79029.1	-	File120197 Spectrum5674 scans: 7397
3559	EVSVVSGTGYFR	0	1.74879	XP_030483678.1	-	File120197 Spectrum4057 scans: 5509
5417	ISTVNSYNLPILR	0	1.74848	CDP79023.1;CDP79024.1;CDP79026.1;XP_030498238.1	-	File120197 Spectrum10293 scans: 13395
5231	SQNEEYFFPGPR	0	1.74818	XP_030493178.1	Deamidated (NQ)@3N	File120197 Spectrum4564 scans: 6102
5513	TTIMLADLNDFKK	0	1.74815	XP_030498685.1	-	File120197 Spectrum5360 scans: 7031
1846	ADVFTPQAGR	0	1.74418	CDP79023.1;CDP79024.1;CDP79026.1;XP_030498238.1	-	File120197 Spectrum5626 scans: 7341
6842	AMPDDVLANAFQISR	0	1.74406	CDP79028.1;CDP79029.1	Oxidation (M)@2M	File120197 Spectrum9459 scans: 12000
5383	ISTVNSYNLPILR	0	1.74162	CDP79023.1;CDP79024.1;CDP79026.1;XP_030498238.1	-	File120197 Spectrum6417 scans: 8264
5642	VPGISQNFASSLPSK	0	1.73951	XP_030479618.1	-	File120197 Spectrum4285 scans: 5777
7689	QNIDRPSQADIFNPR	0	1.73935	CDP79027.1;CDP79028.1;CDP79029.1	-	File120197 Spectrum9798 scans: 12419
1696	ADVFSPQAGR	0	1.73769	SNQ45158.1;SNQ45160.1;XP_030499769.1;XP_030499964.1	-	File120197 Spectrum6981 scans: 8923
8933	NGMMAPHFNLDSHSVIYVTR	0	1.7366	CDP79027.1;CDP79028.1;CDP79029.1	Deamidated (NQ)@9N	File120197 Spectrum5727 scans: 7459
1903	ADVFTPQAGR	0	1.73382	CDP79023.1;CDP79024.1;CDP79026.1;XP_030498238.1	-	File120197 Spectrum8659 scans: 10919
5799	LNTLNNYNLPILR	0	1.72761	CDP79027.1;CDP79028.1;CDP79029.1	-	File120197 Spectrum6589 scans: 8465
1229	FLQLTAER	0	1.72686	CDP79027.1;CDP79028.1;CDP79029.1	-	File120197 Spectrum7807 scans: 9891
7704	QNIDRPSQADIFNPR	0	1.72568	CDP79027.1;CDP79028.1;CDP79029.1	-	File120197 Spectrum6638 scans: 8522
4618	SFSDLNLGPIPSR	0	1.72468	XP_030487734.1	-	File120197 Spectrum5176 scans: 6816
9009	NGMMAPHFNLDSHSVIYVTR	0	1.72458	CDP79027.1;CDP79028.1;CDP79029.1	Deamidated (NQ)@1N;Oxidation (M)@3M	File120197 Spectrum5060 scans: 6681
5815	LNTLNNYNLPILR	0	1.72452	CDP79027.1;CDP79028.1;CDP79029.1	-	File120197 Spectrum7844 scans: 9934
7734	QNIDRPSQADIFNPR	0	1.72136	CDP79027.1;CDP79028.1;CDP79029.1	-	File120197 Spectrum4355 scans: 5858
1425	IQSQDDFR	0	1.72036	SNQ45160.1;XP_030499769.1	-	File120197 Spectrum670 scans: 1554
4566	TNDNAWVSPLAGR	0	1.71844	CDP79023.1;CDP79024.1;CDP79026.1;XP_030498238.1	-	File120197 Spectrum7623 scans: 9672
2773	GEDLQIIAPSR	0	1.71836	CDP79027.1;CDP79028.1;CDP79029.1	-	File120197 Spectrum3324 scans: 4654
5379	ISTVNSYNLPILR	0	1.71742	CDP79023.1;CDP79024.1;CDP79026.1;XP_030498238.1	-	File120197 Spectrum9227 scans: 11685
1881	ADVFTPQAGR	0	1.71712	CDP79023.1;CDP79024.1;CDP79026.1;XP_030498238.1	-	File120197 Spectrum9103 scans: 11478
1700	ADVFSPQAGR	0	1.71686	SNQ45158.1;SNQ45160.1;XP_030499769.1;XP_030499964.1	-	File120197 Spectrum8863 scans: 11161
1887	ADVFTPQAGR	0	1.71608	CDP79023.1;CDP79024.1;CDP79026.1;XP_030498238.1	-	File120197 Spectrum6394 scans: 8237
1701	ADVFSPQAGR	0	1.7158	SNQ45158.1;SNQ45160.1;XP_030499769.1;XP_030499964.1	-	File120197 Spectrum8131 scans: 10278
6697	AMPDDVLANAFQISR	0	1.71475	CDP79028.1;CDP79029.1	-	File120197 Spectrum7594 scans: 9638
1669	ADVFSPQAGR	0	1.71441	SNQ45158.1;SNQ45160.1;XP_030499769.1;XP_030499964.1	-	File120197 Spectrum5286 scans: 6944
7716	QNIDRPSQADIFNPR	0	1.71346	CDP79027.1;CDP79028.1;CDP79029.1	-	File120197 Spectrum7397 scans: 9409
3437	ELVGPALFPALR	0	1.7132	XP_030503801.1;XP_030503802.1	-	File120197 Spectrum6858 scans: 8778
4564	TNDNAWVSPLAGR	0	1.71315	CDP79023.1;CDP79024.1;CDP79026.1;XP_030498238.1	-	File120197 Spectrum4263 scans: 5751
7709	QNIDRPSQADIFNPR	0	1.71079	CDP79027.1;CDP79028.1;CDP79029.1	-	File120197 Spectrum3282 scans: 4605
1465	LQVVDDNGR	0	1.71035	CDP79027.1;CDP79028.1;CDP79029.1	-	File120197 Spectrum6033 scans: 7816
3316	CQQQYEEER	0	1.70851	XP_030508280.1;XP_030508281.1	Carbamidomethyl (C)@1C	File120197 Spectrum376 scans: 1211
1840	ADVFTPQAGR	0	1.70784	CDP79023.1;CDP79024.1;CDP79026.1;XP_030498238.1	-	File120197 Spectrum5816 scans: 7563
1732	ADVFSPQAGR	0	1.70586	SNQ45158.1;SNQ45160.1;XP_030499769.1;XP_030499964.1	-	File120197 Spectrum5589 scans: 7298
5365	ISTVNSYNLPILR	0	1.70568	CDP79023.1;CDP79024.1;CDP79026.1;XP_030498238.1	-	File120197 Spectrum9549 scans: 12124
1508	LQVVDDNGR	0	1.70407	CDP79027.1;CDP79028.1;CDP79029.1	-	File120197 Spectrum8272 scans: 10444
1859	ADVFTPQAGR	0	1.70171	CDP79023.1;CDP79024.1;CDP79026.1;XP_030498238.1	-	File120197 Spectrum5422 scans: 7103
1494	LQVVDDNGR	0	1.70096	CDP79027.1;CDP79028.1;CDP79029.1	-	File120197 Spectrum8495 scans: 10726
1674	ADVFSPQAGR	0	1.69989	SNQ45158.1;SNQ45160.1;XP_030499769.1;XP_030499964.1	-	File120197 Spectrum8449 scans: 10663
4600	TNDNAWVSPLAGR	0	1.69877	CDP79023.1;CDP79024.1;CDP79026.1;XP_030498238.1	-	File120197 Spectrum8712 scans: 10982
1944	ADVFTPQAGR	0	1.69851	CDP79023.1;CDP79024.1;CDP79026.1;XP_030498238.1	-	File120197 Spectrum6231 scans: 8047
1925	ADVFTPQAGR	0	1.6982	CDP79023.1;CDP79024.1;CDP79026.1;XP_030498238.1	-	File120197 Spectrum7231 scans: 9215
9371	LTIQPNGLHLPSYTNGPQLIHVIR	0	1.69682	SNQ45158.1;SNQ45160.1;XP_030499769.1;XP_030499964.1	Deamidated (NQ)@6N;Deamidated (NQ)@15N	File120197 Spectrum6802 scans: 8713
1908	ADVFTPQAGR	0	1.69674	CDP79023.1;CDP79024.1;CDP79026.1;XP_030498238.1	-	File120197 Spectrum5225 scans: 6873
1935	ADVFTPQAGR	0	1.69599	CDP79023.1;CDP79024.1;CDP79026.1;XP_030498238.1	-	File120197 Spectrum7855 scans: 9947
1671	ADVFSPQAGR	0	1.69587	SNQ45158.1;SNQ45160.1;XP_030499769.1;XP_030499964.1	-	File120197 Spectrum1514 scans: 2539
1905	ADVFTPQAGR	0	1.69406	CDP79023.1;CDP79024.1;CDP79026.1;XP_030498238.1	-	File120197 Spectrum10274 scans: 13373
1753	ADVFSPQAGR	0	1.69036	SNQ45158.1;SNQ45160.1;XP_030499769.1;XP_030499964.1	-	File120197 Spectrum6132 scans: 7931
4718	EETVLLTSSTSSR	0	1.68844	CDP79023.1;CDP79024.1;CDP79026.1;XP_030498238.1	-	File120197 Spectrum8903 scans: 11207
1867	ADVFTPQAGR	0	1.68752	CDP79023.1;CDP79024.1;CDP79026.1;XP_030498238.1	-	File120197 Spectrum6351 scans: 8187
4377	TTIMLADLNDFK	0	1.68714	XP_030498685.1	-	File120197 Spectrum6328 scans: 8160
1725	ADVFSPQAGR	0	1.68676	SNQ45158.1;SNQ45160.1;XP_030499769.1;XP_030499964.1	-	File120197 Spectrum7888 scans: 9988
7722	QNIDRPSQADIFNPR	0	1.6847	CDP79027.1;CDP79028.1;CDP79029.1	-	File120197 Spectrum7813 scans: 9898
4589	TNDNAWVSPLAGR	0	1.68435	CDP79023.1;CDP79024.1;CDP79026.1;XP_030498238.1	-	File120197 Spectrum7333 scans: 9334
3191	FYEVTPEQNK	0	1.68434	XP_030508280.1;XP_030508281.1	-	File120197 Spectrum2768 scans: 4005
1719	ADVFSPQAGR	0	1.68393	SNQ45158.1;SNQ45160.1;XP_030499769.1;XP_030499964.1	-	File120197 Spectrum5460 scans: 7147
1870	ADVFTPQAGR	0	1.68276	CDP79023.1;CDP79024.1;CDP79026.1;XP_030498238.1	-	File120197 Spectrum7063 scans: 9019
1834	ADVFTPQAGR	0	1.68268	CDP79023.1;CDP79024.1;CDP79026.1;XP_030498238.1	-	File120197 Spectrum9906 scans: 12562
1470	LQVVDDNGR	0	1.6812	CDP79027.1;CDP79028.1;CDP79029.1	-	File120197 Spectrum6406 scans: 8251
6855	AMPDDVLANAFQISR	0	1.68012	CDP79028.1;CDP79029.1	Oxidation (M)@2M	File120197 Spectrum8990 scans: 11309
1738	ADVFSPQAGR	0	1.67956	SNQ45158.1;SNQ45160.1;XP_030499769.1;XP_030499964.1	-	File120197 Spectrum7385 scans: 9395
5825	LNTLNNYNLPILR	0	1.67942	CDP79027.1;CDP79028.1;CDP79029.1	-	File120197 Spectrum9297 scans: 11793
1507	LQVVDDNGR	0	1.67555	CDP79027.1;CDP79028.1;CDP79029.1	-	File120197 Spectrum7924 scans: 10033
1723	ADVFSPQAGR	0	1.67439	SNQ45158.1;SNQ45160.1;XP_030499769.1;XP_030499964.1	-	File120197 Spectrum9075 scans: 11442
1733	ADVFSPQAGR	0	1.67425	SNQ45158.1;SNQ45160.1;XP_030499769.1;XP_030499964.1	-	File120197 Spectrum2705 scans: 3931
5498	NLSESTNEDDLNR	0	1.67317	XP_030486290.1	-	File120197 Spectrum1049 scans: 1996
6805	AMPDDVLANAFQISR	0	1.6728	CDP79028.1;CDP79029.1	Oxidation (M)@2M	File120197 Spectrum9919 scans: 12579
1910	ADVFTPQAGR	0	1.67254	CDP79023.1;CDP79024.1;CDP79026.1;XP_030498238.1	-	File120197 Spectrum4247 scans: 5732
1934	ADVFTPQAGR	0	1.67053	CDP79023.1;CDP79024.1;CDP79026.1;XP_030498238.1	-	File120197 Spectrum7771 scans: 9847
1833	ADVFTPQAGR	0	1.66802	CDP79023.1;CDP79024.1;CDP79026.1;XP_030498238.1	-	File120197 Spectrum9970 scans: 12652
2135	EGDVFWVPR	0	1.66217	SNQ45153.2;XP_030504501.1	-	File120197 Spectrum5153 scans: 6789
1687	ADVFSPQAGR	0	1.66157	SNQ45158.1;SNQ45160.1;XP_030499769.1;XP_030499964.1	-	File120197 Spectrum6073 scans: 7863
1697	ADVFSPQAGR	0	1.66083	SNQ45158.1;SNQ45160.1;XP_030499769.1;XP_030499964.1	-	File120197 Spectrum5214 scans: 6860
5355	ISTVNSYNLPILR	0	1.66065	CDP79023.1;CDP79024.1;CDP79026.1;XP_030498238.1	-	File120197 Spectrum9020 scans: 11352
1941	ADVFTPQAGR	0	1.65832	CDP79023.1;CDP79024.1;CDP79026.1;XP_030498238.1	-	File120197 Spectrum5142 scans: 6776
1911	ADVFTPQAGR	0	1.65783	CDP79023.1;CDP79024.1;CDP79026.1;XP_030498238.1	-	File120197 Spectrum4763 scans: 6334
1752	ADVFSPQAGR	0	1.65722	SNQ45158.1;SNQ45160.1;XP_030499769.1;XP_030499964.1	-	File120197 Spectrum5648 scans: 7367
1739	ADVFSPQAGR	0	1.65466	SNQ45158.1;SNQ45160.1;XP_030499769.1;XP_030499964.1	-	File120197 Spectrum7808 scans: 9892
1948	ADVFTPQAGR	0	1.65434	CDP79023.1;CDP79024.1;CDP79026.1;XP_030498238.1	-	File120197 Spectrum27 scans: 141
1748	ADVFSPQAGR	0	1.65058	SNQ45158.1;SNQ45160.1;XP_030499769.1;XP_030499964.1	-	File120197 Spectrum8214 scans: 10376
1724	ADVFSPQAGR	0	1.65038	SNQ45158.1;SNQ45160.1;XP_030499769.1;XP_030499964.1	-	File120197 Spectrum9123 scans: 11524
6732	AMPDDVLANAFQISR	0	1.64759	CDP79028.1;CDP79029.1	Deamidated (NQ)@9N	File120197 Spectrum5934 scans: 7700
8118	LTTVNSYNLPILSFLR	0	1.64399	SNQ45158.1;SNQ45160.1;XP_030499769.1;XP_030499964.1	-	File120197 Spectrum10013 scans: 12709
7738	QNIDRPSQADIFNPR	0	1.64321	CDP79027.1;CDP79028.1;CDP79029.1	-	File120197 Spectrum7649 scans: 9703
1890	ADVFTPQAGR	0	1.64236	CDP79023.1;CDP79024.1;CDP79026.1;XP_030498238.1	-	File120197 Spectrum2097 scans: 3219
9329	LTIQPNGLHLPSYTNGPQLIHVIR	0	1.64227	SNQ45158.1;SNQ45160.1;XP_030499769.1;XP_030499964.1	-	File120197 Spectrum6350 scans: 8186
1746	ADVFSPQAGR	0	1.64183	SNQ45158.1;SNQ45160.1;XP_030499769.1;XP_030499964.1	-	File120197 Spectrum7968 scans: 10085
8232	CPALEMEIQKEQGQDK	0	1.64113	SNQ45151.1;XP_030503907.1	Carbamidomethyl (C)@1C	File120197 Spectrum3165 scans: 4468
5409	ISTVNSYNLPILR	0	1.63987	CDP79023.1;CDP79024.1;CDP79026.1;XP_030498238.1	-	File120197 Spectrum6402 scans: 8246
7750	QNIDRPSQADIFNPR	0	1.63979	CDP79027.1;CDP79028.1;CDP79029.1	-	File120197 Spectrum7481 scans: 9507
7894	YLEEAFNVDSETVKR	0	1.63898	CDP79023.1;CDP79024.1;XP_030498238.1	-	File120197 Spectrum3800 scans: 5209
4706	EETVLLTSSTSSR	0	1.63891	CDP79023.1;CDP79024.1;CDP79026.1;XP_030498238.1	-	File120197 Spectrum6768 scans: 8673
6672	EALEWLDDNQSAEK	0	1.63756	XP_030501851.1	-	File120197 Spectrum4569 scans: 6108
1474	LQVVDDNGR	0	1.63755	CDP79027.1;CDP79028.1;CDP79029.1	-	File120197 Spectrum6458 scans: 8312
5826	LNTLNNYNLPILR	0	1.63663	CDP79027.1;CDP79028.1;CDP79029.1	-	File120197 Spectrum7316 scans: 9314
7698	QNIDRPSQADIFNPR	0	1.63622	CDP79027.1;CDP79028.1;CDP79029.1	-	File120197 Spectrum4882 scans: 6473
7670	QNIDRPSQADIFNPR	0	1.63524	CDP79027.1;CDP79028.1;CDP79029.1	-	File120197 Spectrum6097 scans: 7891
5803	LNTLNNYNLPILR	0	1.63479	CDP79027.1;CDP79028.1;CDP79029.1	-	File120197 Spectrum6926 scans: 8858
6004	DEISVFSPSSQQTR	0	1.63437	CDP79027.1;CDP79028.1;CDP79029.1	-	File120197 Spectrum7495 scans: 9523
7758	QNIDRPSQADIFNPR	0	1.63418	CDP79027.1;CDP79028.1;CDP79029.1	-	File120197 Spectrum6721 scans: 8619
7732	QNIDRPSQADIFNPR	0	1.63382	CDP79027.1;CDP79028.1;CDP79029.1	-	File120197 Spectrum8056 scans: 10189
5556	AGPMEFFGFTTSAR	0	1.63339	SNQ45153.2;XP_030504501.1	-	File120197 Spectrum6843 scans: 8761
6002	DEISVFSPSSQQTR	0	1.63329	CDP79027.1;CDP79028.1;CDP79029.1	-	File120197 Spectrum8899 scans: 11203
1513	LQVVDDNGR	0	1.63223	CDP79027.1;CDP79028.1;CDP79029.1	-	File120197 Spectrum9241 scans: 11705
6190	ALPEAVLANAFQISR	0	1.63211	CDP79023.1;CDP79024.1;CDP79026.1;XP_030498238.1	-	File120197 Spectrum9359 scans: 11877
1680	ADVFSPQAGR	0	1.63059	SNQ45158.1;SNQ45160.1;XP_030499769.1;XP_030499964.1	-	File120197 Spectrum5477 scans: 7167
7096	ILAESFNVDTELAHK	0	1.62983	CDP79027.1;CDP79028.1;CDP79029.1	-	File120197 Spectrum4513 scans: 6043
5800	LNTLNNYNLPILR	0	1.62942	CDP79027.1;CDP79028.1;CDP79029.1	-	File120197 Spectrum9036 scans: 11377
6581	TLLFGDKPVAVFGNR	0	1.6278	XP_030492518.1	-	File120197 Spectrum5775 scans: 7515
1255	FLQLTAER	0	1.62587	CDP79027.1;CDP79028.1;CDP79029.1	-	File120197 Spectrum8050 scans: 10182
4700	EETVLLTSSTSSR	0	1.62361	CDP79023.1;CDP79024.1;CDP79026.1;XP_030498238.1	-	File120197 Spectrum7388 scans: 9398
1759	ADVFSPQAGR	0	1.62035	SNQ45158.1;SNQ45160.1;XP_030499769.1;XP_030499964.1	-	File120197 Spectrum4218 scans: 5698
1742	ADVFSPQAGR	0	1.61765	SNQ45158.1;SNQ45160.1;XP_030499769.1;XP_030499964.1	-	File120197 Spectrum8051 scans: 10183
1329	YFGFLVSR	0	1.61459	XP_030503801.1;XP_030503802.1	-	File120197 Spectrum5728 scans: 7460
6008	DEISVFSPSSQQTR	0	1.61443	CDP79027.1;CDP79028.1;CDP79029.1	-	File120197 Spectrum7332 scans: 9333
1880	ADVFTPQAGR	0	1.61423	CDP79023.1;CDP79024.1;CDP79026.1;XP_030498238.1	-	File120197 Spectrum9768 scans: 12384
4586	TNDNAWVSPLAGR	0	1.6115	CDP79023.1;CDP79024.1;CDP79026.1;XP_030498238.1	-	File120197 Spectrum8991 scans: 11310
1949	ADVFTPQAGR	0	1.61023	CDP79023.1;CDP79024.1;CDP79026.1;XP_030498238.1	-	File120197 Spectrum4214 scans: 5694
7874	GHESSGPVISLQNQSPR	0	1.60971	XP_030508280.1;XP_030508281.1	Deamidated (NQ)@13N	File120197 Spectrum2288 scans: 3445
1196	FLQLTAER	0	1.60932	CDP79027.1;CDP79028.1;CDP79029.1	-	File120197 Spectrum4295 scans: 5788
1482	LQVVDDNGR	0	1.60779	CDP79027.1;CDP79028.1;CDP79029.1	-	File120197 Spectrum6011 scans: 7790
1208	FLQLTAER	0	1.60767	CDP79027.1;CDP79028.1;CDP79029.1	-	File120197 Spectrum8600 scans: 10850
1727	ADVFSPQAGR	0	1.60664	SNQ45158.1;SNQ45160.1;XP_030499769.1;XP_030499964.1	-	File120197 Spectrum5714 scans: 7444
1480	LQVVDDNGR	0	1.60663	CDP79027.1;CDP79028.1;CDP79029.1	-	File120197 Spectrum9738 scans: 12349
8373	ESGEQTPNGNIFSGFDTR	0	1.60644	CDP79027.1;CDP79028.1;CDP79029.1	Deamidated (NQ)@8N	File120197 Spectrum5312 scans: 6975
6852	AMPDDVLANAFQISR	0	1.6055	CDP79028.1;CDP79029.1	Oxidation (M)@2M	File120197 Spectrum9680 scans: 12282
1750	ADVFSPQAGR	0	1.60536	SNQ45158.1;SNQ45160.1;XP_030499769.1;XP_030499964.1	-	File120197 Spectrum5337 scans: 7004
8127	LTTVNSYNLPILSFLR	0	1.60422	SNQ45158.1;SNQ45160.1;XP_030499769.1;XP_030499964.1	-	File120197 Spectrum9782 scans: 12401
1705	ADVFSPQAGR	0	1.60303	SNQ45158.1;SNQ45160.1;XP_030499769.1;XP_030499964.1	-	File120197 Spectrum5038 scans: 6655
7726	QNIDRPSQADIFNPR	0	1.60152	CDP79027.1;CDP79028.1;CDP79029.1	-	File120197 Spectrum3815 scans: 5226
1478	LQVVDDNGR	0	1.60136	CDP79027.1;CDP79028.1;CDP79029.1	-	File120197 Spectrum5818 scans: 7565
1487	LQVVDDNGR	0	1.60089	CDP79027.1;CDP79028.1;CDP79029.1	-	File120197 Spectrum7050 scans: 9004
1736	ADVFSPQAGR	0	1.59968	SNQ45158.1;SNQ45160.1;XP_030499769.1;XP_030499964.1	-	File120197 Spectrum9232 scans: 11693
4598	TNDNAWVSPLAGR	0	1.59823	CDP79023.1;CDP79024.1;CDP79026.1;XP_030498238.1	-	File120197 Spectrum7628 scans: 9678
1475	LQVVDDNGR	0	1.59675	CDP79027.1;CDP79028.1;CDP79029.1	-	File120197 Spectrum371 scans: 1205
1930	ADVFTPQAGR	0	1.59673	CDP79023.1;CDP79024.1;CDP79026.1;XP_030498238.1	-	File120197 Spectrum3950 scans: 5384
4602	TNDNAWVSPLAGR	0	1.59664	CDP79023.1;CDP79024.1;CDP79026.1;XP_030498238.1	-	File120197 Spectrum7366 scans: 9372
7710	QNIDRPSQADIFNPR	0	1.59609	CDP79027.1;CDP79028.1;CDP79029.1	-	File120197 Spectrum3374 scans: 4712
2820	QLLTQLGATFK	0	1.59528	XP_030485103.1	Gln->pyro-Glu (N-term Q)@N_term	File120197 Spectrum7298 scans: 9293
1217	FLQLTAER	0	1.59461	CDP79027.1;CDP79028.1;CDP79029.1	-	File120197 Spectrum5048 scans: 6667
1919	ADVFTPQAGR	0	1.59351	CDP79023.1;CDP79024.1;CDP79026.1;XP_030498238.1	-	File120197 Spectrum4626 scans: 6174
5816	LNTLNNYNLPILR	0	1.59169	CDP79027.1;CDP79028.1;CDP79029.1	-	File120197 Spectrum7421 scans: 9437
1694	ADVFSPQAGR	0	1.59151	SNQ45158.1;SNQ45160.1;XP_030499769.1;XP_030499964.1	-	File120197 Spectrum9721 scans: 12330
1143	LDLVKPQR	0	1.59136	SNQ45158.1;SNQ45160.1;XP_030499964.1	-	File120197 Spectrum1261 scans: 2243
1708	ADVFSPQAGR	0	1.58978	SNQ45158.1;SNQ45160.1;XP_030499769.1;XP_030499964.1	-	File120197 Spectrum3790 scans: 5197
1523	LQVVDDNGR	0	1.58723	CDP79027.1;CDP79028.1;CDP79029.1	-	File120197 Spectrum8664 scans: 10925
5823	LNTLNNYNLPILR	0	1.58718	CDP79027.1;CDP79028.1;CDP79029.1	-	File120197 Spectrum8166 scans: 10319
9025	NGMMAPHFNLDSHSVIYVTR	0	1.58653	CDP79027.1;CDP79028.1;CDP79029.1	Deamidated (NQ)@1N;Oxidation (M)@3M;Oxidation (M)@4M	File120197 Spectrum4522 scans: 6053
1592	YVFWSNGR	0	1.58642	XP_030486567.1;XP_030507135.1	-	File120197 Spectrum4180 scans: 5654
4580	TNDNAWVSPLAGR	0	1.58564	CDP79023.1;CDP79024.1;CDP79026.1;XP_030498238.1	-	File120197 Spectrum8855 scans: 11151
1898	ADVFTPQAGR	0	1.58426	CDP79023.1;CDP79024.1;CDP79026.1;XP_030498238.1	-	File120197 Spectrum8266 scans: 10437
1679	ADVFSPQAGR	0	1.58282	SNQ45158.1;SNQ45160.1;XP_030499769.1;XP_030499964.1	-	File120197 Spectrum2392 scans: 3566
1916	ADVFTPQAGR	0	1.58053	CDP79023.1;CDP79024.1;CDP79026.1;XP_030498238.1	-	File120197 Spectrum5739 scans: 7473
1676	ADVFSPQAGR	0	1.57907	SNQ45158.1;SNQ45160.1;XP_030499769.1;XP_030499964.1	-	File120197 Spectrum4632 scans: 6181
1179	FLQLTAER	0	1.57854	CDP79027.1;CDP79028.1;CDP79029.1	-	File120197 Spectrum5986 scans: 7761
1773	FHLAGNPHR	0	1.57772	CDP79027.1;CDP79028.1;CDP79029.1	-	File120197 Spectrum336 scans: 1164
4690	EETVLLTSSTSSR	0	1.57765	CDP79023.1;CDP79024.1;CDP79026.1;XP_030498238.1	-	File120197 Spectrum7149 scans: 9119
2208	ISVDSVVIER	0	1.57664	XP_030483203.1	-	File120197 Spectrum3881 scans: 5303
8948	NGMMAPHFNLDSHSVIYVTR	0	1.57641	CDP79027.1;CDP79028.1;CDP79029.1	Deamidated (NQ)@9N	File120197 Spectrum5545 scans: 7247
8467	RFYLAGNPEDEFEQLR	0	1.57614	CDP79023.1;CDP79024.1;CDP79026.1;XP_030498238.1	-	File120197 Spectrum5887 scans: 7646
1673	ADVFSPQAGR	0	1.57475	SNQ45158.1;SNQ45160.1;XP_030499769.1;XP_030499964.1	-	File120197 Spectrum1712 scans: 2770
7157	AMPEDVIANSYQISR	0	1.57382	SNQ45158.1;SNQ45160.1;XP_030499769.1;XP_030499964.1	-	File120197 Spectrum9366 scans: 11887
6674	AMPDDVLANAFQISR	0	1.57226	CDP79028.1;CDP79029.1	-	File120197 Spectrum8653 scans: 10912
7856	GHESSGPVISLQNQSPR	0	1.57167	XP_030508280.1;XP_030508281.1	-	File120197 Spectrum2108 scans: 3232
4717	EETVLLTSSTSSR	0	1.56925	CDP79023.1;CDP79024.1;CDP79026.1;XP_030498238.1	-	File120197 Spectrum6930 scans: 8862
8658	RESGEQTPNGNIFSGFDTR	0	1.56915	CDP79027.1;CDP79028.1;CDP79029.1	Deamidated (NQ)@9N	File120197 Spectrum4749 scans: 6318
1756	ADVFSPQAGR	0	1.56893	SNQ45158.1;SNQ45160.1;XP_030499769.1;XP_030499964.1	-	File120197 Spectrum8379 scans: 10572
1806	LVGANPDEIK	0	1.56879	XP_030491271.1	-	File120197 Spectrum1629 scans: 2673
6676	AMPDDVLANAFQISR	0	1.56805	CDP79028.1;CDP79029.1	-	File120197 Spectrum8467 scans: 10689
1789	LILIGPPGSGK	0	1.56764	XP_030494422.1	-	File120197 Spectrum4164 scans: 5635
4711	EETVLLTSSTSSR	0	1.5628	CDP79023.1;CDP79024.1;CDP79026.1;XP_030498238.1	-	File120197 Spectrum8344 scans: 10529
6138	ALPEAVLANAFQISR	0	1.56247	CDP79023.1;CDP79024.1;CDP79026.1;XP_030498238.1	-	File120197 Spectrum9505 scans: 12061
5797	LNTLNNYNLPILR	0	1.5611	CDP79027.1;CDP79028.1;CDP79029.1	-	File120197 Spectrum8973 scans: 11289
1913	ADVFTPQAGR	0	1.55894	CDP79023.1;CDP79024.1;CDP79026.1;XP_030498238.1	-	File120197 Spectrum8989 scans: 11308
7754	QNIDRPSQADIFNPR	0	1.55833	CDP79027.1;CDP79028.1;CDP79029.1	-	File120197 Spectrum7314 scans: 9312
1529	LQVVDDNGR	0	1.55831	CDP79027.1;CDP79028.1;CDP79029.1	-	File120197 Spectrum5910 scans: 7672
1263	FLQLTAER	0	1.5582	CDP79027.1;CDP79028.1;CDP79029.1	-	File120197 Spectrum6136 scans: 7936
2725	VDINPYPIVR	0	1.55817	XP_030483895.1	Deamidated (NQ)@4N	File120197 Spectrum4598 scans: 6142
1951	ADVFTPQAGR	0	1.5559	CDP79023.1;CDP79024.1;CDP79026.1;XP_030498238.1	-	File120197 Spectrum5333 scans: 6999
6200	ALPEAVLANAFQISR	0	1.55587	CDP79023.1;CDP79024.1;CDP79026.1;XP_030498238.1	-	File120197 Spectrum7182 scans: 9158
1771	ADVFSPQAGR	0	1.55433	SNQ45158.1;SNQ45160.1;XP_030499769.1;XP_030499964.1	-	File120197 Spectrum2488 scans: 3678
5672	AGPMEFFGFTTSAR	0	1.55216	SNQ45153.2;XP_030504501.1	Oxidation (M)@4M	File120197 Spectrum5726 scans: 7458
1921	ADVFTPQAGR	0	1.5513	CDP79023.1;CDP79024.1;CDP79026.1;XP_030498238.1	-	File120197 Spectrum9202 scans: 11643
1909	ADVFTPQAGR	0	1.54988	CDP79023.1;CDP79024.1;CDP79026.1;XP_030498238.1	-	File120197 Spectrum5578 scans: 7285
5408	ISTVNSYNLPILR	0	1.54953	CDP79023.1;CDP79024.1;CDP79026.1;XP_030498238.1	-	File120197 Spectrum7925 scans: 10034
1729	ADVFSPQAGR	0	1.54818	SNQ45158.1;SNQ45160.1;XP_030499769.1;XP_030499964.1	-	File120197 Spectrum5684 scans: 7409
8121	LTTVNSYNLPILSFLR	0	1.54425	SNQ45158.1;SNQ45160.1;XP_030499769.1;XP_030499964.1	-	File120197 Spectrum8893 scans: 11196
1754	ADVFSPQAGR	0	1.54303	SNQ45158.1;SNQ45160.1;XP_030499769.1;XP_030499964.1	-	File120197 Spectrum4698 scans: 6258
4691	EETVLLTSSTSSR	0	1.54272	CDP79023.1;CDP79024.1;CDP79026.1;XP_030498238.1	-	File120197 Spectrum8436 scans: 10640
7725	QNIDRPSQADIFNPR	0	1.54221	CDP79027.1;CDP79028.1;CDP79029.1	-	File120197 Spectrum4191 scans: 5667
1489	LQVVDDNGR	0	1.5413	CDP79027.1;CDP79028.1;CDP79029.1	-	File120197 Spectrum6102 scans: 7896
7778	QNIDRPSQADIFNPR	0	1.54092	CDP79027.1;CDP79028.1;CDP79029.1	-	File120197 Spectrum10289 scans: 13391
1201	FLQLTAER	0	1.54054	CDP79027.1;CDP79028.1;CDP79029.1	-	File120197 Spectrum9506 scans: 12062
1686	ADVFSPQAGR	0	1.54039	SNQ45158.1;SNQ45160.1;XP_030499769.1;XP_030499964.1	-	File120197 Spectrum6232 scans: 8048
2579	EIEGLVDMNK	0	1.54034	XP_030493437.1	Oxidation (M)@8M	File120197 Spectrum2037 scans: 3149
1893	ADVFTPQAGR	0	1.53873	CDP79023.1;CDP79024.1;CDP79026.1;XP_030498238.1	-	File120197 Spectrum9256 scans: 11728
1747	ADVFSPQAGR	0	1.53804	SNQ45158.1;SNQ45160.1;XP_030499769.1;XP_030499964.1	-	File120197 Spectrum5978 scans: 7752
1182	FLQLTAER	0	1.53415	CDP79027.1;CDP79028.1;CDP79029.1	-	File120197 Spectrum4058 scans: 5510
1767	ADVFSPQAGR	0	1.534	SNQ45158.1;SNQ45160.1;XP_030499769.1;XP_030499964.1	-	File120197 Spectrum4101 scans: 5560
1715	ADVFSPQAGR	0	1.534	SNQ45158.1;SNQ45160.1;XP_030499769.1;XP_030499964.1	-	File120197 Spectrum9913 scans: 12572
1500	LQVVDDNGR	0	1.53371	CDP79027.1;CDP79028.1;CDP79029.1	-	File120197 Spectrum10291 scans: 13393
5779	LNTLNNYNLPILR	0	1.53332	CDP79027.1;CDP79028.1;CDP79029.1	-	File120197 Spectrum9923 scans: 12584
3652	ASAQGFEWIAVK	0	1.53171	CDP79027.1;CDP79028.1;CDP79029.1	-	File120197 Spectrum5855 scans: 7608
5806	LNTLNNYNLPILR	0	1.53101	CDP79027.1;CDP79028.1;CDP79029.1	-	File120197 Spectrum9244 scans: 11710
10102	METNMLFGTIPSELGNLVNLEYLNLNANNLTGQFPLALTNLPK	0	1.52969	XP_030480111.1	Oxidation (M)@1M;Deamidated (NQ)@4N;Deamidated (NQ)@40N	File120197 Spectrum9419 scans: 11951
1662	ADVFSPQAGR	0	1.52904	SNQ45158.1;SNQ45160.1;XP_030499769.1;XP_030499964.1	-	File120197 Spectrum2307 scans: 3467
1497	LQVVDDNGR	0	1.5272	CDP79027.1;CDP79028.1;CDP79029.1	-	File120197 Spectrum6883 scans: 8808
1854	ADVFTPQAGR	0	1.52595	CDP79023.1;CDP79024.1;CDP79026.1;XP_030498238.1	-	File120197 Spectrum4126 scans: 5591
5836	AIENGAVSVSEPEEK	0	1.52398	XP_030503904.1	Deamidated (NQ)@4N	File120197 Spectrum2124 scans: 3250
7773	QNIDRPSQADIFNPR	0	1.52245	CDP79027.1;CDP79028.1;CDP79029.1	-	File120197 Spectrum6013 scans: 7793
6865	AMPDDVLANAFQISR	0	1.52226	CDP79028.1;CDP79029.1	Oxidation (M)@2M	File120197 Spectrum6117 scans: 7914
1473	LQVVDDNGR	0	1.51802	CDP79027.1;CDP79028.1;CDP79029.1	-	File120197 Spectrum5693 scans: 7419
1481	LQVVDDNGR	0	1.51708	CDP79027.1;CDP79028.1;CDP79029.1	-	File120197 Spectrum8434 scans: 10637
7768	QNIDRPSQADIFNPR	0	1.51546	CDP79027.1;CDP79028.1;CDP79029.1	-	File120197 Spectrum4314 scans: 5810
1765	ADVFSPQAGR	0	1.51369	SNQ45158.1;SNQ45160.1;XP_030499769.1;XP_030499964.1	-	File120197 Spectrum7219 scans: 9201
6713	AMPDDVLANAFQISR	0	1.51038	CDP79028.1;CDP79029.1	-	File120197 Spectrum7833 scans: 9921
6194	ALPEAVLANAFQISR	0	1.50984	CDP79023.1;CDP79024.1;CDP79026.1;XP_030498238.1	-	File120197 Spectrum10215 scans: 13249
2596	VQDSAAYVGQK	0	1.50807	XP_030494559.1	-	File120197 Spectrum469 scans: 1319
1533	LQVVDDNGR	0	1.50673	CDP79027.1;CDP79028.1;CDP79029.1	-	File120197 Spectrum1 scans: 2
4960	QMELELQTLQSK	0	1.50471	XP_030498125.1	Gln->pyro-Glu (N-term Q)@N_term;Deamidated (NQ)@1Q;Deamidated (NQ)@7Q	File120197 Spectrum9534 scans: 12103
2376	VSNVSLGANER	0	1.50394	XP_030500855.1	-	File120197 Spectrum838 scans: 1750
673	AGIVPVAFR	0	1.50374	XP_030506062.1	-	File120197 Spectrum4413 scans: 5926
4572	TNDNAWVSPLAGR	0	1.50285	CDP79023.1;CDP79024.1;CDP79026.1;XP_030498238.1	-	File120197 Spectrum8316 scans: 10496
1764	ADVFSPQAGR	0	1.49964	SNQ45158.1;SNQ45160.1;XP_030499769.1;XP_030499964.1	-	File120197 Spectrum2524 scans: 3720
3526	LVPLLTEAGAIAK	0	1.4981	XP_030485103.1	-	File120197 Spectrum6121 scans: 7919
1878	ADVFTPQAGR	0	1.49715	CDP79023.1;CDP79024.1;CDP79026.1;XP_030498238.1	-	File120197 Spectrum9151 scans: 11561
5414	ISTVNSYNLPILR	0	1.49713	CDP79023.1;CDP79024.1;CDP79026.1;XP_030498238.1	-	File120197 Spectrum9070 scans: 11436
1186	FLQLTAER	0	1.49639	CDP79027.1;CDP79028.1;CDP79029.1	-	File120197 Spectrum5196 scans: 6839
1706	ADVFSPQAGR	0	1.49478	SNQ45158.1;SNQ45160.1;XP_030499769.1;XP_030499964.1	-	File120197 Spectrum5267 scans: 6922
7776	QNIDRPSQADIFNPR	0	1.49477	CDP79027.1;CDP79028.1;CDP79029.1	-	File120197 Spectrum7565 scans: 9605
5955	DEISVFSPSSQQTR	0	1.49396	CDP79027.1;CDP79028.1;CDP79029.1	-	File120197 Spectrum6655 scans: 8542
7741	QNIDRPSQADIFNPR	0	1.49393	CDP79027.1;CDP79028.1;CDP79029.1	-	File120197 Spectrum5367 scans: 7039
1485	LQVVDDNGR	0	1.49342	CDP79027.1;CDP79028.1;CDP79029.1	-	File120197 Spectrum9569 scans: 12151
1486	LQVVDDNGR	0	1.49315	CDP79027.1;CDP79028.1;CDP79029.1	-	File120197 Spectrum8355 scans: 10542
4693	EETVLLTSSTSSR	0	1.49083	CDP79023.1;CDP79024.1;CDP79026.1;XP_030498238.1	-	File120197 Spectrum2399 scans: 3574
4731	EETVLLTSSTSSR	0	1.48811	CDP79023.1;CDP79024.1;CDP79026.1;XP_030498238.1	-	File120197 Spectrum8985 scans: 11303
1896	ADVFTPQAGR	0	1.48635	CDP79023.1;CDP79024.1;CDP79026.1;XP_030498238.1	-	File120197 Spectrum8907 scans: 11212
7655	QNIDRPSQADIFNPR	0	1.48608	CDP79027.1;CDP79028.1;CDP79029.1	-	File120197 Spectrum3193 scans: 4501
5344	SYGVLIPDQGVALR	0	1.48303	XP_030482744.1	-	File120197 Spectrum5377 scans: 7051
1704	ADVFSPQAGR	0	1.48214	SNQ45158.1;SNQ45160.1;XP_030499769.1;XP_030499964.1	-	File120197 Spectrum6339 scans: 8173
1476	LQVVDDNGR	0	1.4813	CDP79027.1;CDP79028.1;CDP79029.1	-	File120197 Spectrum7233 scans: 9217
1235	FLQLTAER	0	1.48089	CDP79027.1;CDP79028.1;CDP79029.1	-	File120197 Spectrum7643 scans: 9696
1866	ADVFTPQAGR	0	1.47938	CDP79023.1;CDP79024.1;CDP79026.1;XP_030498238.1	-	File120197 Spectrum10094 scans: 12826
1726	ADVFSPQAGR	0	1.47594	SNQ45158.1;SNQ45160.1;XP_030499769.1;XP_030499964.1	-	File120197 Spectrum6645 scans: 8530
3137	NIVTEMENVAK	0	1.47534	XP_030493178.1	-	File120197 Spectrum5535 scans: 7235
7697	QNIDRPSQADIFNPR	0	1.47523	CDP79027.1;CDP79028.1;CDP79029.1	-	File120197 Spectrum3519 scans: 4881
1122	FLQLSAER	0	1.47476	CDP79023.1;CDP79024.1;CDP79026.1;XP_030498238.1	-	File120197 Spectrum4468 scans: 5990
7270	LSYFVPQQQQEEGR	0	1.47471	XP_030508281.1	-	File120197 Spectrum3391 scans: 4732
1695	ADVFSPQAGR	0	1.47276	SNQ45158.1;SNQ45160.1;XP_030499769.1;XP_030499964.1	-	File120197 Spectrum6814 scans: 8727
1894	ADVFTPQAGR	0	1.47268	CDP79023.1;CDP79024.1;CDP79026.1;XP_030498238.1	-	File120197 Spectrum6897 scans: 8824
6870	AMPDDVLANAFQISR	0	1.4712	CDP79028.1;CDP79029.1	Oxidation (M)@2M;Deamidated (NQ)@9N	File120197 Spectrum9883 scans: 12526
6143	ALPEAVLANAFQISR	0	1.46885	CDP79023.1;CDP79024.1;CDP79026.1;XP_030498238.1	-	File120197 Spectrum10134 scans: 12909
4571	TNDNAWVSPLAGR	0	1.46874	CDP79023.1;CDP79024.1;CDP79026.1;XP_030498238.1	-	File120197 Spectrum8562 scans: 10804
6705	AMPDDVLANAFQISR	0	1.46847	CDP79028.1;CDP79029.1	-	File120197 Spectrum10079 scans: 12800
1837	ADVFTPQAGR	0	1.46508	CDP79023.1;CDP79024.1;CDP79026.1;XP_030498238.1	-	File120197 Spectrum1606 scans: 2646
1511	LQVVDDNGR	0	1.46475	CDP79027.1;CDP79028.1;CDP79029.1	-	File120197 Spectrum10231 scans: 13305
1741	ADVFSPQAGR	0	1.46271	SNQ45158.1;SNQ45160.1;XP_030499769.1;XP_030499964.1	-	File120197 Spectrum6144 scans: 7945
9346	LTIQPNGLHLPSYTNGPQLIHVIR	0	1.46182	SNQ45158.1;SNQ45160.1;XP_030499769.1;XP_030499964.1	Deamidated (NQ)@15N	File120197 Spectrum7554 scans: 9592
1463	LQVVDDNGR	0	1.46107	CDP79027.1;CDP79028.1;CDP79029.1	-	File120197 Spectrum6424 scans: 8272
3869	LEDLVLAIDTVK	0	1.45836	XP_030505644.1	-	File120197 Spectrum6470 scans: 8326
4708	EETVLLTSSTSSR	0	1.4571	CDP79023.1;CDP79024.1;CDP79026.1;XP_030498238.1	-	File120197 Spectrum7118 scans: 9083
2944	FITVDSAFAEK	0	1.45287	XP_030494298.1	-	File120197 Spectrum4633 scans: 6183
1233	FLQLTAER	0	1.45128	CDP79027.1;CDP79028.1;CDP79029.1	-	File120197 Spectrum4156 scans: 5626
2736	LVGMAQTTPDR	0	1.45021	XP_030479618.1	-	File120197 Spectrum1472 scans: 2490
7367	AFVEHYYSTFDTSR	0	1.45011	XP_030496922.1	-	File120197 Spectrum3891 scans: 5315
8554	LRQNIDRPSQADIFNPR	0	1.44973	CDP79027.1;CDP79028.1;CDP79029.1	-	File120197 Spectrum3005 scans: 4281
6831	AMPDDVLANAFQISR	0	1.44932	CDP79028.1;CDP79029.1	Oxidation (M)@2M	File120197 Spectrum8267 scans: 10438
670	AQVNQLAGK	0	1.44909	SNQ45158.1;XP_030499964.1	-	File120197 Spectrum125 scans: 617
1064	FLQLSAER	0	1.44795	CDP79023.1;CDP79024.1;CDP79026.1;XP_030498238.1	-	File120197 Spectrum7737 scans: 9807
4560	TNDNAWVSPLAGR	0	1.44689	CDP79023.1;CDP79024.1;CDP79026.1;XP_030498238.1	-	File120197 Spectrum7954 scans: 10068
1260	FLQLTAER	0	1.44073	CDP79027.1;CDP79028.1;CDP79029.1	-	File120197 Spectrum5110 scans: 6739
1899	ADVFTPQAGR	0	1.44027	CDP79023.1;CDP79024.1;CDP79026.1;XP_030498238.1	-	File120197 Spectrum6381 scans: 8222
1212	FLQLTAER	0	1.43891	CDP79027.1;CDP79028.1;CDP79029.1	-	File120197 Spectrum5553 scans: 7256
7728	QNIDRPSQADIFNPR	0	1.43794	CDP79027.1;CDP79028.1;CDP79029.1	-	File120197 Spectrum4461 scans: 5982
7283	AMPEDVIANSYQISR	0	1.43789	SNQ45158.1;SNQ45160.1;XP_030499769.1;XP_030499964.1	Oxidation (M)@2M	File120197 Spectrum4131 scans: 5597
4699	EETVLLTSSTSSR	0	1.43704	CDP79023.1;CDP79024.1;CDP79026.1;XP_030498238.1	-	File120197 Spectrum7486 scans: 9512
8321	LQVVDDNGRNVFDGELR	0	1.43367	CDP79027.1;CDP79028.1;CDP79029.1	-	File120197 Spectrum4457 scans: 5977
1601	YVFWSNGR	0	1.43317	XP_030486567.1;XP_030507135.1	Deamidated (NQ)@6N	File120197 Spectrum4371 scans: 5877
1937	ADVFTPQAGR	0	1.43286	CDP79023.1;CDP79024.1;CDP79026.1;XP_030498238.1	-	File120197 Spectrum5358 scans: 7028
1237	FLQLTAER	0	1.4326	CDP79027.1;CDP79028.1;CDP79029.1	-	File120197 Spectrum7887 scans: 9987
1457	LQVVDDNGR	0	1.43241	CDP79027.1;CDP79028.1;CDP79029.1	-	File120197 Spectrum6519 scans: 8383
9800	VEAEAGLIESWNPNHNQFQCAGVAVVR	0	1.43144	CDP79023.1;CDP79024.1;XP_030498238.1	Carbamidomethyl (C)@20C	File120197 Spectrum6044 scans: 7829
1532	LQVVDDNGR	0	1.42924	CDP79027.1;CDP79028.1;CDP79029.1	-	File120197 Spectrum76 scans: 213
1661	ADVFSPQAGR	0	1.4291	SNQ45158.1;SNQ45160.1;XP_030499769.1;XP_030499964.1	-	File120197 Spectrum2349 scans: 3516
4719	EETVLLTSSTSSR	0	1.42863	CDP79023.1;CDP79024.1;CDP79026.1;XP_030498238.1	-	File120197 Spectrum10294 scans: 13396
1702	ADVFSPQAGR	0	1.4261	SNQ45158.1;SNQ45160.1;XP_030499769.1;XP_030499964.1	-	File120197 Spectrum6197 scans: 8007
1498	LQVVDDNGR	0	1.4257	CDP79027.1;CDP79028.1;CDP79029.1	-	File120197 Spectrum8579 scans: 10825
7672	QNIDRPSQADIFNPR	0	1.42548	CDP79027.1;CDP79028.1;CDP79029.1	-	File120197 Spectrum5010 scans: 6622
3664	ASAQGFEWIAVK	0	1.42431	CDP79027.1;CDP79028.1;CDP79029.1	-	File120197 Spectrum8014 scans: 10139
7690	QNIDRPSQADIFNPR	0	1.42299	CDP79027.1;CDP79028.1;CDP79029.1	-	File120197 Spectrum8453 scans: 10669
9373	LTIQPNGLHLPSYTNGPQLIHVIR	0	1.42158	SNQ45158.1;SNQ45160.1;XP_030499769.1;XP_030499964.1	Deamidated (NQ)@6N;Deamidated (NQ)@15N	File120197 Spectrum7138 scans: 9106
3270	NIVTEMENVAK	0	1.4215	XP_030493178.1	Oxidation (M)@6M	File120197 Spectrum1814 scans: 2889
1216	FLQLTAER	0	1.42078	CDP79027.1;CDP79028.1;CDP79029.1	-	File120197 Spectrum6177 scans: 7984
7752	QNIDRPSQADIFNPR	0	1.41702	CDP79027.1;CDP79028.1;CDP79029.1	-	File120197 Spectrum8219 scans: 10382
6724	AMPDDVLANAFQISR	0	1.41666	CDP79028.1;CDP79029.1	-	File120197 Spectrum8736 scans: 11010
1728	ADVFSPQAGR	0	1.41459	SNQ45158.1;SNQ45160.1;XP_030499769.1;XP_030499964.1	-	File120197 Spectrum6728 scans: 8627
1118	FLQLSAER	0	1.41458	CDP79023.1;CDP79024.1;CDP79026.1;XP_030498238.1	-	File120197 Spectrum4067 scans: 5520
9938	DSPMTNSASVASPSHNFSQFHGSKPHTWKANK	0	1.41261	XP_030501681.1	Oxidation (M)@4M;Deamidated (NQ)@16N;Deamidated (NQ)@19Q;Deamidated (NQ)@31N	File120197 Spectrum10267 scans: 13364
3636	NIPSMCGMQPR	0	1.41142	SNQ45151.1;XP_030503906.1;XP_030503907.1	Oxidation (M)@5M;Carbamidomethyl (C)@6C	File120197 Spectrum1036 scans: 1981
9332	LTIQPNGLHLPSYTNGPQLIHVIR	0	1.41099	SNQ45158.1;SNQ45160.1;XP_030499769.1;XP_030499964.1	Deamidated (NQ)@15N	File120197 Spectrum7560 scans: 9599
1717	ADVFSPQAGR	0	1.41097	SNQ45158.1;SNQ45160.1;XP_030499769.1;XP_030499964.1	-	File120197 Spectrum5834 scans: 7584
1969	AMPTFVLMR	0	1.40985	XP_030491271.1	-	File120197 Spectrum5859 scans: 7613
1083	FLQLSAER	0	1.40944	CDP79023.1;CDP79024.1;CDP79026.1;XP_030498238.1	-	File120197 Spectrum5297 scans: 6957
1864	ADVFTPQAGR	0	1.4091	CDP79023.1;CDP79024.1;CDP79026.1;XP_030498238.1	-	File120197 Spectrum9679 scans: 12281
1865	ADVFTPQAGR	0	1.40853	CDP79023.1;CDP79024.1;CDP79026.1;XP_030498238.1	-	File120197 Spectrum7482 scans: 9508
5974	DEISVFSPSSQQTR	0	1.40669	CDP79027.1;CDP79028.1;CDP79029.1	-	File120197 Spectrum6906 scans: 8834
9027	NGMMAPHFNLDSHSVIYVTR	0	1.4054	CDP79027.1;CDP79028.1;CDP79029.1	Oxidation (M)@3M;Oxidation (M)@4M;Deamidated (NQ)@9N	File120197 Spectrum4540 scans: 6074
1885	ADVFTPQAGR	0	1.40332	CDP79023.1;CDP79024.1;CDP79026.1;XP_030498238.1	-	File120197 Spectrum7398 scans: 9410
6715	AMPDDVLANAFQISR	0	1.40147	CDP79028.1;CDP79029.1	-	File120197 Spectrum6682 scans: 8573
3252	LNNETVSIELK	0	1.40128	XP_030498921.1	-	File120197 Spectrum3462 scans: 4815
1512	LQVVDDNGR	0	1.39943	CDP79027.1;CDP79028.1;CDP79029.1	-	File120197 Spectrum9361 scans: 11879
1668	ADVFSPQAGR	0	1.3986	SNQ45158.1;SNQ45160.1;XP_030499769.1;XP_030499964.1	-	File120197 Spectrum5370 scans: 7042
1460	LQVVDDNGR	0	1.39827	CDP79027.1;CDP79028.1;CDP79029.1	-	File120197 Spectrum7217 scans: 9198
7361	VQVVNLDLPIDDPER	0	1.39749	XP_030489791.1	-	File120197 Spectrum6046 scans: 7831
4350	TTVLVMVVEGTGR	0	1.39425	XP_030508280.1;XP_030508281.1	Oxidation (M)@6M	File120197 Spectrum4635 scans: 6185
7652	QNIDRPSQADIFNPR	0	1.39282	CDP79027.1;CDP79028.1;CDP79029.1	-	File120197 Spectrum9907 scans: 12564
1868	ADVFTPQAGR	0	1.39189	CDP79023.1;CDP79024.1;CDP79026.1;XP_030498238.1	-	File120197 Spectrum6560 scans: 8431
1198	FLQLTAER	0	1.39168	CDP79027.1;CDP79028.1;CDP79029.1	-	File120197 Spectrum4704 scans: 6265
1677	ADVFSPQAGR	0	1.39081	SNQ45158.1;SNQ45160.1;XP_030499769.1;XP_030499964.1	-	File120197 Spectrum3310 scans: 4637
1147	LDLVKPQR	0	1.39047	SNQ45158.1;SNQ45160.1;XP_030499964.1	-	File120197 Spectrum32 scans: 150
6151	ALPEAVLANAFQISR	0	1.39007	CDP79023.1;CDP79024.1;CDP79026.1;XP_030498238.1	-	File120197 Spectrum10182 scans: 13113
1202	FLQLTAER	0	1.38995	CDP79027.1;CDP79028.1;CDP79029.1	-	File120197 Spectrum7056 scans: 9011
1536	LQVVDDNGR	0	1.3885	CDP79027.1;CDP79028.1;CDP79029.1	-	File120197 Spectrum104 scans: 285
2816	GTFYGNYKPR	0	1.38817	XP_030494861.1	-	File120197 Spectrum1611 scans: 2652
9995	IGFLEANPNAFIAPVHLDADCVFFVSTGKPTVTLLR	0	1.38567	XP_030493178.1	Deamidated (NQ)@9N;Carbamidomethyl (C)@21C	File120197 Spectrum8660 scans: 10920
8690	GILGVTFPGCPETFEESQR	0	1.38458	CDP79023.1;CDP79024.1;CDP79026.1;XP_030498238.1	Carbamidomethyl (C)@10C	File120197 Spectrum6541 scans: 8409
1087	FLQLSAER	0	1.38443	CDP79023.1;CDP79024.1;CDP79026.1;XP_030498238.1	-	File120197 Spectrum6184 scans: 7992
1718	ADVFSPQAGR	0	1.3841	SNQ45158.1;SNQ45160.1;XP_030499769.1;XP_030499964.1	-	File120197 Spectrum6476 scans: 8333
9377	LTIQPNGLHLPSYTNGPQLIHVIR	0	1.38376	SNQ45158.1;SNQ45160.1;XP_030499769.1;XP_030499964.1	Deamidated (NQ)@6N;Deamidated (NQ)@15N	File120197 Spectrum7662 scans: 9719
1519	LQVVDDNGR	0	1.38216	CDP79027.1;CDP79028.1;CDP79029.1	-	File120197 Spectrum7766 scans: 9841
1735	ADVFSPQAGR	0	1.37872	SNQ45158.1;SNQ45160.1;XP_030499769.1;XP_030499964.1	-	File120197 Spectrum9423 scans: 11956
1069	FLQLSAER	0	1.37848	CDP79023.1;CDP79024.1;CDP79026.1;XP_030498238.1	-	File120197 Spectrum4589 scans: 6131
5997	DEISVFSPSSQQTR	0	1.37708	CDP79027.1;CDP79028.1;CDP79029.1	-	File120197 Spectrum6036 scans: 7819
1745	ADVFSPQAGR	0	1.37701	SNQ45158.1;SNQ45160.1;XP_030499769.1;XP_030499964.1	-	File120197 Spectrum6898 scans: 8825
7875	GHESSGPVISLQNQSPR	0	1.3766	XP_030508280.1;XP_030508281.1	Deamidated (NQ)@12Q	File120197 Spectrum2322 scans: 3485
1224	FLQLTAER	0	1.37614	CDP79027.1;CDP79028.1;CDP79029.1	-	File120197 Spectrum5446 scans: 7131
1663	ADVFSPQAGR	0	1.37598	SNQ45158.1;SNQ45160.1;XP_030499769.1;XP_030499964.1	-	File120197 Spectrum9975 scans: 12660
8128	LTTVNSYNLPILSFLR	0	1.37535	SNQ45158.1;SNQ45160.1;XP_030499769.1;XP_030499964.1	-	File120197 Spectrum9944 scans: 12618
2223	YVDAVLTIPK	0	1.37495	XP_030483875.1;XP_030484715.1;XP_030505180.1	-	File120197 Spectrum4549 scans: 6085
1510	LQVVDDNGR	0	1.37466	CDP79027.1;CDP79028.1;CDP79029.1	-	File120197 Spectrum7681 scans: 9741
1884	ADVFTPQAGR	0	1.37438	CDP79023.1;CDP79024.1;CDP79026.1;XP_030498238.1	-	File120197 Spectrum8824 scans: 11114
1691	ADVFSPQAGR	0	1.37267	SNQ45158.1;SNQ45160.1;XP_030499769.1;XP_030499964.1	-	File120197 Spectrum3227 scans: 4540
7744	QNIDRPSQADIFNPR	0	1.37194	CDP79027.1;CDP79028.1;CDP79029.1	-	File120197 Spectrum4329 scans: 5828
1194	FLQLTAER	0	1.36982	CDP79027.1;CDP79028.1;CDP79029.1	-	File120197 Spectrum9951 scans: 12628
1766	ADVFSPQAGR	0	1.36958	SNQ45158.1;SNQ45160.1;XP_030499769.1;XP_030499964.1	-	File120197 Spectrum8953 scans: 11266
1046	FLQLSAER	0	1.36762	CDP79023.1;CDP79024.1;CDP79026.1;XP_030498238.1	-	File120197 Spectrum6166 scans: 7971
1722	ADVFSPQAGR	0	1.36551	SNQ45158.1;SNQ45160.1;XP_030499769.1;XP_030499964.1	-	File120197 Spectrum2261 scans: 3413
5941	DEISVFSPSSQQTR	0	1.36462	CDP79027.1;CDP79028.1;CDP79029.1	-	File120197 Spectrum3767 scans: 5170
1023	FLQLSAER	0	1.36399	CDP79023.1;CDP79024.1;CDP79026.1;XP_030498238.1	-	File120197 Spectrum9988 scans: 12677
1274	FLQLTAER	0	1.36217	CDP79027.1;CDP79028.1;CDP79029.1	-	File120197 Spectrum4145 scans: 5613
5111	IADLPFLSAYNPK	0	1.36153	XP_030496506.1	-	File120197 Spectrum6734 scans: 8634
4713	EETVLLTSSTSSR	0	1.36068	CDP79023.1;CDP79024.1;CDP79026.1;XP_030498238.1	-	File120197 Spectrum7836 scans: 9924
1222	FLQLTAER	0	1.36067	CDP79027.1;CDP79028.1;CDP79029.1	-	File120197 Spectrum5354 scans: 7024
6944	EGQIFVVPQNFAVVK	0	1.36064	CDP79027.1;CDP79028.1;CDP79029.1	-	File120197 Spectrum6950 scans: 8887
9006	NGMMAPHFNLDSHSVIYVTR	0	1.36058	CDP79027.1;CDP79028.1;CDP79029.1	Oxidation (M)@4M;Deamidated (NQ)@9N	File120197 Spectrum5285 scans: 6943
3453	APAALGPYSQAIK	0	1.35865	XP_030498685.1	-	File120197 Spectrum3457 scans: 4809
7685	QNIDRPSQADIFNPR	0	1.35785	CDP79027.1;CDP79028.1;CDP79029.1	-	File120197 Spectrum5283 scans: 6941
7529	QNIDRPSQADIFNPR	0	1.35759	CDP79027.1;CDP79028.1;CDP79029.1	Gln->pyro-Glu (N-term Q)@N_term	File120197 Spectrum4392 scans: 5901
1744	ADVFSPQAGR	0	1.35678	SNQ45158.1;SNQ45160.1;XP_030499769.1;XP_030499964.1	-	File120197 Spectrum8611 scans: 10863
1197	FLQLTAER	0	1.35592	CDP79027.1;CDP79028.1;CDP79029.1	-	File120197 Spectrum5597 scans: 7307
1565	AGGVSYGSVVK	0	1.35433	XP_030498685.1	-	File120197 Spectrum1627 scans: 2670
9323	LTIQPNGLHLPSYTNGPQLIHVIR	0	1.35307	SNQ45158.1;SNQ45160.1;XP_030499769.1;XP_030499964.1	-	File120197 Spectrum6946 scans: 8882
7747	QNIDRPSQADIFNPR	0	1.35233	CDP79027.1;CDP79028.1;CDP79029.1	-	File120197 Spectrum9274 scans: 11760
1811	SQIAYVTFK	0	1.35222	XP_030500855.1	-	File120197 Spectrum3833 scans: 5247
1115	FLQLSAER	0	1.35137	CDP79023.1;CDP79024.1;CDP79026.1;XP_030498238.1	-	File120197 Spectrum5087 scans: 6712
9333	LTIQPNGLHLPSYTNGPQLIHVIR	0	1.35069	SNQ45158.1;SNQ45160.1;XP_030499769.1;XP_030499964.1	Deamidated (NQ)@15N	File120197 Spectrum8980 scans: 11297
1877	ADVFTPQAGR	0	1.35019	CDP79023.1;CDP79024.1;CDP79026.1;XP_030498238.1	-	File120197 Spectrum9596 scans: 12183
5790	LNTLNNYNLPILR	0	1.35016	CDP79027.1;CDP79028.1;CDP79029.1	-	File120197 Spectrum9737 scans: 12348
5827	LNTLNNYNLPILR	0	1.34914	CDP79027.1;CDP79028.1;CDP79029.1	-	File120197 Spectrum9365 scans: 11884
1844	ADVFTPQAGR	0	1.34799	CDP79023.1;CDP79024.1;CDP79026.1;XP_030498238.1	-	File120197 Spectrum1701 scans: 2757
1272	FLQLTAER	0	1.3477	CDP79027.1;CDP79028.1;CDP79029.1	-	File120197 Spectrum8682 scans: 10947
6213	QGQIVTVPQNHAVVK	0	1.34397	CDP79023.1;CDP79024.1;CDP79026.1;XP_030498238.1	Gln->pyro-Glu (N-term Q)@N_term	File120197 Spectrum3163 scans: 4466
8290	IEEEKQQEGLPNNVFR	0	1.34377	SNQ45160.1;XP_030499769.1	-	File120197 Spectrum3306 scans: 4633
1066	FLQLSAER	0	1.34282	CDP79023.1;CDP79024.1;CDP79026.1;XP_030498238.1	-	File120197 Spectrum7654 scans: 9709
1312	AVPVVLLFK	0	1.34191	XP_030486371.1	-	File120197 Spectrum6556 scans: 8426
7684	QNIDRPSQADIFNPR	0	1.3419	CDP79027.1;CDP79028.1;CDP79029.1	-	File120197 Spectrum4592 scans: 6135
8830	ILAESFNVDTELAHKLQNR	0	1.34054	CDP79027.1;CDP79028.1;CDP79029.1	-	File120197 Spectrum5131 scans: 6764
1751	ADVFSPQAGR	0	1.3399	SNQ45158.1;SNQ45160.1;XP_030499769.1;XP_030499964.1	-	File120197 Spectrum5241 scans: 6892
8380	YGRDEISVFSPSSQQTR	0	1.33671	CDP79027.1;CDP79028.1;CDP79029.1	-	File120197 Spectrum3331 scans: 4662
1279	FLQLTAER	0	1.33574	CDP79027.1;CDP79028.1;CDP79029.1	-	File120197 Spectrum9183 scans: 11619
9374	LTIQPNGLHLPSYTNGPQLIHVIR	0	1.33538	SNQ45158.1;SNQ45160.1;XP_030499769.1;XP_030499964.1	Deamidated (NQ)@6N;Deamidated (NQ)@15N	File120197 Spectrum7096 scans: 9057
1850	ADVFTPQAGR	0	1.33422	CDP79023.1;CDP79024.1;CDP79026.1;XP_030498238.1	-	File120197 Spectrum2823 scans: 4069
5392	ISTVNSYNLPILR	0	1.33361	CDP79023.1;CDP79024.1;CDP79026.1;XP_030498238.1	-	File120197 Spectrum7508 scans: 9538
6158	ALPEAVLANAFQISR	0	1.33255	CDP79023.1;CDP79024.1;CDP79026.1;XP_030498238.1	-	File120197 Spectrum9029 scans: 11369
5419	ISTVNSYNLPILR	0	1.33245	CDP79023.1;CDP79024.1;CDP79026.1;XP_030498238.1	-	File120197 Spectrum7434 scans: 9452
4701	EETVLLTSSTSSR	0	1.33007	CDP79023.1;CDP79024.1;CDP79026.1;XP_030498238.1	-	File120197 Spectrum7544 scans: 9580
1912	ADVFTPQAGR	0	1.3251	CDP79023.1;CDP79024.1;CDP79026.1;XP_030498238.1	-	File120197 Spectrum9379 scans: 11904
1107	FLQLSAER	0	1.32458	CDP79023.1;CDP79024.1;CDP79026.1;XP_030498238.1	-	File120197 Spectrum7896 scans: 9999
9326	LTIQPNGLHLPSYTNGPQLIHVIR	0	1.32391	SNQ45158.1;SNQ45160.1;XP_030499769.1;XP_030499964.1	-	File120197 Spectrum6414 scans: 8260
1464	LQVVDDNGR	0	1.32338	CDP79027.1;CDP79028.1;CDP79029.1	-	File120197 Spectrum5224 scans: 6872
1675	ADVFSPQAGR	0	1.32334	SNQ45158.1;SNQ45160.1;XP_030499769.1;XP_030499964.1	-	File120197 Spectrum5506 scans: 7201
1857	ADVFTPQAGR	0	1.32288	CDP79023.1;CDP79024.1;CDP79026.1;XP_030498238.1	-	File120197 Spectrum9523 scans: 12089
1516	LQVVDDNGR	0	1.32143	CDP79027.1;CDP79028.1;CDP79029.1	-	File120197 Spectrum5350 scans: 7019
3638	NIPSMCGMQPR	0	1.32026	SNQ45151.1;XP_030503906.1;XP_030503907.1	Oxidation (M)@5M;Carbamidomethyl (C)@6C	File120197 Spectrum938 scans: 1867
8930	NGMMAPHFNLDSHSVIYVTR	0	1.31967	CDP79027.1;CDP79028.1;CDP79029.1	Deamidated (NQ)@1N	File120197 Spectrum5758 scans: 7495
1178	FLQLTAER	0	1.31947	CDP79027.1;CDP79028.1;CDP79029.1	-	File120197 Spectrum3934 scans: 5365
1922	ADVFTPQAGR	0	1.31802	CDP79023.1;CDP79024.1;CDP79026.1;XP_030498238.1	-	File120197 Spectrum9049 scans: 11394
1206	FLQLTAER	0	1.31788	CDP79027.1;CDP79028.1;CDP79029.1	-	File120197 Spectrum7224 scans: 9207
6195	ALPEAVLANAFQISR	0	1.3154	CDP79023.1;CDP79024.1;CDP79026.1;XP_030498238.1	-	File120197 Spectrum7912 scans: 10019
5812	LNTLNNYNLPILR	0	1.3153	CDP79027.1;CDP79028.1;CDP79029.1	-	File120197 Spectrum9512 scans: 12070
4563	TNDNAWVSPLAGR	0	1.31457	CDP79023.1;CDP79024.1;CDP79026.1;XP_030498238.1	-	File120197 Spectrum8841 scans: 11135
5277	GSGFVAVEIPFTPR	0	1.3131	XP_030488930.1;XP_030488931.1	-	File120197 Spectrum6441 scans: 8292
4679	EETVLLTSSTSSR	0	1.31295	CDP79023.1;CDP79024.1;CDP79026.1;XP_030498238.1	-	File120197 Spectrum6743 scans: 8644
5982	DEISVFSPSSQQTR	0	1.31265	CDP79027.1;CDP79028.1;CDP79029.1	-	File120197 Spectrum6819 scans: 8733
9331	LTIQPNGLHLPSYTNGPQLIHVIR	0	1.31257	SNQ45158.1;SNQ45160.1;XP_030499769.1;XP_030499964.1	Deamidated (NQ)@15N	File120197 Spectrum8621 scans: 10874
8501	LLAVQETPDGALIGHLQVK	0	1.31208	XP_030499805.1	-	File120197 Spectrum5673 scans: 7396
6302	QGQALTVPQNFAIVK	0	1.31035	SNQ45160.1;XP_030499769.1	-	File120197 Spectrum5399 scans: 7076
1080	FLQLSAER	0	1.30981	CDP79023.1;CDP79024.1;CDP79026.1;XP_030498238.1	-	File120197 Spectrum8337 scans: 10521
1028	FLQLSAER	0	1.30899	CDP79023.1;CDP79024.1;CDP79026.1;XP_030498238.1	-	File120197 Spectrum9661 scans: 12260
1540	LQVVDDNGR	0	1.30755	CDP79027.1;CDP79028.1;CDP79029.1	Deamidated (NQ)@7N	File120197 Spectrum896 scans: 1818
263	VIISAPSK	0	1.30752	XP_030492518.1;XP_030496981.1	-	File120197 Spectrum1116 scans: 2074
1054	FLQLSAER	0	1.3072	CDP79023.1;CDP79024.1;CDP79026.1;XP_030498238.1	-	File120197 Spectrum8978 scans: 11295
7638	QNIDRPSQADIFNPR	0	1.30645	CDP79027.1;CDP79028.1;CDP79029.1	-	File120197 Spectrum9969 scans: 12651
1852	ADVFTPQAGR	0	1.30593	CDP79023.1;CDP79024.1;CDP79026.1;XP_030498238.1	-	File120197 Spectrum6644 scans: 8529
5407	ISTVNSYNLPILR	0	1.30556	CDP79023.1;CDP79024.1;CDP79026.1;XP_030498238.1	-	File120197 Spectrum10115 scans: 12865
1079	FLQLSAER	0	1.3047	CDP79023.1;CDP79024.1;CDP79026.1;XP_030498238.1	-	File120197 Spectrum10062 scans: 12777
1874	ADVFTPQAGR	0	1.30357	CDP79023.1;CDP79024.1;CDP79026.1;XP_030498238.1	-	File120197 Spectrum4740 scans: 6307
1933	ADVFTPQAGR	0	1.30313	CDP79023.1;CDP79024.1;CDP79026.1;XP_030498238.1	-	File120197 Spectrum7566 scans: 9606
5961	DEISVFSPSSQQTR	0	1.30224	CDP79027.1;CDP79028.1;CDP79029.1	-	File120197 Spectrum8546 scans: 10786
1761	ADVFSPQAGR	0	1.30191	SNQ45158.1;SNQ45160.1;XP_030499769.1;XP_030499964.1	-	File120197 Spectrum9177 scans: 11608
1055	FLQLSAER	0	1.30111	CDP79023.1;CDP79024.1;CDP79026.1;XP_030498238.1	-	File120197 Spectrum8811 scans: 11099
9026	NGMMAPHFNLDSHSVIYVTR	0	1.29586	CDP79027.1;CDP79028.1;CDP79029.1	Deamidated (NQ)@1N;Oxidation (M)@3M;Oxidation (M)@4M	File120197 Spectrum4660 scans: 6214
1950	ADVFTPQAGR	0	1.29564	CDP79023.1;CDP79024.1;CDP79026.1;XP_030498238.1	-	File120197 Spectrum3676 scans: 5064
1721	ADVFSPQAGR	0	1.29354	SNQ45158.1;SNQ45160.1;XP_030499769.1;XP_030499964.1	-	File120197 Spectrum6382 scans: 8223
1770	ADVFSPQAGR	0	1.29202	SNQ45158.1;SNQ45160.1;XP_030499769.1;XP_030499964.1	-	File120197 Spectrum15 scans: 97
1879	ADVFTPQAGR	0	1.2909	CDP79023.1;CDP79024.1;CDP79026.1;XP_030498238.1	-	File120197 Spectrum9312 scans: 11814
7702	QNIDRPSQADIFNPR	0	1.28945	CDP79027.1;CDP79028.1;CDP79029.1	-	File120197 Spectrum9622 scans: 12214
625	STSYSIVR	0	1.28934	XP_030483678.1	-	File120197 Spectrum1440 scans: 2452
7663	QNIDRPSQADIFNPR	0	1.28738	CDP79027.1;CDP79028.1;CDP79029.1	-	File120197 Spectrum5540 scans: 7241
1483	LQVVDDNGR	0	1.28301	CDP79027.1;CDP79028.1;CDP79029.1	-	File120197 Spectrum8107 scans: 10249
1490	LQVVDDNGR	0	1.28299	CDP79027.1;CDP79028.1;CDP79029.1	-	File120197 Spectrum9131 scans: 11536
7742	QNIDRPSQADIFNPR	0	1.28247	CDP79027.1;CDP79028.1;CDP79029.1	-	File120197 Spectrum5930 scans: 7696
1714	ADVFSPQAGR	0	1.28242	SNQ45158.1;SNQ45160.1;XP_030499769.1;XP_030499964.1	-	File120197 Spectrum7302 scans: 9298
1057	FLQLSAER	0	1.28165	CDP79023.1;CDP79024.1;CDP79026.1;XP_030498238.1	-	File120197 Spectrum8563 scans: 10806
1942	ADVFTPQAGR	0	1.27956	CDP79023.1;CDP79024.1;CDP79026.1;XP_030498238.1	-	File120197 Spectrum89 scans: 232
6686	AMPDDVLANAFQISR	0	1.27864	CDP79028.1;CDP79029.1	-	File120197 Spectrum8153 scans: 10304
1848	ADVFTPQAGR	0	1.27748	CDP79023.1;CDP79024.1;CDP79026.1;XP_030498238.1	-	File120197 Spectrum4406 scans: 5918
5939	DEISVFSPSSQQTR	0	1.27585	CDP79027.1;CDP79028.1;CDP79029.1	-	File120197 Spectrum7052 scans: 9006
7743	QNIDRPSQADIFNPR	0	1.27411	CDP79027.1;CDP79028.1;CDP79029.1	-	File120197 Spectrum3624 scans: 5004
1882	ADVFTPQAGR	0	1.27169	CDP79023.1;CDP79024.1;CDP79026.1;XP_030498238.1	-	File120197 Spectrum7148 scans: 9118
1106	FLQLSAER	0	1.27067	CDP79023.1;CDP79024.1;CDP79026.1;XP_030498238.1	-	File120197 Spectrum9193 scans: 11631
1339	ELAFSVPAR	0	1.27066	XP_030493178.1	-	File120197 Spectrum3846 scans: 5263
1116	FLQLSAER	0	1.27037	CDP79023.1;CDP79024.1;CDP79026.1;XP_030498238.1	-	File120197 Spectrum5876 scans: 7633
9367	LTIQPNGLHLPSYTNGPQLIHVIR	0	1.26828	SNQ45158.1;SNQ45160.1;XP_030499769.1;XP_030499964.1	Deamidated (NQ)@6N;Deamidated (NQ)@15N	File120197 Spectrum7378 scans: 9386
3639	NIPSMCGMQPR	0	1.26813	SNQ45151.1;XP_030503906.1;XP_030503907.1	Carbamidomethyl (C)@6C;Oxidation (M)@8M	File120197 Spectrum1702 scans: 2758
1938	ADVFTPQAGR	0	1.26687	CDP79023.1;CDP79024.1;CDP79026.1;XP_030498238.1	-	File120197 Spectrum4542 scans: 6076
1038	FLQLSAER	0	1.26574	CDP79023.1;CDP79024.1;CDP79026.1;XP_030498238.1	-	File120197 Spectrum4421 scans: 5935
4697	EETVLLTSSTSSR	0	1.26502	CDP79023.1;CDP79024.1;CDP79026.1;XP_030498238.1	-	File120197 Spectrum9954 scans: 12631
5364	ISTVNSYNLPILR	0	1.2649	CDP79023.1;CDP79024.1;CDP79026.1;XP_030498238.1	-	File120197 Spectrum9414 scans: 11945
6712	AMPDDVLANAFQISR	0	1.26408	CDP79028.1;CDP79029.1	-	File120197 Spectrum8914 scans: 11220
9023	NGMMAPHFNLDSHSVIYVTR	0	1.2628	CDP79027.1;CDP79028.1;CDP79029.1	Oxidation (M)@3M;Oxidation (M)@4M	File120197 Spectrum4346 scans: 5848
1720	ADVFSPQAGR	0	1.26181	SNQ45158.1;SNQ45160.1;XP_030499769.1;XP_030499964.1	-	File120197 Spectrum5919 scans: 7683
7693	QNIDRPSQADIFNPR	0	1.26068	CDP79027.1;CDP79028.1;CDP79029.1	-	File120197 Spectrum4060 scans: 5512
1883	ADVFTPQAGR	0	1.26067	CDP79023.1;CDP79024.1;CDP79026.1;XP_030498238.1	-	File120197 Spectrum8431 scans: 10633
1467	LQVVDDNGR	0	1.26011	CDP79027.1;CDP79028.1;CDP79029.1	-	File120197 Spectrum7399 scans: 9411
3944	FELAPEQYVLK	0	1.25922	XP_030477762.1	-	File120197 Spectrum5725 scans: 7457
5785	LNTLNNYNLPILR	0	1.25894	CDP79027.1;CDP79028.1;CDP79029.1	-	File120197 Spectrum9189 scans: 11626
1052	FLQLSAER	0	1.25868	CDP79023.1;CDP79024.1;CDP79026.1;XP_030498238.1	-	File120197 Spectrum6314 scans: 8144
1886	ADVFTPQAGR	0	1.25842	CDP79023.1;CDP79024.1;CDP79026.1;XP_030498238.1	-	File120197 Spectrum8490 scans: 10720
1762	ADVFSPQAGR	0	1.25758	SNQ45158.1;SNQ45160.1;XP_030499769.1;XP_030499964.1	-	File120197 Spectrum9496 scans: 12048
1114	FLQLSAER	0	1.25658	CDP79023.1;CDP79024.1;CDP79026.1;XP_030498238.1	-	File120197 Spectrum7403 scans: 9416
3494	NNPYHFQSQR	0	1.25657	XP_030508280.1;XP_030508281.1	-	File120197 Spectrum681 scans: 1567
1730	ADVFSPQAGR	0	1.2562	SNQ45158.1;SNQ45160.1;XP_030499769.1;XP_030499964.1	-	File120197 Spectrum7644 scans: 9697
1923	ADVFTPQAGR	0	1.25483	CDP79023.1;CDP79024.1;CDP79026.1;XP_030498238.1	-	File120197 Spectrum9458 scans: 11999
3268	NIVTEMENVAK	0	1.25076	XP_030493178.1	Oxidation (M)@6M	File120197 Spectrum1617 scans: 2659
1072	FLQLSAER	0	1.24907	CDP79023.1;CDP79024.1;CDP79026.1;XP_030498238.1	-	File120197 Spectrum5437 scans: 7121
1749	ADVFSPQAGR	0	1.24887	SNQ45158.1;SNQ45160.1;XP_030499769.1;XP_030499964.1	-	File120197 Spectrum7064 scans: 9020
7688	QNIDRPSQADIFNPR	0	1.2488	CDP79027.1;CDP79028.1;CDP79029.1	-	File120197 Spectrum9711 scans: 12318
1525	LQVVDDNGR	0	1.24819	CDP79027.1;CDP79028.1;CDP79029.1	-	File120197 Spectrum9085 scans: 11455
1035	FLQLSAER	0	1.24741	CDP79023.1;CDP79024.1;CDP79026.1;XP_030498238.1	-	File120197 Spectrum5830 scans: 7579
9028	NGMMAPHFNLDSHSVIYVTR	0	1.24684	CDP79027.1;CDP79028.1;CDP79029.1	Deamidated (NQ)@1N;Oxidation (M)@3M;Oxidation (M)@4M	File120197 Spectrum4716 scans: 6279
6956	EGQIFVVPQNFAVVK	0	1.24654	CDP79027.1;CDP79028.1;CDP79029.1	-	File120197 Spectrum7831 scans: 9919
1758	ADVFSPQAGR	0	1.24399	SNQ45158.1;SNQ45160.1;XP_030499769.1;XP_030499964.1	-	File120197 Spectrum8297 scans: 10474
1693	ADVFSPQAGR	0	1.2433	SNQ45158.1;SNQ45160.1;XP_030499769.1;XP_030499964.1	-	File120197 Spectrum1476 scans: 2494
1522	LQVVDDNGR	0	1.24323	CDP79027.1;CDP79028.1;CDP79029.1	-	File120197 Spectrum6698 scans: 8592
7804	FYIAGNPHEDFPQSR	0	1.24162	SNQ45160.1;XP_030499769.1	-	File120197 Spectrum3691 scans: 5082
7712	QNIDRPSQADIFNPR	0	1.24116	CDP79027.1;CDP79028.1;CDP79029.1	-	File120197 Spectrum4248 scans: 5733
1492	LQVVDDNGR	0	1.23793	CDP79027.1;CDP79028.1;CDP79029.1	-	File120197 Spectrum7196 scans: 9174
1019	FLQLSAER	0	1.23634	CDP79023.1;CDP79024.1;CDP79026.1;XP_030498238.1	-	File120197 Spectrum4577 scans: 6117
1048	FLQLSAER	0	1.23621	CDP79023.1;CDP79024.1;CDP79026.1;XP_030498238.1	-	File120197 Spectrum4719 scans: 6283
1105	FLQLSAER	0	1.23589	CDP79023.1;CDP79024.1;CDP79026.1;XP_030498238.1	-	File120197 Spectrum4252 scans: 5738
5979	DEISVFSPSSQQTR	0	1.23453	CDP79027.1;CDP79028.1;CDP79029.1	-	File120197 Spectrum7989 scans: 10110
1468	LQVVDDNGR	0	1.23036	CDP79027.1;CDP79028.1;CDP79029.1	-	File120197 Spectrum5948 scans: 7717
1530	LQVVDDNGR	0	1.22891	CDP79027.1;CDP79028.1;CDP79029.1	-	File120197 Spectrum8830 scans: 11122
2435	GFGFVNFVNR	0	1.22371	XP_030481349.1;XP_030504132.1	-	File120197 Spectrum6089 scans: 7881
1100	FLQLSAER	0	1.22247	CDP79023.1;CDP79024.1;CDP79026.1;XP_030498238.1	-	File120197 Spectrum5409 scans: 7088
9361	LTIQPNGLHLPSYTNGPQLIHVIR	0	1.22244	SNQ45158.1;SNQ45160.1;XP_030499769.1;XP_030499964.1	Deamidated (NQ)@6N;Deamidated (NQ)@18Q	File120197 Spectrum6685 scans: 8577
1698	ADVFSPQAGR	0	1.22132	SNQ45158.1;SNQ45160.1;XP_030499769.1;XP_030499964.1	-	File120197 Spectrum7553 scans: 9591
1667	ADVFSPQAGR	0	1.22081	SNQ45158.1;SNQ45160.1;XP_030499769.1;XP_030499964.1	-	File120197 Spectrum5423 scans: 7104
7162	AMPEDVIANSYQISR	0	1.21976	SNQ45158.1;SNQ45160.1;XP_030499769.1;XP_030499964.1	-	File120197 Spectrum8315 scans: 10495
6188	ALPEAVLANAFQISR	0	1.21848	CDP79023.1;CDP79024.1;CDP79026.1;XP_030498238.1	-	File120197 Spectrum9084 scans: 11454
1493	LQVVDDNGR	0	1.21821	CDP79027.1;CDP79028.1;CDP79029.1	-	File120197 Spectrum8005 scans: 10129
7739	QNIDRPSQADIFNPR	0	1.2179	CDP79027.1;CDP79028.1;CDP79029.1	-	File120197 Spectrum8384 scans: 10578
1144	LDLVKPQR	0	1.21773	SNQ45158.1;SNQ45160.1;XP_030499964.1	-	File120197 Spectrum1170 scans: 2137
1075	FLQLSAER	0	1.21671	CDP79023.1;CDP79024.1;CDP79026.1;XP_030498238.1	-	File120197 Spectrum9447 scans: 11984
1531	LQVVDDNGR	0	1.21483	CDP79027.1;CDP79028.1;CDP79029.1	-	File120197 Spectrum110 scans: 347
1502	LQVVDDNGR	0	1.21479	CDP79027.1;CDP79028.1;CDP79029.1	-	File120197 Spectrum9293 scans: 11788
1538	LQVVDDNGR	0	1.21413	CDP79027.1;CDP79028.1;CDP79029.1	-	File120197 Spectrum121 scans: 575
1020	FLQLSAER	0	1.21342	CDP79023.1;CDP79024.1;CDP79026.1;XP_030498238.1	-	File120197 Spectrum4222 scans: 5703
7559	QNIDRPSQADIFNPR	0	1.21087	CDP79027.1;CDP79028.1;CDP79029.1	Gln->pyro-Glu (N-term Q)@N_term	File120197 Spectrum4364 scans: 5869
7138	AMPEDVIANSYQISR	0	1.20858	SNQ45158.1;SNQ45160.1;XP_030499769.1;XP_030499964.1	-	File120197 Spectrum5076 scans: 6699
1012	FLQLSAER	0	1.20577	CDP79023.1;CDP79024.1;CDP79026.1;XP_030498238.1	-	File120197 Spectrum4373 scans: 5879
1187	FLQLTAER	0	1.20536	CDP79027.1;CDP79028.1;CDP79029.1	-	File120197 Spectrum3673 scans: 5061
6523	QLLGFNSVHTFSNR	0	1.20492	XP_030498290.1	-	File120197 Spectrum4623 scans: 6171
6171	ALPEAVLANAFQISR	0	1.20402	CDP79023.1;CDP79024.1;CDP79026.1;XP_030498238.1	-	File120197 Spectrum9435 scans: 11970
1499	LQVVDDNGR	0	1.20377	CDP79027.1;CDP79028.1;CDP79029.1	-	File120197 Spectrum6799 scans: 8710
7760	QNIDRPSQADIFNPR	0	1.20257	CDP79027.1;CDP79028.1;CDP79029.1	-	File120197 Spectrum3501 scans: 4860
1093	FLQLSAER	0	1.20218	CDP79023.1;CDP79024.1;CDP79026.1;XP_030498238.1	-	File120197 Spectrum9140 scans: 11547
1515	LQVVDDNGR	0	1.19953	CDP79027.1;CDP79028.1;CDP79029.1	-	File120197 Spectrum8871 scans: 11170
1496	LQVVDDNGR	0	1.19844	CDP79027.1;CDP79028.1;CDP79029.1	-	File120197 Spectrum7317 scans: 9315
8624	GFSVNLIQEAFNVDSETAR	0	1.1975	SNQ45158.1;SNQ45160.1;XP_030499769.1;XP_030499964.1	-	File120197 Spectrum7937 scans: 10049
7753	QNIDRPSQADIFNPR	0	1.1974	CDP79027.1;CDP79028.1;CDP79029.1	-	File120197 Spectrum7973 scans: 10091
8210	WLEGNQLAEVDELEDK	0	1.19738	XP_030478962.1	-	File120197 Spectrum5848 scans: 7600
1760	ADVFSPQAGR	0	1.19543	SNQ45158.1;SNQ45160.1;XP_030499769.1;XP_030499964.1	-	File120197 Spectrum2131 scans: 3258
1091	FLQLSAER	0	1.19322	CDP79023.1;CDP79024.1;CDP79026.1;XP_030498238.1	-	File120197 Spectrum4821 scans: 6402
1501	LQVVDDNGR	0	1.1914	CDP79027.1;CDP79028.1;CDP79029.1	-	File120197 Spectrum5883 scans: 7641
7691	QNIDRPSQADIFNPR	0	1.19028	CDP79027.1;CDP79028.1;CDP79029.1	-	File120197 Spectrum8605 scans: 10856
1906	ADVFTPQAGR	0	1.18952	CDP79023.1;CDP79024.1;CDP79026.1;XP_030498238.1	-	File120197 Spectrum10041 scans: 12743
1495	LQVVDDNGR	0	1.18937	CDP79027.1;CDP79028.1;CDP79029.1	-	File120197 Spectrum8747 scans: 11023
8214	DPGQEPFAFTIGQGSVIK	0	1.18758	XP_030478538.1	-	File120197 Spectrum6385 scans: 8227
5787	LNTLNNYNLPILR	0	1.18715	CDP79027.1;CDP79028.1;CDP79029.1	-	File120197 Spectrum9090 scans: 11461
6677	AMPDDVLANAFQISR	0	1.18571	CDP79028.1;CDP79029.1	-	File120197 Spectrum8950 scans: 11262
4565	TNDNAWVSPLAGR	0	1.18471	CDP79023.1;CDP79024.1;CDP79026.1;XP_030498238.1	-	File120197 Spectrum9483 scans: 12032
6703	AMPDDVLANAFQISR	0	1.18382	CDP79028.1;CDP79029.1	-	File120197 Spectrum9119 scans: 11518
1220	FLQLTAER	0	1.18284	CDP79027.1;CDP79028.1;CDP79029.1	-	File120197 Spectrum6972 scans: 8913
7749	QNIDRPSQADIFNPR	0	1.18243	CDP79027.1;CDP79028.1;CDP79029.1	-	File120197 Spectrum7893 scans: 9995
1503	LQVVDDNGR	0	1.18215	CDP79027.1;CDP79028.1;CDP79029.1	-	File120197 Spectrum6717 scans: 8614
1103	FLQLSAER	0	1.18118	CDP79023.1;CDP79024.1;CDP79026.1;XP_030498238.1	-	File120197 Spectrum6074 scans: 7864
5141	VRGEDLQIIAPSR	0	1.18095	CDP79027.1;CDP79028.1;CDP79029.1	-	File120197 Spectrum2942 scans: 4208
1477	LQVVDDNGR	0	1.18041	CDP79027.1;CDP79028.1;CDP79029.1	-	File120197 Spectrum6491 scans: 8350
4576	TNDNAWVSPLAGR	0	1.17876	CDP79023.1;CDP79024.1;CDP79026.1;XP_030498238.1	-	File120197 Spectrum8944 scans: 11255
5968	DEISVFSPSSQQTR	0	1.17794	CDP79027.1;CDP79028.1;CDP79029.1	-	File120197 Spectrum7117 scans: 9082
1524	LQVVDDNGR	0	1.17716	CDP79027.1;CDP79028.1;CDP79029.1	-	File120197 Spectrum6216 scans: 8029
7420	SGGLGDLNYPLVSDVTK	0	1.17671	XP_030482744.1	-	File120197 Spectrum6021 scans: 7802
1034	FLQLSAER	0	1.17603	CDP79023.1;CDP79024.1;CDP79026.1;XP_030498238.1	-	File120197 Spectrum9580 scans: 12164
4681	EETVLLTSSTSSR	0	1.17594	CDP79023.1;CDP79024.1;CDP79026.1;XP_030498238.1	-	File120197 Spectrum8264 scans: 10434
1681	ADVFSPQAGR	0	1.17523	SNQ45158.1;SNQ45160.1;XP_030499769.1;XP_030499964.1	-	File120197 Spectrum4780 scans: 6354
3315	CQQQYEEER	0	1.17348	XP_030508280.1;XP_030508281.1	Carbamidomethyl (C)@1C	File120197 Spectrum460 scans: 1309
4590	TNDNAWVSPLAGR	0	1.17301	CDP79023.1;CDP79024.1;CDP79026.1;XP_030498238.1	-	File120197 Spectrum6312 scans: 8141
8915	LISPIIGQLSEQYPHVTTYK	0	1.17288	XP_030480232.1	-	File120197 Spectrum6158 scans: 7962
1259	FLQLTAER	0	1.17249	CDP79027.1;CDP79028.1;CDP79029.1	-	File120197 Spectrum10178 scans: 13087
4581	TNDNAWVSPLAGR	0	1.16921	CDP79023.1;CDP79024.1;CDP79026.1;XP_030498238.1	-	File120197 Spectrum7869 scans: 9963
7694	QNIDRPSQADIFNPR	0	1.16918	CDP79027.1;CDP79028.1;CDP79029.1	-	File120197 Spectrum10229 scans: 13302
7748	QNIDRPSQADIFNPR	0	1.16915	CDP79027.1;CDP79028.1;CDP79029.1	-	File120197 Spectrum7731 scans: 9800
7677	QNIDRPSQADIFNPR	0	1.16757	CDP79027.1;CDP79028.1;CDP79029.1	-	File120197 Spectrum9484 scans: 12034
1847	ADVFTPQAGR	0	1.16734	CDP79023.1;CDP79024.1;CDP79026.1;XP_030498238.1	-	File120197 Spectrum4572 scans: 6111
1484	LQVVDDNGR	0	1.1654	CDP79027.1;CDP79028.1;CDP79029.1	-	File120197 Spectrum6968 scans: 8908
4591	TNDNAWVSPLAGR	0	1.16321	CDP79023.1;CDP79024.1;CDP79026.1;XP_030498238.1	-	File120197 Spectrum8413 scans: 10611
6313	QGQALTVPQNFAIVK	0	1.16158	SNQ45160.1;XP_030499769.1	-	File120197 Spectrum5227 scans: 6876
1065	FLQLSAER	0	1.16136	CDP79023.1;CDP79024.1;CDP79026.1;XP_030498238.1	-	File120197 Spectrum6506 scans: 8368
1537	LQVVDDNGR	0	1.16117	CDP79027.1;CDP79028.1;CDP79029.1	-	File120197 Spectrum6 scans: 63
4735	EETVLLTSSTSSR	0	1.16075	CDP79023.1;CDP79024.1;CDP79026.1;XP_030498238.1	-	File120197 Spectrum7077 scans: 9035
1262	FLQLTAER	0	1.15791	CDP79027.1;CDP79028.1;CDP79029.1	-	File120197 Spectrum4981 scans: 6589
4733	EETVLLTSSTSSR	0	1.15733	CDP79023.1;CDP79024.1;CDP79026.1;XP_030498238.1	-	File120197 Spectrum6836 scans: 8753
9335	LTIQPNGLHLPSYTNGPQLIHVIR	0	1.15647	SNQ45158.1;SNQ45160.1;XP_030499769.1;XP_030499964.1	Deamidated (NQ)@15N	File120197 Spectrum6474 scans: 8330
5989	DEISVFSPSSQQTR	0	1.15592	CDP79027.1;CDP79028.1;CDP79029.1	-	File120197 Spectrum7295 scans: 9289
5382	ISTVNSYNLPILR	0	1.15576	CDP79023.1;CDP79024.1;CDP79026.1;XP_030498238.1	-	File120197 Spectrum9487 scans: 12037
8692	GILGVTFPGCPETFEESQR	0	1.15486	CDP79023.1;CDP79024.1;CDP79026.1;XP_030498238.1	Carbamidomethyl (C)@10C	File120197 Spectrum6601 scans: 8479
7654	QNIDRPSQADIFNPR	0	1.15271	CDP79027.1;CDP79028.1;CDP79029.1	-	File120197 Spectrum6141 scans: 7942
1518	LQVVDDNGR	0	1.15098	CDP79027.1;CDP79028.1;CDP79029.1	-	File120197 Spectrum8187 scans: 10344
5949	DEISVFSPSSQQTR	0	1.15044	CDP79027.1;CDP79028.1;CDP79029.1	-	File120197 Spectrum7137 scans: 9105
1108	FLQLSAER	0	1.15036	CDP79023.1;CDP79024.1;CDP79026.1;XP_030498238.1	-	File120197 Spectrum5247 scans: 6899
5514	TTIMLADLNDFKK	0	1.15008	XP_030498685.1	-	File120197 Spectrum5365 scans: 7037
1491	LQVVDDNGR	0	1.1494	CDP79027.1;CDP79028.1;CDP79029.1	-	File120197 Spectrum9031 scans: 11371
7805	FYIAGNPHEDFPQSR	0	1.14827	SNQ45160.1;XP_030499769.1	-	File120197 Spectrum3603 scans: 4979
6939	EGQIFVVPQNFAVVK	0	1.14795	CDP79027.1;CDP79028.1;CDP79029.1	-	File120197 Spectrum6781 scans: 8689
835	GELPFILR	0	1.14679	SNQ45153.2;XP_030504501.1	-	File120197 Spectrum5917 scans: 7681
7679	QNIDRPSQADIFNPR	0	1.14602	CDP79027.1;CDP79028.1;CDP79029.1	-	File120197 Spectrum6387 scans: 8229
3637	NIPSMCGMQPR	0	1.14558	SNQ45151.1;XP_030503906.1;XP_030503907.1	Carbamidomethyl (C)@6C;Oxidation (M)@8M	File120197 Spectrum1721 scans: 2780
1670	ADVFSPQAGR	0	1.1454	SNQ45158.1;SNQ45160.1;XP_030499769.1;XP_030499964.1	-	File120197 Spectrum4482 scans: 6006
1027	FLQLSAER	0	1.14377	CDP79023.1;CDP79024.1;CDP79026.1;XP_030498238.1	-	File120197 Spectrum4745 scans: 6313
1740	ADVFSPQAGR	0	1.14294	SNQ45158.1;SNQ45160.1;XP_030499769.1;XP_030499964.1	-	File120197 Spectrum9639 scans: 12234
2362	VLQDGAVWEK	0	1.14185	XP_030482072.1	-	File120197 Spectrum2883 scans: 4139
1931	ADVFTPQAGR	0	1.14015	CDP79023.1;CDP79024.1;CDP79026.1;XP_030498238.1	-	File120197 Spectrum3765 scans: 5168
8703	GILGVTFPGCPETFEESQR	0	1.13928	CDP79023.1;CDP79024.1;CDP79026.1;XP_030498238.1	Carbamidomethyl (C)@10C	File120197 Spectrum6517 scans: 8381
1479	LQVVDDNGR	0	1.13839	CDP79027.1;CDP79028.1;CDP79029.1	-	File120197 Spectrum5785 scans: 7527
1109	FLQLSAER	0	1.13652	CDP79023.1;CDP79024.1;CDP79026.1;XP_030498238.1	-	File120197 Spectrum9039 scans: 11381
6191	ALPEAVLANAFQISR	0	1.13642	CDP79023.1;CDP79024.1;CDP79026.1;XP_030498238.1	-	File120197 Spectrum9182 scans: 11618
1081	FLQLSAER	0	1.13596	CDP79023.1;CDP79024.1;CDP79026.1;XP_030498238.1	-	File120197 Spectrum8003 scans: 10127
5965	DEISVFSPSSQQTR	0	1.13592	CDP79027.1;CDP79028.1;CDP79029.1	-	File120197 Spectrum6078 scans: 7868
7717	QNIDRPSQADIFNPR	0	1.13556	CDP79027.1;CDP79028.1;CDP79029.1	-	File120197 Spectrum9222 scans: 11677
1096	FLQLSAER	0	1.13509	CDP79023.1;CDP79024.1;CDP79026.1;XP_030498238.1	-	File120197 Spectrum7819 scans: 9905
9345	LTIQPNGLHLPSYTNGPQLIHVIR	0	1.13359	SNQ45158.1;SNQ45160.1;XP_030499769.1;XP_030499964.1	Deamidated (NQ)@15N	File120197 Spectrum7685 scans: 9745
7777	QNIDRPSQADIFNPR	0	1.13316	CDP79027.1;CDP79028.1;CDP79029.1	-	File120197 Spectrum4737 scans: 6304
6006	DEISVFSPSSQQTR	0	1.13168	CDP79027.1;CDP79028.1;CDP79029.1	-	File120197 Spectrum8072 scans: 10208
1855	ADVFTPQAGR	0	1.13051	CDP79023.1;CDP79024.1;CDP79026.1;XP_030498238.1	-	File120197 Spectrum2115 scans: 3240
1058	FLQLSAER	0	1.12827	CDP79023.1;CDP79024.1;CDP79026.1;XP_030498238.1	-	File120197 Spectrum6925 scans: 8857
9341	LTIQPNGLHLPSYTNGPQLIHVIR	0	1.12789	SNQ45158.1;SNQ45160.1;XP_030499769.1;XP_030499964.1	Deamidated (NQ)@15N	File120197 Spectrum9114 scans: 11505
1542	LQVVDDNGR	0	1.12621	CDP79027.1;CDP79028.1;CDP79029.1	Deamidated (NQ)@2Q	File120197 Spectrum9918 scans: 12577
3646	ASAQGFEWIAVK	0	1.12558	CDP79027.1;CDP79028.1;CDP79029.1	-	File120197 Spectrum5751 scans: 7487
1851	ADVFTPQAGR	0	1.12204	CDP79023.1;CDP79024.1;CDP79026.1;XP_030498238.1	-	File120197 Spectrum6037 scans: 7821
6685	AMPDDVLANAFQISR	0	1.12114	CDP79028.1;CDP79029.1	-	File120197 Spectrum9962 scans: 12642
4707	EETVLLTSSTSSR	0	1.1178	CDP79023.1;CDP79024.1;CDP79026.1;XP_030498238.1	-	File120197 Spectrum8496 scans: 10727
1684	ADVFSPQAGR	0	1.11507	SNQ45158.1;SNQ45160.1;XP_030499769.1;XP_030499964.1	-	File120197 Spectrum9557 scans: 12135
5948	DEISVFSPSSQQTR	0	1.11391	CDP79027.1;CDP79028.1;CDP79029.1	-	File120197 Spectrum9997 scans: 12689
9651	VTAQLSPGDVFIIPAGHPVAVVANNNQK	0	1.11216	XP_030508280.1	-	File120197 Spectrum6188 scans: 7997
4709	EETVLLTSSTSSR	0	1.1066	CDP79023.1;CDP79024.1;CDP79026.1;XP_030498238.1	-	File120197 Spectrum8098 scans: 10238
9338	LTIQPNGLHLPSYTNGPQLIHVIR	0	1.1064	SNQ45158.1;SNQ45160.1;XP_030499769.1;XP_030499964.1	Deamidated (NQ)@18Q	File120197 Spectrum6555 scans: 8425
9802	VEAEAGLIESWNPNHNQFQCAGVAVVR	0	1.1064	CDP79023.1;CDP79024.1;XP_030498238.1	Carbamidomethyl (C)@20C	File120197 Spectrum6094 scans: 7887
5975	DEISVFSPSSQQTR	0	1.10537	CDP79027.1;CDP79028.1;CDP79029.1	-	File120197 Spectrum6985 scans: 8928
1061	FLQLSAER	0	1.10472	CDP79023.1;CDP79024.1;CDP79026.1;XP_030498238.1	-	File120197 Spectrum9367 scans: 11889
9330	LTIQPNGLHLPSYTNGPQLIHVIR	0	1.10274	SNQ45158.1;SNQ45160.1;XP_030499769.1;XP_030499964.1	-	File120197 Spectrum6340 scans: 8174
1195	FLQLTAER	0	1.10248	CDP79027.1;CDP79028.1;CDP79029.1	-	File120197 Spectrum4671 scans: 6227
7764	QNIDRPSQADIFNPR	0	1.10202	CDP79027.1;CDP79028.1;CDP79029.1	-	File120197 Spectrum8524 scans: 10760
3633	NIPSMCGMQPR	0	1.10149	SNQ45151.1;XP_030503906.1;XP_030503907.1	Carbamidomethyl (C)@6C;Oxidation (M)@8M	File120197 Spectrum1552 scans: 2583
1711	ADVFSPQAGR	0	1.0997	SNQ45158.1;SNQ45160.1;XP_030499769.1;XP_030499964.1	-	File120197 Spectrum7469 scans: 9493
4552	TNDNAWVSPLAGR	0	1.09946	CDP79023.1;CDP79024.1;CDP79026.1;XP_030498238.1	-	File120197 Spectrum6066 scans: 7854
1097	FLQLSAER	0	1.09783	CDP79023.1;CDP79024.1;CDP79026.1;XP_030498238.1	-	File120197 Spectrum8089 scans: 10228
2829	LVGMAQTTPDR	0	1.09767	XP_030479618.1	Oxidation (M)@4M	File120197 Spectrum326 scans: 1153
2288	EIEDAVADLR	0	1.09655	XP_030486771.1;XP_030506249.1	-	File120197 Spectrum3597 scans: 4972
1527	LQVVDDNGR	0	1.09649	CDP79027.1;CDP79028.1;CDP79029.1	-	File120197 Spectrum6270 scans: 8092
1185	FLQLTAER	0	1.0952	CDP79027.1;CDP79028.1;CDP79029.1	-	File120197 Spectrum4465 scans: 5987
1472	LQVVDDNGR	0	1.09388	CDP79027.1;CDP79028.1;CDP79029.1	-	File120197 Spectrum7134 scans: 9102
1417	YFPSPAPAR	0	1.09377	XP_030498685.1	-	File120197 Spectrum1928 scans: 3022
1024	FLQLSAER	0	1.093	CDP79023.1;CDP79024.1;CDP79026.1;XP_030498238.1	-	File120197 Spectrum3596 scans: 4971
7774	QNIDRPSQADIFNPR	0	1.09259	CDP79027.1;CDP79028.1;CDP79029.1	-	File120197 Spectrum5445 scans: 7130
1045	FLQLSAER	0	1.08966	CDP79023.1;CDP79024.1;CDP79026.1;XP_030498238.1	-	File120197 Spectrum7008 scans: 8955
9370	LTIQPNGLHLPSYTNGPQLIHVIR	0	1.08914	SNQ45158.1;SNQ45160.1;XP_030499769.1;XP_030499964.1	Deamidated (NQ)@6N;Deamidated (NQ)@15N	File120197 Spectrum8011 scans: 10136
1914	ADVFTPQAGR	0	1.08901	CDP79023.1;CDP79024.1;CDP79026.1;XP_030498238.1	-	File120197 Spectrum8102 scans: 10243
9349	LTIQPNGLHLPSYTNGPQLIHVIR	0	1.08868	SNQ45158.1;SNQ45160.1;XP_030499769.1;XP_030499964.1	Deamidated (NQ)@15N	File120197 Spectrum7099 scans: 9061
6012	DEISVFSPSSQQTR	0	1.08836	CDP79027.1;CDP79028.1;CDP79029.1	-	File120197 Spectrum8886 scans: 11187
5004	KASAQGFEWIAVK	0	1.08717	CDP79027.1;CDP79028.1;CDP79029.1	-	File120197 Spectrum4687 scans: 6246
6082	EESSLFTTSHQGIR	0	1.08693	SNQ45158.1;XP_030499964.1	-	File120197 Spectrum2659 scans: 3878
1226	FLQLTAER	0	1.08564	CDP79027.1;CDP79028.1;CDP79029.1	-	File120197 Spectrum9436 scans: 11971
1085	FLQLSAER	0	1.08461	CDP79023.1;CDP79024.1;CDP79026.1;XP_030498238.1	-	File120197 Spectrum3991 scans: 5432
5460	VSKVDINPYPIVR	0	1.083	XP_030483895.1	-	File120197 Spectrum3814 scans: 5225
8339	LQVVDDNGRNVFDGELR	0	1.08266	CDP79027.1;CDP79028.1;CDP79029.1	Deamidated (NQ)@7N	File120197 Spectrum4565 scans: 6103
6223	QGQIVTVPQNHAVVK	0	1.08165	CDP79023.1;CDP79024.1;CDP79026.1;XP_030498238.1	Gln->pyro-Glu (N-term Q)@N_term;Deamidated (NQ)@3Q	File120197 Spectrum3233 scans: 4547
1471	LQVVDDNGR	0	1.08071	CDP79027.1;CDP79028.1;CDP79029.1	-	File120197 Spectrum6162 scans: 7966
1505	LQVVDDNGR	0	1.08069	CDP79027.1;CDP79028.1;CDP79029.1	-	File120197 Spectrum9507 scans: 12063
4599	TNDNAWVSPLAGR	0	1.07903	CDP79023.1;CDP79024.1;CDP79026.1;XP_030498238.1	-	File120197 Spectrum8057 scans: 10190
8657	RESGEQTPNGNIFSGFDTR	0	1.07858	CDP79027.1;CDP79028.1;CDP79029.1	Deamidated (NQ)@9N	File120197 Spectrum4621 scans: 6169
3190	FYEVTPEQNK	0	1.07748	XP_030508280.1;XP_030508281.1	-	File120197 Spectrum1830 scans: 2907
5980	DEISVFSPSSQQTR	0	1.07746	CDP79027.1;CDP79028.1;CDP79029.1	-	File120197 Spectrum6405 scans: 8250
1016	FLQLSAER	0	1.07681	CDP79023.1;CDP79024.1;CDP79026.1;XP_030498238.1	-	File120197 Spectrum5355 scans: 7025
1690	ADVFSPQAGR	0	1.07504	SNQ45158.1;SNQ45160.1;XP_030499769.1;XP_030499964.1	-	File120197 Spectrum1640 scans: 2686
6718	AMPDDVLANAFQISR	0	1.07468	CDP79028.1;CDP79029.1	-	File120197 Spectrum9174 scans: 11601
5956	DEISVFSPSSQQTR	0	1.07418	CDP79027.1;CDP79028.1;CDP79029.1	-	File120197 Spectrum3493 scans: 4851
1466	LQVVDDNGR	0	1.07371	CDP79027.1;CDP79028.1;CDP79029.1	-	File120197 Spectrum4095 scans: 5553
7421	SGGLGDLNYPLVSDVTK	0	1.07257	XP_030482744.1	-	File120197 Spectrum5951 scans: 7720
4686	EETVLLTSSTSSR	0	1.07187	CDP79023.1;CDP79024.1;CDP79026.1;XP_030498238.1	-	File120197 Spectrum5766 scans: 7504
7706	QNIDRPSQADIFNPR	0	1.07175	CDP79027.1;CDP79028.1;CDP79029.1	-	File120197 Spectrum10185 scans: 13123
6485	QGQIVTVPQNHAVVK	0	1.06657	CDP79023.1;CDP79024.1;CDP79026.1;XP_030498238.1	-	File120197 Spectrum7567 scans: 9607
8356	RGHESSGPVISLQNQSPR	0	1.06523	XP_030508280.1;XP_030508281.1	-	File120197 Spectrum1628 scans: 2672
1230	FLQLTAER	0	1.06449	CDP79027.1;CDP79028.1;CDP79029.1	-	File120197 Spectrum6086 scans: 7878
1110	FLQLSAER	0	1.06327	CDP79023.1;CDP79024.1;CDP79026.1;XP_030498238.1	-	File120197 Spectrum3376 scans: 4714
7735	QNIDRPSQADIFNPR	0	1.06254	CDP79027.1;CDP79028.1;CDP79029.1	-	File120197 Spectrum8302 scans: 10480
1032	FLQLSAER	0	1.062	CDP79023.1;CDP79024.1;CDP79026.1;XP_030498238.1	-	File120197 Spectrum5989 scans: 7765
3135	NIVTEMENVAK	0	1.06065	XP_030493178.1	-	File120197 Spectrum4503 scans: 6031
1099	FLQLSAER	0	1.06061	CDP79023.1;CDP79024.1;CDP79026.1;XP_030498238.1	-	File120197 Spectrum5672 scans: 7395
1120	FLQLSAER	0	1.05978	CDP79023.1;CDP79024.1;CDP79026.1;XP_030498238.1	-	File120197 Spectrum10114 scans: 12863
1458	LQVVDDNGR	0	1.05761	CDP79027.1;CDP79028.1;CDP79029.1	-	File120197 Spectrum9983 scans: 12671
1228	FLQLTAER	0	1.05737	CDP79027.1;CDP79028.1;CDP79029.1	-	File120197 Spectrum7140 scans: 9109
1146	LDLVKPQR	0	1.05496	SNQ45158.1;SNQ45160.1;XP_030499964.1	-	File120197 Spectrum13 scans: 83
6212	QGQIVTVPQNHAVVK	0	1.05337	CDP79023.1;CDP79024.1;CDP79026.1;XP_030498238.1	Gln->pyro-Glu (N-term Q)@N_term	File120197 Spectrum3074 scans: 4362
7703	QNIDRPSQADIFNPR	0	1.05159	CDP79027.1;CDP79028.1;CDP79029.1	-	File120197 Spectrum9016 scans: 11345
7993	FYLAGNPEDEFEQLR	0	1.04815	CDP79023.1;CDP79024.1;CDP79026.1;XP_030498238.1	-	File120197 Spectrum6574 scans: 8447
1047	FLQLSAER	0	1.04771	CDP79023.1;CDP79024.1;CDP79026.1;XP_030498238.1	-	File120197 Spectrum5276 scans: 6933
6709	AMPDDVLANAFQISR	0	1.04653	CDP79028.1;CDP79029.1	-	File120197 Spectrum9631 scans: 12224
1243	FLQLTAER	0	1.04456	CDP79027.1;CDP79028.1;CDP79029.1	-	File120197 Spectrum5696 scans: 7423
1021	FLQLSAER	0	1.04439	CDP79023.1;CDP79024.1;CDP79026.1;XP_030498238.1	-	File120197 Spectrum3922 scans: 5351
6139	QGQALTVPQNFAVVK	0	1.043	SNQ45158.1;XP_030499964.1	-	File120197 Spectrum4892 scans: 6485
1219	FLQLTAER	0	1.04193	CDP79027.1;CDP79028.1;CDP79029.1	-	File120197 Spectrum9030 scans: 11370
1286	STLTTSIEK	0	1.04181	XP_030489728.1	-	File120197 Spectrum1245 scans: 2225
1029	FLQLSAER	0	1.04053	CDP79023.1;CDP79024.1;CDP79026.1;XP_030498238.1	-	File120197 Spectrum5215 scans: 6862
980	EINYMIR	0	1.03893	XP_030478704.1	Oxidation (M)@5M	File120197 Spectrum2038 scans: 3150
4562	TNDNAWVSPLAGR	0	1.03879	CDP79023.1;CDP79024.1;CDP79026.1;XP_030498238.1	-	File120197 Spectrum9264 scans: 11741
6227	MAENEGFEWISFK	0	1.03798	SNQ45160.1;XP_030499769.1	Oxidation (M)@1M	File120197 Spectrum6487 scans: 8346
7762	QNIDRPSQADIFNPR	0	1.03727	CDP79027.1;CDP79028.1;CDP79029.1	-	File120197 Spectrum3420 scans: 4766
1030	FLQLSAER	0	1.03551	CDP79023.1;CDP79024.1;CDP79026.1;XP_030498238.1	-	File120197 Spectrum6383 scans: 8224
4573	TNDNAWVSPLAGR	0	1.03539	CDP79023.1;CDP79024.1;CDP79026.1;XP_030498238.1	-	File120197 Spectrum9410 scans: 11940
5992	DEISVFSPSSQQTR	0	1.03306	CDP79027.1;CDP79028.1;CDP79029.1	-	File120197 Spectrum7258 scans: 9246
1094	FLQLSAER	0	1.03188	CDP79023.1;CDP79024.1;CDP79026.1;XP_030498238.1	-	File120197 Spectrum8647 scans: 10905
7714	QNIDRPSQADIFNPR	0	1.03178	CDP79027.1;CDP79028.1;CDP79029.1	-	File120197 Spectrum9063 scans: 11426
7145	AMPEDVIANSYQISR	0	1.0306	SNQ45158.1;SNQ45160.1;XP_030499769.1;XP_030499964.1	-	File120197 Spectrum7306 scans: 9302
9375	LTIQPNGLHLPSYTNGPQLIHVIR	0	1.02993	SNQ45158.1;SNQ45160.1;XP_030499769.1;XP_030499964.1	Deamidated (NQ)@6N;Deamidated (NQ)@18Q	File120197 Spectrum6884 scans: 8809
9356	LTIQPNGLHLPSYTNGPQLIHVIR	0	1.02822	SNQ45158.1;SNQ45160.1;XP_030499769.1;XP_030499964.1	Deamidated (NQ)@6N;Deamidated (NQ)@15N	File120197 Spectrum8703 scans: 10971
2165	VIGPILADLAK	0	1.02755	XP_030510626.1;XP_030510627.1	-	File120197 Spectrum5995 scans: 7772
2505	LRENIGDPSR	0	1.02725	CDP79023.1;CDP79024.1;CDP79026.1;XP_030498238.1	-	File120197 Spectrum8960 scans: 11274
7852	GHESSGPVISLQNQSPR	0	1.02561	XP_030508280.1;XP_030508281.1	-	File120197 Spectrum2202 scans: 3344
1063	FLQLSAER	0	1.02527	CDP79023.1;CDP79024.1;CDP79026.1;XP_030498238.1	-	File120197 Spectrum7487 scans: 9514
1504	LQVVDDNGR	0	1.02526	CDP79027.1;CDP79028.1;CDP79029.1	-	File120197 Spectrum9650 scans: 12247
6403	QGQIVTVPQNHAVVK	0	1.02403	CDP79023.1;CDP79024.1;CDP79026.1;XP_030498238.1	-	File120197 Spectrum1971 scans: 3072
6422	QGQIVTVPQNHAVVK	0	1.02307	CDP79023.1;CDP79024.1;CDP79026.1;XP_030498238.1	-	File120197 Spectrum2325 scans: 3488
7683	QNIDRPSQADIFNPR	0	1.02187	CDP79027.1;CDP79028.1;CDP79029.1	-	File120197 Spectrum6171 scans: 7977
1037	FLQLSAER	0	1.02187	CDP79023.1;CDP79024.1;CDP79026.1;XP_030498238.1	-	File120197 Spectrum3652 scans: 5036
4582	TNDNAWVSPLAGR	0	1.0208	CDP79023.1;CDP79024.1;CDP79026.1;XP_030498238.1	-	File120197 Spectrum8795 scans: 11080
4101	FISPLYVNLASK	0	1.01912	XP_030494855.1	-	File120197 Spectrum5994 scans: 7770
1248	FLQLTAER	0	1.0163	CDP79027.1;CDP79028.1;CDP79029.1	-	File120197 Spectrum7727 scans: 9795
5709	GSGFVAFSTPEEASR	0	1.01395	XP_030486290.1	-	File120197 Spectrum4193 scans: 5669
1040	FLQLSAER	0	1.01345	CDP79023.1;CDP79024.1;CDP79026.1;XP_030498238.1	-	File120197 Spectrum3036 scans: 4318
1062	FLQLSAER	0	1.01263	CDP79023.1;CDP79024.1;CDP79026.1;XP_030498238.1	-	File120197 Spectrum9249 scans: 11717
4725	EETVLLTSSTSSR	0	1.01109	CDP79023.1;CDP79024.1;CDP79026.1;XP_030498238.1	-	File120197 Spectrum8580 scans: 10826
1541	LQVVDDNGR	0	1.00974	CDP79027.1;CDP79028.1;CDP79029.1	Deamidated (NQ)@2Q	File120197 Spectrum10066 scans: 12781
7695	QNIDRPSQADIFNPR	0	1.00951	CDP79027.1;CDP79028.1;CDP79029.1	-	File120197 Spectrum3536 scans: 4901
6297	QGQALTVPQNFAIVK	0	1.00757	SNQ45160.1;XP_030499769.1	-	File120197 Spectrum5318 scans: 6982
1456	LQVVDDNGR	0	1.00715	CDP79027.1;CDP79028.1;CDP79029.1	-	File120197 Spectrum9922 scans: 12583
5998	DEISVFSPSSQQTR	0	1.00643	CDP79027.1;CDP79028.1;CDP79029.1	-	File120197 Spectrum10236 scans: 13313
1031	FLQLSAER	0	1.00595	CDP79023.1;CDP79024.1;CDP79026.1;XP_030498238.1	-	File120197 Spectrum4481 scans: 6005
8181	YSVVNPSEGHPLPDTHK	0	1.00486	XP_030484111.1	-	File120197 Spectrum2001 scans: 3107
1084	FLQLSAER	0	1.00153	CDP79023.1;CDP79024.1;CDP79026.1;XP_030498238.1	-	File120197 Spectrum5649 scans: 7368
1841	ADVFTPQAGR	0	1.00012	CDP79023.1;CDP79024.1;CDP79026.1;XP_030498238.1	-	File120197 Spectrum5543 scans: 7244
3657	ASAQGFEWIAVK	0	0.999888	CDP79027.1;CDP79028.1;CDP79029.1	-	File120197 Spectrum5705 scans: 7433
6948	EGQIFVVPQNFAVVK	0	0.999871	CDP79027.1;CDP79028.1;CDP79029.1	-	File120197 Spectrum6865 scans: 8787
1277	FLQLTAER	0	0.998524	CDP79027.1;CDP79028.1;CDP79029.1	-	File120197 Spectrum5465 scans: 7153
1280	FLQLTAER	0	0.997692	CDP79027.1;CDP79028.1;CDP79029.1	-	File120197 Spectrum7559 scans: 9598
6231	AKELVSSNPVVVFSK	0	0.99755	XP_030485103.1	-	File120197 Spectrum4165 scans: 5637
1022	FLQLSAER	0	0.994212	CDP79023.1;CDP79024.1;CDP79026.1;XP_030498238.1	-	File120197 Spectrum4524 scans: 6055
8182	YSVVNPSEGHPLPDTHK	0	0.993754	XP_030484111.1	-	File120197 Spectrum2017 scans: 3125
4555	TNDNAWVSPLAGR	0	0.99261	CDP79023.1;CDP79024.1;CDP79026.1;XP_030498238.1	-	File120197 Spectrum8144 scans: 10293
1231	FLQLTAER	0	0.991709	CDP79027.1;CDP79028.1;CDP79029.1	-	File120197 Spectrum6805 scans: 8717
6011	DEISVFSPSSQQTR	0	0.990467	CDP79027.1;CDP79028.1;CDP79029.1	-	File120197 Spectrum7910 scans: 10016
5964	DEISVFSPSSQQTR	0	0.989013	CDP79027.1;CDP79028.1;CDP79029.1	-	File120197 Spectrum6705 scans: 8600
6468	QGQIVTVPQNHAVVK	0	0.988929	CDP79023.1;CDP79024.1;CDP79026.1;XP_030498238.1	-	File120197 Spectrum7873 scans: 9968
1247	FLQLTAER	0	0.987569	CDP79027.1;CDP79028.1;CDP79029.1	-	File120197 Spectrum6346 scans: 8181
4551	TNDNAWVSPLAGR	0	0.987387	CDP79023.1;CDP79024.1;CDP79026.1;XP_030498238.1	-	File120197 Spectrum9933 scans: 12598
1101	FLQLSAER	0	0.985917	CDP79023.1;CDP79024.1;CDP79026.1;XP_030498238.1	-	File120197 Spectrum7176 scans: 9151
3669	ASAQGFEWIAVK	0	0.984333	CDP79027.1;CDP79028.1;CDP79029.1	-	File120197 Spectrum5907 scans: 7669
1517	LQVVDDNGR	0	0.982959	CDP79027.1;CDP79028.1;CDP79029.1	-	File120197 Spectrum142 scans: 705
6684	AMPDDVLANAFQISR	0	0.982754	CDP79028.1;CDP79029.1	-	File120197 Spectrum8404 scans: 10601
7130	AMPEDVIANSYQISR	0	0.982651	SNQ45158.1;SNQ45160.1;XP_030499769.1;XP_030499964.1	-	File120197 Spectrum6770 scans: 8676
1189	FLQLTAER	0	0.980893	CDP79027.1;CDP79028.1;CDP79029.1	-	File120197 Spectrum3823 scans: 5236
1520	LQVVDDNGR	0	0.980654	CDP79027.1;CDP79028.1;CDP79029.1	-	File120197 Spectrum7597 scans: 9642
1839	ADVFTPQAGR	0	0.979335	CDP79023.1;CDP79024.1;CDP79026.1;XP_030498238.1	-	File120197 Spectrum3118 scans: 4413
5981	DEISVFSPSSQQTR	0	0.979319	CDP79027.1;CDP79028.1;CDP79029.1	-	File120197 Spectrum6587 scans: 8462
9803	VEAEAGLIESWNPNHNQFQCAGVAVVR	0	0.977686	CDP79023.1;CDP79024.1;XP_030498238.1	Carbamidomethyl (C)@20C	File120197 Spectrum6049 scans: 7835
1070	FLQLSAER	0	0.977181	CDP79023.1;CDP79024.1;CDP79026.1;XP_030498238.1	-	File120197 Spectrum6746 scans: 8648
1009	GDFAIDIGR	0	0.974002	XP_030494298.1	-	File120197 Spectrum4138 scans: 5605
1214	FLQLTAER	0	0.971725	CDP79027.1;CDP79028.1;CDP79029.1	-	File120197 Spectrum3871 scans: 5292
1086	FLQLSAER	0	0.96941	CDP79023.1;CDP79024.1;CDP79026.1;XP_030498238.1	-	File120197 Spectrum9093 scans: 11465
5996	DEISVFSPSSQQTR	0	0.968218	CDP79027.1;CDP79028.1;CDP79029.1	-	File120197 Spectrum9118 scans: 11517
1249	FLQLTAER	0	0.968072	CDP79027.1;CDP79028.1;CDP79029.1	-	File120197 Spectrum7967 scans: 10084
8629	GFSVNLIQEAFNVDSETAR	0	0.967861	SNQ45158.1;SNQ45160.1;XP_030499769.1;XP_030499964.1	-	File120197 Spectrum7796 scans: 9878
1033	FLQLSAER	0	0.967342	CDP79023.1;CDP79024.1;CDP79026.1;XP_030498238.1	-	File120197 Spectrum6422 scans: 8270
3663	ASAQGFEWIAVK	0	0.967321	CDP79027.1;CDP79028.1;CDP79029.1	-	File120197 Spectrum6833 scans: 8749
1089	FLQLSAER	0	0.966566	CDP79023.1;CDP79024.1;CDP79026.1;XP_030498238.1	-	File120197 Spectrum4914 scans: 6510
9209	EAQELAFNMQGSEVEQIFNQPK	0	0.9663	XP_030508280.1;XP_030508281.1	Oxidation (M)@9M	File120197 Spectrum6164 scans: 7969
7514	QNIDRPSQADIFNPR	0	0.965168	CDP79027.1;CDP79028.1;CDP79029.1	Gln->pyro-Glu (N-term Q)@N_term	File120197 Spectrum4183 scans: 5658
1218	FLQLTAER	0	0.962312	CDP79027.1;CDP79028.1;CDP79029.1	-	File120197 Spectrum3273 scans: 4594
547	CFDGEVR	0	0.959839	CDP79023.1;CDP79024.1;CDP79026.1;XP_030498238.1	Carbamidomethyl (C)@1C	File120197 Spectrum42 scans: 170
1225	FLQLTAER	0	0.957488	CDP79027.1;CDP79028.1;CDP79029.1	-	File120197 Spectrum7475 scans: 9500
2483	LRENIGDPSR	0	0.957264	CDP79023.1;CDP79024.1;CDP79026.1;XP_030498238.1	-	File120197 Spectrum6566 scans: 8438
5995	DEISVFSPSSQQTR	0	0.957097	CDP79027.1;CDP79028.1;CDP79029.1	-	File120197 Spectrum8613 scans: 10865
1067	FLQLSAER	0	0.956789	CDP79023.1;CDP79024.1;CDP79026.1;XP_030498238.1	-	File120197 Spectrum8894 scans: 11197
5005	KASAQGFEWIAVK	0	0.95549	CDP79027.1;CDP79028.1;CDP79029.1	-	File120197 Spectrum4683 scans: 6241
2592	VQDSAAYVGQK	0	0.955177	XP_030494559.1	-	File120197 Spectrum510 scans: 1367
1367	IAEEYEIK	0	0.955064	XP_030486371.1	-	File120197 Spectrum1848 scans: 2928
1049	FLQLSAER	0	0.95474	CDP79023.1;CDP79024.1;CDP79026.1;XP_030498238.1	-	File120197 Spectrum4313 scans: 5809
6007	DEISVFSPSSQQTR	0	0.954353	CDP79027.1;CDP79028.1;CDP79029.1	-	File120197 Spectrum7748 scans: 9820
830	GLVGEIISR	0	0.95389	XP_030494298.1;XP_030494561.1	-	File120197 Spectrum4281 scans: 5772
3647	ASAQGFEWIAVK	0	0.953446	CDP79027.1;CDP79028.1;CDP79029.1	-	File120197 Spectrum5805 scans: 7550
8486	KFEALSYLPPLSDDSIAK	0	0.950218	XP_030478704.1	-	File120197 Spectrum6322 scans: 8153
9095	NAIYTPHWNVNAHSVMYVLR	0	0.949103	CDP79023.1;CDP79024.1;XP_030498238.1	Oxidation (M)@16M	File120197 Spectrum5426 scans: 7108
4583	TNDNAWVSPLAGR	0	0.944027	CDP79023.1;CDP79024.1;CDP79026.1;XP_030498238.1	-	File120197 Spectrum8226 scans: 10390
744	SVFEGEIR	0	0.942918	SNQ45158.1;XP_030499964.1	-	File120197 Spectrum5468 scans: 7157
7767	QNIDRPSQADIFNPR	0	0.941081	CDP79027.1;CDP79028.1;CDP79029.1	-	File120197 Spectrum4380 scans: 5887
1250	FLQLTAER	0	0.938444	CDP79027.1;CDP79028.1;CDP79029.1	-	File120197 Spectrum8213 scans: 10375
3539	VKGTLDLVSPLR	0	0.938258	CDP79023.1;CDP79024.1;CDP79026.1;XP_030498238.1	-	File120197 Spectrum4238 scans: 5722
1769	ADVFSPQAGR	0	0.93779	SNQ45158.1;SNQ45160.1;XP_030499769.1;XP_030499964.1	-	File120197 Spectrum5 scans: 30
1095	FLQLSAER	0	0.936996	CDP79023.1;CDP79024.1;CDP79026.1;XP_030498238.1	-	File120197 Spectrum10295 scans: 13398
160	AFGFSVR	0	0.936613	XP_030503904.1	-	File120197 Spectrum4055 scans: 5506
5993	DEISVFSPSSQQTR	0	0.9365	CDP79027.1;CDP79028.1;CDP79029.1	-	File120197 Spectrum7181 scans: 9156
4989	DTFWPIVNAAGDK	0	0.935871	XP_030505644.1	-	File120197 Spectrum6032 scans: 7815
9096	NAIYTPHWNVNAHSVMYVLR	0	0.935027	CDP79023.1;CDP79024.1;XP_030498238.1	Oxidation (M)@16M	File120197 Spectrum5425 scans: 7107
2757	RIDSFVQSSR	0	0.934974	XP_030491271.1	-	File120197 Spectrum1315 scans: 2306
1234	FLQLTAER	0	0.933442	CDP79027.1;CDP79028.1;CDP79029.1	-	File120197 Spectrum4386 scans: 5894
1535	LQVVDDNGR	0	0.930602	CDP79027.1;CDP79028.1;CDP79029.1	-	File120197 Spectrum128 scans: 637
1623	IQNQDDFR	0	0.927385	SNQ45158.1;XP_030499964.1	-	File120197 Spectrum633 scans: 1511
1017	FLQLSAER	0	0.92659	CDP79023.1;CDP79024.1;CDP79026.1;XP_030498238.1	-	File120197 Spectrum3460 scans: 4812
7766	QNIDRPSQADIFNPR	0	0.925473	CDP79027.1;CDP79028.1;CDP79029.1	-	File120197 Spectrum4146 scans: 5614
6009	DEISVFSPSSQQTR	0	0.92488	CDP79027.1;CDP79028.1;CDP79029.1	-	File120197 Spectrum6280 scans: 8104
4712	EETVLLTSSTSSR	0	0.924841	CDP79023.1;CDP79024.1;CDP79026.1;XP_030498238.1	-	File120197 Spectrum7930 scans: 10040
9656	VTAQLSPGDVFIIPAGHPVAVVANNNQK	0	0.920825	XP_030508280.1	-	File120197 Spectrum6200 scans: 8011
1013	FLQLSAER	0	0.920308	CDP79023.1;CDP79024.1;CDP79026.1;XP_030498238.1	-	File120197 Spectrum5968 scans: 7740
1379	YLDVVFLK	0	0.918419	XP_030505644.1	-	File120197 Spectrum6014 scans: 7794
6319	QGQALTVPQNFAIVK	0	0.91772	SNQ45160.1;XP_030499769.1	-	File120197 Spectrum5690 scans: 7416
5970	DEISVFSPSSQQTR	0	0.9159	CDP79027.1;CDP79028.1;CDP79029.1	-	File120197 Spectrum6447 scans: 8299
8400	YGRDEISVFSPSSQQTR	0	0.915036	CDP79027.1;CDP79028.1;CDP79029.1	-	File120197 Spectrum3416 scans: 4761
7155	AMPEDVIANSYQISR	0	0.91451	SNQ45158.1;SNQ45160.1;XP_030499769.1;XP_030499964.1	-	File120197 Spectrum6885 scans: 8810
819	AFPTAYIR	0	0.912582	XP_030478704.1	-	File120197 Spectrum3791 scans: 5198
622	IFDLLYK	0	0.912455	XP_030496506.1	-	File120197 Spectrum5624 scans: 7339
1281	FLQLTAER	0	0.911872	CDP79027.1;CDP79028.1;CDP79029.1	-	File120197 Spectrum10273 scans: 13372
1191	FLQLTAER	0	0.909062	CDP79027.1;CDP79028.1;CDP79029.1	-	File120197 Spectrum4319 scans: 5816
4588	TNDNAWVSPLAGR	0	0.908937	CDP79023.1;CDP79024.1;CDP79026.1;XP_030498238.1	-	File120197 Spectrum7389 scans: 9399
9324	LTIQPNGLHLPSYTNGPQLIHVIR	0	0.908263	SNQ45158.1;SNQ45160.1;XP_030499769.1;XP_030499964.1	-	File120197 Spectrum6386 scans: 8228
2047	EFYVAAIDR	0	0.90815	XP_030486371.1	-	File120197 Spectrum4068 scans: 5522
1459	LQVVDDNGR	0	0.904668	CDP79027.1;CDP79028.1;CDP79029.1	-	File120197 Spectrum10067 scans: 12783
3648	ASAQGFEWIAVK	0	0.903524	CDP79027.1;CDP79028.1;CDP79029.1	-	File120197 Spectrum9968 scans: 12649
9703	LAVLEAQPSTFVAPHHCDADSVLVVTK	0	0.903361	XP_030508280.1;XP_030508281.1	Carbamidomethyl (C)@17C	File120197 Spectrum5385 scans: 7060
1102	FLQLSAER	0	0.903075	CDP79023.1;CDP79024.1;CDP79026.1;XP_030498238.1	-	File120197 Spectrum8420 scans: 10620
1253	FLQLTAER	0	0.902122	CDP79027.1;CDP79028.1;CDP79029.1	-	File120197 Spectrum6262 scans: 8083
1275	FLQLTAER	0	0.901531	CDP79027.1;CDP79028.1;CDP79029.1	-	File120197 Spectrum9240 scans: 11704
5943	DEISVFSPSSQQTR	0	0.90068	CDP79027.1;CDP79028.1;CDP79029.1	-	File120197 Spectrum7432 scans: 9449
929	NVFDGELR	0	0.899394	CDP79027.1;CDP79028.1;CDP79029.1	-	File120197 Spectrum3993 scans: 5434
2080	ESSVIVSTDR	0	0.898274	XP_030510291.1	-	File120197 Spectrum869 scans: 1786
1246	FLQLTAER	0	0.897875	CDP79027.1;CDP79028.1;CDP79029.1	-	File120197 Spectrum9292 scans: 11787
3635	NIPSMCGMQPR	0	0.896447	SNQ45151.1;XP_030503906.1;XP_030503907.1	Oxidation (M)@5M;Carbamidomethyl (C)@6C	File120197 Spectrum1076 scans: 2028
8312	FEPFYGAGGENPESFYK	0	0.896145	XP_030493178.1	-	File120197 Spectrum5762 scans: 7500
8337	LQVVDDNGRNVFDGELR	0	0.894713	CDP79027.1;CDP79028.1;CDP79029.1	Deamidated (NQ)@7N	File120197 Spectrum4627 scans: 6176
4585	TNDNAWVSPLAGR	0	0.894663	CDP79023.1;CDP79024.1;CDP79026.1;XP_030498238.1	-	File120197 Spectrum7975 scans: 10093
1205	FLQLTAER	0	0.892058	CDP79027.1;CDP79028.1;CDP79029.1	-	File120197 Spectrum3796 scans: 5204
1269	FLQLTAER	0	0.890784	CDP79027.1;CDP79028.1;CDP79029.1	-	File120197 Spectrum10164 scans: 13020
6469	QGQIVTVPQNHAVVK	0	0.888471	CDP79023.1;CDP79024.1;CDP79026.1;XP_030498238.1	-	File120197 Spectrum7068 scans: 9025
5947	DEISVFSPSSQQTR	0	0.886455	CDP79027.1;CDP79028.1;CDP79029.1	-	File120197 Spectrum6791 scans: 8700
6492	QGQIVTVPQNHAVVK	0	0.886211	CDP79023.1;CDP79024.1;CDP79026.1;XP_030498238.1	-	File120197 Spectrum1957 scans: 3055
653	TPNVVFLK	0	0.886106	XP_030510626.1;XP_030510627.1	-	File120197 Spectrum3897 scans: 5322
5959	DEISVFSPSSQQTR	0	0.884407	CDP79027.1;CDP79028.1;CDP79029.1	-	File120197 Spectrum7537 scans: 9572
2266	EGFEWVSFK	0	0.883972	SNQ45158.1;XP_030499964.1	-	File120197 Spectrum6157 scans: 7961
9366	LTIQPNGLHLPSYTNGPQLIHVIR	0	0.881794	SNQ45158.1;SNQ45160.1;XP_030499769.1;XP_030499964.1	Deamidated (NQ)@6N;Deamidated (NQ)@15N	File120197 Spectrum6720 scans: 8617
4033	LVGMAQTTPDRR	0	0.880738	XP_030479618.1	-	File120197 Spectrum834 scans: 1745
8357	RGHESSGPVISLQNQSPR	0	0.879927	XP_030508280.1;XP_030508281.1	-	File120197 Spectrum1616 scans: 2658
4587	TNDNAWVSPLAGR	0	0.879393	CDP79023.1;CDP79024.1;CDP79026.1;XP_030498238.1	-	File120197 Spectrum8651 scans: 10909
1026	FLQLSAER	0	0.878528	CDP79023.1;CDP79024.1;CDP79026.1;XP_030498238.1	-	File120197 Spectrum3941 scans: 5373
1276	FLQLTAER	0	0.877924	CDP79027.1;CDP79028.1;CDP79029.1	-	File120197 Spectrum9568 scans: 12150
3490	NIPSMCGMQPR	0	0.877113	SNQ45151.1;XP_030503906.1;XP_030503907.1	Carbamidomethyl (C)@6C	File120197 Spectrum3078 scans: 4367
5990	DEISVFSPSSQQTR	0	0.876193	CDP79027.1;CDP79028.1;CDP79029.1	-	File120197 Spectrum8695 scans: 10962
6041	MAENEGFEWISFK	0	0.871764	SNQ45160.1;XP_030499769.1	-	File120197 Spectrum6733 scans: 8633
1082	FLQLSAER	0	0.871252	CDP79023.1;CDP79024.1;CDP79026.1;XP_030498238.1	-	File120197 Spectrum8729 scans: 11002
9386	LTIQPNGLHLPSYTNGPQLIHVIR	0	0.868	SNQ45158.1;SNQ45160.1;XP_030499769.1;XP_030499964.1	Deamidated (NQ)@4Q;Deamidated (NQ)@6N;Deamidated (NQ)@15N	File120197 Spectrum8807 scans: 11094
9669	VTAQLSPGDVFIIPAGHPVAVVANNNQK	0	0.867754	XP_030508280.1	Deamidated (NQ)@24N	File120197 Spectrum6295 scans: 8122
7708	QNIDRPSQADIFNPR	0	0.866508	CDP79027.1;CDP79028.1;CDP79029.1	-	File120197 Spectrum6806 scans: 8718
1271	FLQLTAER	0	0.866498	CDP79027.1;CDP79028.1;CDP79029.1	-	File120197 Spectrum7392 scans: 9403
4724	EETVLLTSSTSSR	0	0.866011	CDP79023.1;CDP79024.1;CDP79026.1;XP_030498238.1	-	File120197 Spectrum8013 scans: 10138
4696	EETVLLTSSTSSR	0	0.863754	CDP79023.1;CDP79024.1;CDP79026.1;XP_030498238.1	-	File120197 Spectrum9651 scans: 12248
1071	FLQLSAER	0	0.862804	CDP79023.1;CDP79024.1;CDP79026.1;XP_030498238.1	-	File120197 Spectrum6135 scans: 7935
3659	ASAQGFEWIAVK	0	0.861989	CDP79027.1;CDP79028.1;CDP79029.1	-	File120197 Spectrum6275 scans: 8098
1051	FLQLSAER	0	0.861212	CDP79023.1;CDP79024.1;CDP79026.1;XP_030498238.1	-	File120197 Spectrum4890 scans: 6482
1213	FLQLTAER	0	0.861	CDP79027.1;CDP79028.1;CDP79029.1	-	File120197 Spectrum4534 scans: 6067
6450	QGQIVTVPQNHAVVK	0	0.860924	CDP79023.1;CDP79024.1;CDP79026.1;XP_030498238.1	-	File120197 Spectrum1961 scans: 3060
1889	ADVFTPQAGR	0	0.8597	CDP79023.1;CDP79024.1;CDP79026.1;XP_030498238.1	-	File120197 Spectrum5962 scans: 7733
4558	TNDNAWVSPLAGR	0	0.859574	CDP79023.1;CDP79024.1;CDP79026.1;XP_030498238.1	-	File120197 Spectrum7455 scans: 9476
9238	QSNLPVVVDAAVDAESSKLQLEQK	0	0.858853	XP_030482551.1	Deamidated (NQ)@3N	File120197 Spectrum4089 scans: 5546
5958	DEISVFSPSSQQTR	0	0.858583	CDP79027.1;CDP79028.1;CDP79029.1	-	File120197 Spectrum5768 scans: 7507
1068	FLQLSAER	0	0.856972	CDP79023.1;CDP79024.1;CDP79026.1;XP_030498238.1	-	File120197 Spectrum6674 scans: 8564
7727	QNIDRPSQADIFNPR	0	0.856298	CDP79027.1;CDP79028.1;CDP79029.1	-	File120197 Spectrum8857 scans: 11154
1098	FLQLSAER	0	0.855385	CDP79023.1;CDP79024.1;CDP79026.1;XP_030498238.1	-	File120197 Spectrum4607 scans: 6152
2447	LRENIGDPSR	0	0.855307	CDP79023.1;CDP79024.1;CDP79026.1;XP_030498238.1	-	File120197 Spectrum6281 scans: 8105
3665	ASAQGFEWIAVK	0	0.853778	CDP79027.1;CDP79028.1;CDP79029.1	-	File120197 Spectrum6618 scans: 8498
1945	ADVFTPQAGR	0	0.853386	CDP79023.1;CDP79024.1;CDP79026.1;XP_030498238.1	-	File120197 Spectrum3 scans: 4
1734	ADVFSPQAGR	0	0.852037	SNQ45158.1;SNQ45160.1;XP_030499769.1;XP_030499964.1	-	File120197 Spectrum9023 scans: 11357
3654	ASAQGFEWIAVK	0	0.847339	CDP79027.1;CDP79028.1;CDP79029.1	-	File120197 Spectrum5945 scans: 7713
1223	FLQLTAER	0	0.847308	CDP79027.1;CDP79028.1;CDP79029.1	-	File120197 Spectrum6469 scans: 8325
6456	QGQIVTVPQNHAVVK	0	0.847256	CDP79023.1;CDP79024.1;CDP79026.1;XP_030498238.1	-	File120197 Spectrum6787 scans: 8696
6133	ALPEAVLANAFQISR	0	0.846968	CDP79023.1;CDP79024.1;CDP79026.1;XP_030498238.1	-	File120197 Spectrum10152 scans: 12978
1145	LDLVKPQR	0	0.846914	SNQ45158.1;SNQ45160.1;XP_030499964.1	-	File120197 Spectrum7639 scans: 9691
2497	LRENIGDPSR	0	0.845608	CDP79023.1;CDP79024.1;CDP79026.1;XP_030498238.1	-	File120197 Spectrum9199 scans: 11639
2527	LRENIGDPSR	0	0.845539	CDP79023.1;CDP79024.1;CDP79026.1;XP_030498238.1	-	File120197 Spectrum8 scans: 71
1310	QSLLEALTK	0	0.845329	XP_030484414.1	Gln->pyro-Glu (N-term Q)@N_term	File120197 Spectrum7046 scans: 8999
6499	QGQIVTVPQNHAVVK	0	0.839012	CDP79023.1;CDP79024.1;CDP79026.1;XP_030498238.1	-	File120197 Spectrum30 scans: 147
1124	FLQLSAER	0	0.83813	CDP79023.1;CDP79024.1;CDP79026.1;XP_030498238.1	-	File120197 Spectrum10235 scans: 13311
9322	LTIQPNGLHLPSYTNGPQLIHVIR	0	0.837649	SNQ45158.1;SNQ45160.1;XP_030499769.1;XP_030499964.1	-	File120197 Spectrum7928 scans: 10038
4729	EETVLLTSSTSSR	0	0.837644	CDP79023.1;CDP79024.1;CDP79026.1;XP_030498238.1	-	File120197 Spectrum90 scans: 233
901	NVFDGELR	0	0.835115	CDP79027.1;CDP79028.1;CDP79029.1	-	File120197 Spectrum5660 scans: 7381
4730	EETVLLTSSTSSR	0	0.834418	CDP79023.1;CDP79024.1;CDP79026.1;XP_030498238.1	-	File120197 Spectrum10095 scans: 12827
4710	EETVLLTSSTSSR	0	0.833645	CDP79023.1;CDP79024.1;CDP79026.1;XP_030498238.1	-	File120197 Spectrum7665 scans: 9722
1121	FLQLSAER	0	0.833244	CDP79023.1;CDP79024.1;CDP79026.1;XP_030498238.1	-	File120197 Spectrum5008 scans: 6620
7715	QNIDRPSQADIFNPR	0	0.833163	CDP79027.1;CDP79028.1;CDP79029.1	-	File120197 Spectrum9115 scans: 11509
1056	FLQLSAER	0	0.832781	CDP79023.1;CDP79024.1;CDP79026.1;XP_030498238.1	-	File120197 Spectrum6230 scans: 8046
6462	QGQIVTVPQNHAVVK	0	0.832707	CDP79023.1;CDP79024.1;CDP79026.1;XP_030498238.1	-	File120197 Spectrum6266 scans: 8088
1245	FLQLTAER	0	0.832576	CDP79027.1;CDP79028.1;CDP79029.1	-	File120197 Spectrum4433 scans: 5949
1244	FLQLTAER	0	0.832029	CDP79027.1;CDP79028.1;CDP79029.1	-	File120197 Spectrum5779 scans: 7520
4716	EETVLLTSSTSSR	0	0.831678	CDP79023.1;CDP79024.1;CDP79026.1;XP_030498238.1	-	File120197 Spectrum7582 scans: 9624
6925	EGQIFVVPQNFAVVK	0	0.827759	CDP79027.1;CDP79028.1;CDP79029.1	-	File120197 Spectrum7284 scans: 9277
6005	DEISVFSPSSQQTR	0	0.827595	CDP79027.1;CDP79028.1;CDP79029.1	-	File120197 Spectrum7247 scans: 9233
5983	DEISVFSPSSQQTR	0	0.82689	CDP79027.1;CDP79028.1;CDP79029.1	-	File120197 Spectrum8780 scans: 11062
1076	FLQLSAER	0	0.824939	CDP79023.1;CDP79024.1;CDP79026.1;XP_030498238.1	-	File120197 Spectrum7092 scans: 9053
8650	VTEVNKDTFWPIVNAAGDK	0	0.820842	XP_030505644.1	-	File120197 Spectrum5634 scans: 7350
7542	QNIDRPSQADIFNPR	0	0.818362	CDP79027.1;CDP79028.1;CDP79029.1	Gln->pyro-Glu (N-term Q)@N_term	File120197 Spectrum4211 scans: 5690
1111	FLQLSAER	0	0.81709	CDP79023.1;CDP79024.1;CDP79026.1;XP_030498238.1	-	File120197 Spectrum9514 scans: 12073
1088	FLQLSAER	0	0.816201	CDP79023.1;CDP79024.1;CDP79026.1;XP_030498238.1	-	File120197 Spectrum8478 scans: 10706
5944	DEISVFSPSSQQTR	0	0.816106	CDP79027.1;CDP79028.1;CDP79029.1	-	File120197 Spectrum9935 scans: 12601
1688	ADVFSPQAGR	0	0.81576	SNQ45158.1;SNQ45160.1;XP_030499769.1;XP_030499964.1	-	File120197 Spectrum6252 scans: 8071
1036	FLQLSAER	0	0.815192	CDP79023.1;CDP79024.1;CDP79026.1;XP_030498238.1	-	File120197 Spectrum6590 scans: 8466
1192	FLQLTAER	0	0.812988	CDP79027.1;CDP79028.1;CDP79029.1	-	File120197 Spectrum3705 scans: 5098
5973	DEISVFSPSSQQTR	0	0.81276	CDP79027.1;CDP79028.1;CDP79029.1	-	File120197 Spectrum9176 scans: 11603
1221	FLQLTAER	0	0.812514	CDP79027.1;CDP79028.1;CDP79029.1	-	File120197 Spectrum3498 scans: 4857
3189	FYEVTPEQNK	0	0.812506	XP_030508280.1;XP_030508281.1	-	File120197 Spectrum1930 scans: 3024
7165	AMPEDVIANSYQISR	0	0.811104	SNQ45158.1;SNQ45160.1;XP_030499769.1;XP_030499964.1	-	File120197 Spectrum8700 scans: 10968
2514	LRENIGDPSR	0	0.809279	CDP79023.1;CDP79024.1;CDP79026.1;XP_030498238.1	-	File120197 Spectrum25 scans: 131
6003	DEISVFSPSSQQTR	0	0.808067	CDP79027.1;CDP79028.1;CDP79029.1	-	File120197 Spectrum8951 scans: 11263
5583	GSCRCQVVDNNGR	0	0.807121	SNQ45158.1;XP_030499964.1	Carbamidomethyl (C)@3C;Carbamidomethyl (C)@5C;Deamidated (NQ)@10N	File120197 Spectrum1207 scans: 2180
1264	FLQLTAER	0	0.80596	CDP79027.1;CDP79028.1;CDP79029.1	-	File120197 Spectrum9083 scans: 11453
1044	FLQLSAER	0	0.804215	CDP79023.1;CDP79024.1;CDP79026.1;XP_030498238.1	-	File120197 Spectrum8254 scans: 10423
4557	TNDNAWVSPLAGR	0	0.802836	CDP79023.1;CDP79024.1;CDP79026.1;XP_030498238.1	-	File120197 Spectrum9211 scans: 11657
1183	FLQLTAER	0	0.802677	CDP79027.1;CDP79028.1;CDP79029.1	-	File120197 Spectrum6112 scans: 7908
5461	VSKVDINPYPIVR	0	0.802382	XP_030483895.1	-	File120197 Spectrum3804 scans: 5214
4685	EETVLLTSSTSSR	0	0.801321	CDP79023.1;CDP79024.1;CDP79026.1;XP_030498238.1	-	File120197 Spectrum9940 scans: 12606
1078	FLQLSAER	0	0.801157	CDP79023.1;CDP79024.1;CDP79026.1;XP_030498238.1	-	File120197 Spectrum7309 scans: 9306
1282	FLQLTAER	0	0.800956	CDP79027.1;CDP79028.1;CDP79029.1	-	File120197 Spectrum10207 scans: 13222
1232	FLQLTAER	0	0.800603	CDP79027.1;CDP79028.1;CDP79029.1	-	File120197 Spectrum4590 scans: 6132
6679	AMPDDVLANAFQISR	0	0.8004	CDP79028.1;CDP79029.1	-	File120197 Spectrum9021 scans: 11353
9724	SCAQLSQTINHPFHSHQPLKLQITK	0	0.797311	XP_030509772.1	Carbamidomethyl (C)@2C;Deamidated (NQ)@10N	File120197 Spectrum10226 scans: 13297
4597	TNDNAWVSPLAGR	0	0.795176	CDP79023.1;CDP79024.1;CDP79026.1;XP_030498238.1	-	File120197 Spectrum7788 scans: 9867
6964	EGQIFVVPQNFAVVK	0	0.794654	CDP79027.1;CDP79028.1;CDP79029.1	-	File120197 Spectrum9353 scans: 11869
2481	LRENIGDPSR	0	0.793903	CDP79023.1;CDP79024.1;CDP79026.1;XP_030498238.1	-	File120197 Spectrum7839 scans: 9928
2906	ISPSTNCNSIK	0	0.792716	XP_030479618.1	Carbamidomethyl (C)@7C	File120197 Spectrum360 scans: 1192
1018	FLQLSAER	0	0.791484	CDP79023.1;CDP79024.1;CDP79026.1;XP_030498238.1	-	File120197 Spectrum3557 scans: 4925
1077	FLQLSAER	0	0.790852	CDP79023.1;CDP79024.1;CDP79026.1;XP_030498238.1	-	File120197 Spectrum7572 scans: 9613
9357	LTIQPNGLHLPSYTNGPQLIHVIR	0	0.790645	SNQ45158.1;SNQ45160.1;XP_030499769.1;XP_030499964.1	Deamidated (NQ)@6N;Deamidated (NQ)@18Q	File120197 Spectrum7764 scans: 9838
8820	AIENGAVSVSEPEEKEWGQK	0	0.790478	XP_030503904.1	-	File120197 Spectrum3177 scans: 4482
1211	FLQLTAER	0	0.789328	CDP79027.1;CDP79028.1;CDP79029.1	-	File120197 Spectrum6637 scans: 8521
944	NVFDGELR	0	0.789244	CDP79027.1;CDP79028.1;CDP79029.1	-	File120197 Spectrum4419 scans: 5933
9088	NAIYTPHWNVNAHSVMYVLR	0	0.789029	CDP79023.1;CDP79024.1;XP_030498238.1	Deamidated (NQ)@9N	File120197 Spectrum6443 scans: 8294
5966	DEISVFSPSSQQTR	0	0.788687	CDP79027.1;CDP79028.1;CDP79029.1	-	File120197 Spectrum5819 scans: 7566
893	NVFDGELR	0	0.7886	CDP79027.1;CDP79028.1;CDP79029.1	-	File120197 Spectrum3633 scans: 5014
1011	FLQLSAER	0	0.787702	CDP79023.1;CDP79024.1;CDP79026.1;XP_030498238.1	-	File120197 Spectrum5466 scans: 7154
1242	FLQLTAER	0	0.787616	CDP79027.1;CDP79028.1;CDP79029.1	-	File120197 Spectrum6388 scans: 8230
4596	TNDNAWVSPLAGR	0	0.787465	CDP79023.1;CDP79024.1;CDP79026.1;XP_030498238.1	-	File120197 Spectrum8627 scans: 10881
902	NVFDGELR	0	0.787332	CDP79027.1;CDP79028.1;CDP79029.1	-	File120197 Spectrum5277 scans: 6934
2500	LRENIGDPSR	0	0.785853	CDP79023.1;CDP79024.1;CDP79026.1;XP_030498238.1	-	File120197 Spectrum9412 scans: 11943
4692	EETVLLTSSTSSR	0	0.785695	CDP79023.1;CDP79024.1;CDP79026.1;XP_030498238.1	-	File120197 Spectrum6922 scans: 8853
1060	FLQLSAER	0	0.785638	CDP79023.1;CDP79024.1;CDP79026.1;XP_030498238.1	-	File120197 Spectrum3314 scans: 4642
2473	LRENIGDPSR	0	0.785108	CDP79023.1;CDP79024.1;CDP79026.1;XP_030498238.1	-	File120197 Spectrum7801 scans: 9884
2515	LRENIGDPSR	0	0.784482	CDP79023.1;CDP79024.1;CDP79026.1;XP_030498238.1	-	File120197 Spectrum7993 scans: 10115
860	NVFDGELR	0	0.783599	CDP79027.1;CDP79028.1;CDP79029.1	-	File120197 Spectrum4140 scans: 5607
894	NVFDGELR	0	0.782883	CDP79027.1;CDP79028.1;CDP79029.1	-	File120197 Spectrum3770 scans: 5174
2993	CPALEMEIQK	0	0.782378	SNQ45151.1;XP_030503907.1	Carbamidomethyl (C)@1C;Oxidation (M)@6M	File120197 Spectrum2185 scans: 3324
1238	FLQLTAER	0	0.780837	CDP79027.1;CDP79028.1;CDP79029.1	-	File120197 Spectrum6889 scans: 8815
1252	FLQLTAER	0	0.779173	CDP79027.1;CDP79028.1;CDP79029.1	-	File120197 Spectrum8130 scans: 10277
878	NVFDGELR	0	0.778887	CDP79027.1;CDP79028.1;CDP79029.1	-	File120197 Spectrum5815 scans: 7562
4682	EETVLLTSSTSSR	0	0.778467	CDP79023.1;CDP79024.1;CDP79026.1;XP_030498238.1	-	File120197 Spectrum5940 scans: 7707
7167	AMPEDVIANSYQISR	0	0.777398	SNQ45158.1;SNQ45160.1;XP_030499769.1;XP_030499964.1	-	File120197 Spectrum7171 scans: 9145
1207	FLQLTAER	0	0.777322	CDP79027.1;CDP79028.1;CDP79029.1	-	File120197 Spectrum6156 scans: 7959
7153	AMPEDVIANSYQISR	0	0.777172	SNQ45158.1;SNQ45160.1;XP_030499769.1;XP_030499964.1	-	File120197 Spectrum6726 scans: 8624
5985	DEISVFSPSSQQTR	0	0.776663	CDP79027.1;CDP79028.1;CDP79029.1	-	File120197 Spectrum7579 scans: 9621
1261	FLQLTAER	0	0.773895	CDP79027.1;CDP79028.1;CDP79029.1	-	File120197 Spectrum5303 scans: 6964
921	NVFDGELR	0	0.772863	CDP79027.1;CDP79028.1;CDP79029.1	-	File120197 Spectrum3393 scans: 4734
1270	FLQLTAER	0	0.772103	CDP79027.1;CDP79028.1;CDP79029.1	-	File120197 Spectrum9649 scans: 12246
1203	FLQLTAER	0	0.770419	CDP79027.1;CDP79028.1;CDP79029.1	-	File120197 Spectrum10131 scans: 12897
917	NVFDGELR	0	0.769732	CDP79027.1;CDP79028.1;CDP79029.1	-	File120197 Spectrum8004 scans: 10128
8130	LTTVNSYNLPILSFLR	0	0.769545	SNQ45158.1;SNQ45160.1;XP_030499769.1;XP_030499964.1	-	File120197 Spectrum8911 scans: 11217
2437	LRENIGDPSR	0	0.768738	CDP79023.1;CDP79024.1;CDP79026.1;XP_030498238.1	-	File120197 Spectrum6509 scans: 8371
4561	TNDNAWVSPLAGR	0	0.768528	CDP79023.1;CDP79024.1;CDP79026.1;XP_030498238.1	-	File120197 Spectrum9159 scans: 11573
6953	EGQIFVVPQNFAVVK	0	0.768431	CDP79027.1;CDP79028.1;CDP79029.1	-	File120197 Spectrum6523 scans: 8388
1010	FLQLSAER	0	0.766005	CDP79023.1;CDP79024.1;CDP79026.1;XP_030498238.1	-	File120197 Spectrum9924 scans: 12586
867	NVFDGELR	0	0.765639	CDP79027.1;CDP79028.1;CDP79029.1	-	File120197 Spectrum4038 scans: 5487
864	NVFDGELR	0	0.765026	CDP79027.1;CDP79028.1;CDP79029.1	-	File120197 Spectrum6399 scans: 8243
181	VDPVFGR	0	0.764749	XP_030503801.1;XP_030503802.1	-	File120197 Spectrum1937 scans: 3032
5987	DEISVFSPSSQQTR	0	0.764143	CDP79027.1;CDP79028.1;CDP79029.1	-	File120197 Spectrum6772 scans: 8678
8131	LTTVNSYNLPILSFLR	0	0.764002	SNQ45158.1;SNQ45160.1;XP_030499769.1;XP_030499964.1	-	File120197 Spectrum8986 scans: 11304
5978	DEISVFSPSSQQTR	0	0.762588	CDP79027.1;CDP79028.1;CDP79029.1	-	File120197 Spectrum6492 scans: 8351
6725	AMPDDVLANAFQISR	0	0.762429	CDP79028.1;CDP79029.1	-	File120197 Spectrum7908 scans: 10014
6710	AMPDDVLANAFQISR	0	0.760838	CDP79028.1;CDP79029.1	-	File120197 Spectrum8073 scans: 10209
2467	LRENIGDPSR	0	0.7604	CDP79023.1;CDP79024.1;CDP79026.1;XP_030498238.1	-	File120197 Spectrum8279 scans: 10452
9381	LTIQPNGLHLPSYTNGPQLIHVIR	0	0.760097	SNQ45158.1;SNQ45160.1;XP_030499769.1;XP_030499964.1	Deamidated (NQ)@6N;Deamidated (NQ)@15N	File120197 Spectrum8815 scans: 11103
6940	EGQIFVVPQNFAVVK	0	0.759871	CDP79027.1;CDP79028.1;CDP79029.1	-	File120197 Spectrum6439 scans: 8290
4577	TNDNAWVSPLAGR	0	0.758489	CDP79023.1;CDP79024.1;CDP79026.1;XP_030498238.1	-	File120197 Spectrum9153 scans: 11563
4595	TNDNAWVSPLAGR	0	0.7584	CDP79023.1;CDP79024.1;CDP79026.1;XP_030498238.1	-	File120197 Spectrum9210 scans: 11655
9062	NAMYAPQYTMNAHNIIYAIR	0	0.757924	SNQ45158.1	Deamidated (NQ)@11N	File120197 Spectrum6250 scans: 8069
4704	EETVLLTSSTSSR	0	0.756892	CDP79023.1;CDP79024.1;CDP79026.1;XP_030498238.1	-	File120197 Spectrum6666 scans: 8554
6734	AMPDDVLANAFQISR	0	0.75615	CDP79028.1;CDP79029.1	Deamidated (NQ)@9N	File120197 Spectrum8930 scans: 11239
2487	LRENIGDPSR	0	0.755881	CDP79023.1;CDP79024.1;CDP79026.1;XP_030498238.1	-	File120197 Spectrum8737 scans: 11011
892	NVFDGELR	0	0.755763	CDP79027.1;CDP79028.1;CDP79029.1	-	File120197 Spectrum3621 scans: 5000
1050	FLQLSAER	0	0.754071	CDP79023.1;CDP79024.1;CDP79026.1;XP_030498238.1	-	File120197 Spectrum3223 scans: 4536
945	NVFDGELR	0	0.75205	CDP79027.1;CDP79028.1;CDP79029.1	-	File120197 Spectrum7680 scans: 9740
6675	AMPDDVLANAFQISR	0	0.752007	CDP79028.1;CDP79029.1	-	File120197 Spectrum10036 scans: 12736
954	NVFDGELR	0	0.751273	CDP79027.1;CDP79028.1;CDP79029.1	-	File120197 Spectrum7596 scans: 9641
1268	FLQLTAER	0	0.751233	CDP79027.1;CDP79028.1;CDP79029.1	-	File120197 Spectrum4353 scans: 5856
8119	LTTVNSYNLPILSFLR	0	0.749957	SNQ45158.1;SNQ45160.1;XP_030499769.1;XP_030499964.1	-	File120197 Spectrum9598 scans: 12185
7502	QNIDRPSQADIFNPR	0	0.748262	CDP79027.1;CDP79028.1;CDP79029.1	Gln->pyro-Glu (N-term Q)@N_term	File120197 Spectrum4047 scans: 5497
4574	TNDNAWVSPLAGR	0	0.747355	CDP79023.1;CDP79024.1;CDP79026.1;XP_030498238.1	-	File120197 Spectrum8567 scans: 10810
5545	QVFSQFGELVHVK	0	0.747002	XP_030504021.1	-	File120197 Spectrum5561 scans: 7265
6935	EGQIFVVPQNFAVVK	0	0.745174	CDP79027.1;CDP79028.1;CDP79029.1	-	File120197 Spectrum7367 scans: 9374
6708	AMPDDVLANAFQISR	0	0.743968	CDP79028.1;CDP79029.1	-	File120197 Spectrum7507 scans: 9537
914	NVFDGELR	0	0.742479	CDP79027.1;CDP79028.1;CDP79029.1	-	File120197 Spectrum8170 scans: 10324
2977	NFIAGKDNIIK	0	0.742429	XP_030508280.1;XP_030508281.1	-	File120197 Spectrum2769 scans: 4006
6134	ALPEAVLANAFQISR	0	0.741663	CDP79023.1;CDP79024.1;CDP79026.1;XP_030498238.1	-	File120197 Spectrum10169 scans: 13046
1184	FLQLTAER	0	0.741201	CDP79027.1;CDP79028.1;CDP79029.1	-	File120197 Spectrum6002 scans: 7780
1113	FLQLSAER	0	0.741092	CDP79023.1;CDP79024.1;CDP79026.1;XP_030498238.1	-	File120197 Spectrum9745 scans: 12358
7919	ALGVDILTGFGTILGPHK	0	0.739275	XP_030507275.1	-	File120197 Spectrum8086 scans: 10224
5988	DEISVFSPSSQQTR	0	0.738552	CDP79027.1;CDP79028.1;CDP79029.1	-	File120197 Spectrum8859 scans: 11156
1074	FLQLSAER	0	0.737903	CDP79023.1;CDP79024.1;CDP79026.1;XP_030498238.1	-	File120197 Spectrum5613 scans: 7326
9384	LTIQPNGLHLPSYTNGPQLIHVIR	0	0.737336	SNQ45158.1;SNQ45160.1;XP_030499769.1;XP_030499964.1	Deamidated (NQ)@6N;Deamidated (NQ)@15N	File120197 Spectrum8856 scans: 11152
857	NVFDGELR	0	0.737203	CDP79027.1;CDP79028.1;CDP79029.1	-	File120197 Spectrum3573 scans: 4944
6211	QGQIVTVPQNHAVVK	0	0.733526	CDP79023.1;CDP79024.1;CDP79026.1;XP_030498238.1	Gln->pyro-Glu (N-term Q)@N_term	File120197 Spectrum3184 scans: 4490
872	NVFDGELR	0	0.733406	CDP79027.1;CDP79028.1;CDP79029.1	-	File120197 Spectrum6038 scans: 7822
1053	FLQLSAER	0	0.733104	CDP79023.1;CDP79024.1;CDP79026.1;XP_030498238.1	-	File120197 Spectrum8169 scans: 10323
1039	FLQLSAER	0	0.73209	CDP79023.1;CDP79024.1;CDP79026.1;XP_030498238.1	-	File120197 Spectrum3769 scans: 5173
1041	FLQLSAER	0	0.730856	CDP79023.1;CDP79024.1;CDP79026.1;XP_030498238.1	-	File120197 Spectrum3575 scans: 4946
2457	LRENIGDPSR	0	0.730801	CDP79023.1;CDP79024.1;CDP79026.1;XP_030498238.1	-	File120197 Spectrum7479 scans: 9504
316	VNEIYAK	0	0.730633	XP_030498685.1	-	File120197 Spectrum603 scans: 1476
4721	EETVLLTSSTSSR	0	0.728813	CDP79023.1;CDP79024.1;CDP79026.1;XP_030498238.1	-	File120197 Spectrum8180 scans: 10335
1267	FLQLTAER	0	0.727575	CDP79027.1;CDP79028.1;CDP79029.1	-	File120197 Spectrum5585 scans: 7293
1210	FLQLTAER	0	0.727331	CDP79027.1;CDP79028.1;CDP79029.1	-	File120197 Spectrum8966 scans: 11281
1112	FLQLSAER	0	0.725868	CDP79023.1;CDP79024.1;CDP79026.1;XP_030498238.1	-	File120197 Spectrum9300 scans: 11799
1092	FLQLSAER	0	0.724777	CDP79023.1;CDP79024.1;CDP79026.1;XP_030498238.1	-	File120197 Spectrum5549 scans: 7251
7144	AMPEDVIANSYQISR	0	0.724195	SNQ45158.1;SNQ45160.1;XP_030499769.1;XP_030499964.1	-	File120197 Spectrum6686 scans: 8578
2456	LRENIGDPSR	0	0.722956	CDP79023.1;CDP79024.1;CDP79026.1;XP_030498238.1	-	File120197 Spectrum8442 scans: 10651
7783	QNIDRPSQADIFNPR	0	0.722094	CDP79027.1;CDP79028.1;CDP79029.1	Deamidated (NQ)@2N	File120197 Spectrum9890 scans: 12535
7719	QNIDRPSQADIFNPR	0	0.721917	CDP79027.1;CDP79028.1;CDP79029.1	-	File120197 Spectrum9547 scans: 12122
942	NVFDGELR	0	0.719139	CDP79027.1;CDP79028.1;CDP79029.1	-	File120197 Spectrum8090 scans: 10229
2454	LRENIGDPSR	0	0.718036	CDP79023.1;CDP79024.1;CDP79026.1;XP_030498238.1	-	File120197 Spectrum8508 scans: 10741
876	NVFDGELR	0	0.716945	CDP79027.1;CDP79028.1;CDP79029.1	-	File120197 Spectrum9094 scans: 11466
6209	ALPEAVLANAFQISR	0	0.712941	CDP79023.1;CDP79024.1;CDP79026.1;XP_030498238.1	Deamidated (NQ)@9N	File120197 Spectrum6203 scans: 8014
7159	AMPEDVIANSYQISR	0	0.712539	SNQ45158.1;SNQ45160.1;XP_030499769.1;XP_030499964.1	-	File120197 Spectrum8891 scans: 11193
5986	DEISVFSPSSQQTR	0	0.71221	CDP79027.1;CDP79028.1;CDP79029.1	-	File120197 Spectrum8322 scans: 10503
1177	FLQLTAER	0	0.711778	CDP79027.1;CDP79028.1;CDP79029.1	-	File120197 Spectrum10089 scans: 12814
1257	FLQLTAER	0	0.711708	CDP79027.1;CDP79028.1;CDP79029.1	-	File120197 Spectrum4715 scans: 6278
1175	FLQLTAER	0	0.709936	CDP79027.1;CDP79028.1;CDP79029.1	-	File120197 Spectrum10192 scans: 13155
493	FNNVFVK	0	0.709198	XP_030486290.1	-	File120197 Spectrum3028 scans: 4308
1188	FLQLTAER	0	0.707679	CDP79027.1;CDP79028.1;CDP79029.1	-	File120197 Spectrum4738 scans: 6305
4553	TNDNAWVSPLAGR	0	0.706853	CDP79023.1;CDP79024.1;CDP79026.1;XP_030498238.1	-	File120197 Spectrum8399 scans: 10595
1193	FLQLTAER	0	0.705074	CDP79027.1;CDP79028.1;CDP79029.1	-	File120197 Spectrum3808 scans: 5218
911	NVFDGELR	0	0.70482	CDP79027.1;CDP79028.1;CDP79029.1	-	File120197 Spectrum3436 scans: 4784
6511	QGQIVTVPQNHAVVK	0	0.704371	CDP79023.1;CDP79024.1;CDP79026.1;XP_030498238.1	-	File120197 Spectrum8199 scans: 10358
9562	RETFNLVEGDILNIPAGTPVYIVNR	0	0.702507	XP_030493178.1	-	File120197 Spectrum7466 scans: 9489
2480	LRENIGDPSR	0	0.702046	CDP79023.1;CDP79024.1;CDP79026.1;XP_030498238.1	-	File120197 Spectrum7913 scans: 10020
8133	LTTVNSYNLPILSFLR	0	0.700587	SNQ45158.1;SNQ45160.1;XP_030499769.1;XP_030499964.1	-	File120197 Spectrum9939 scans: 12605
1236	FLQLTAER	0	0.700435	CDP79027.1;CDP79028.1;CDP79029.1	-	File120197 Spectrum9360 scans: 11878
1320	QQVQELSR	0	0.698449	XP_030493178.1	-	File120197 Spectrum339 scans: 1168
4705	EETVLLTSSTSSR	0	0.698159	CDP79023.1;CDP79024.1;CDP79026.1;XP_030498238.1	-	File120197 Spectrum7012 scans: 8959
6726	AMPDDVLANAFQISR	0	0.698062	CDP79028.1;CDP79029.1	-	File120197 Spectrum10301 scans: 13405
6443	QGQIVTVPQNHAVVK	0	0.697969	CDP79023.1;CDP79024.1;CDP79026.1;XP_030498238.1	-	File120197 Spectrum8115 scans: 10259
881	NVFDGELR	0	0.695674	CDP79027.1;CDP79028.1;CDP79029.1	-	File120197 Spectrum3586 scans: 4959
1215	FLQLTAER	0	0.695495	CDP79027.1;CDP79028.1;CDP79029.1	-	File120197 Spectrum4776 scans: 6349
1254	FLQLTAER	0	0.694284	CDP79027.1;CDP79028.1;CDP79029.1	-	File120197 Spectrum6722 scans: 8620
751	SVFEGEIR	0	0.694005	SNQ45158.1;XP_030499964.1	-	File120197 Spectrum3141 scans: 4440
4594	TNDNAWVSPLAGR	0	0.6919	CDP79023.1;CDP79024.1;CDP79026.1;XP_030498238.1	-	File120197 Spectrum8139 scans: 10287
3489	NIPSMCGMQPR	0	0.690711	SNQ45151.1;XP_030503906.1;XP_030503907.1	Carbamidomethyl (C)@6C	File120197 Spectrum2983 scans: 4256
5984	DEISVFSPSSQQTR	0	0.689419	CDP79027.1;CDP79028.1;CDP79029.1	-	File120197 Spectrum8403 scans: 10600
6442	QGQIVTVPQNHAVVK	0	0.688203	CDP79023.1;CDP79024.1;CDP79026.1;XP_030498238.1	-	File120197 Spectrum7338 scans: 9340
873	NVFDGELR	0	0.687069	CDP79027.1;CDP79028.1;CDP79029.1	-	File120197 Spectrum4070 scans: 5524
7772	QNIDRPSQADIFNPR	0	0.686377	CDP79027.1;CDP79028.1;CDP79029.1	-	File120197 Spectrum10213 scans: 13234
941	NVFDGELR	0	0.685257	CDP79027.1;CDP79028.1;CDP79029.1	-	File120197 Spectrum7310 scans: 9307
2510	LRENIGDPSR	0	0.684695	CDP79023.1;CDP79024.1;CDP79026.1;XP_030498238.1	-	File120197 Spectrum8142 scans: 10291
1200	FLQLTAER	0	0.684436	CDP79027.1;CDP79028.1;CDP79029.1	-	File120197 Spectrum9733 scans: 12344
1266	FLQLTAER	0	0.682459	CDP79027.1;CDP79028.1;CDP79029.1	-	File120197 Spectrum8296 scans: 10473
943	NVFDGELR	0	0.681655	CDP79027.1;CDP79028.1;CDP79029.1	-	File120197 Spectrum4494 scans: 6020
6445	QGQIVTVPQNHAVVK	0	0.681257	CDP79023.1;CDP79024.1;CDP79026.1;XP_030498238.1	-	File120197 Spectrum6813 scans: 8726
1258	FLQLTAER	0	0.679953	CDP79027.1;CDP79028.1;CDP79029.1	-	File120197 Spectrum9130 scans: 11535
6455	QGQIVTVPQNHAVVK	0	0.678845	CDP79023.1;CDP79024.1;CDP79026.1;XP_030498238.1	-	File120197 Spectrum8440 scans: 10648
4698	EETVLLTSSTSSR	0	0.678198	CDP79023.1;CDP79024.1;CDP79026.1;XP_030498238.1	-	File120197 Spectrum9570 scans: 12152
2512	LRENIGDPSR	0	0.678048	CDP79023.1;CDP79024.1;CDP79026.1;XP_030498238.1	-	File120197 Spectrum2 scans: 3
1104	FLQLSAER	0	0.676795	CDP79023.1;CDP79024.1;CDP79026.1;XP_030498238.1	-	File120197 Spectrum5724 scans: 7455
786	SVFEGEIR	0	0.676606	SNQ45158.1;XP_030499964.1	-	File120197 Spectrum3116 scans: 4411
1278	FLQLTAER	0	0.676265	CDP79027.1;CDP79028.1;CDP79029.1	-	File120197 Spectrum10223 scans: 13290
9077	NAMYAPQYTMNAHNIIYAIR	0	0.67571	SNQ45158.1	Oxidation (M)@10M	File120197 Spectrum5450 scans: 7136
6001	DEISVFSPSSQQTR	0	0.674679	CDP79027.1;CDP79028.1;CDP79029.1	-	File120197 Spectrum9233 scans: 11694
8464	FYLAGNPEDEFEQLRR	0	0.674027	CDP79023.1;CDP79024.1;CDP79026.1;XP_030498238.1	-	File120197 Spectrum5944 scans: 7712
1090	FLQLSAER	0	0.673866	CDP79023.1;CDP79024.1;CDP79026.1;XP_030498238.1	-	File120197 Spectrum7227 scans: 9210
5951	DEISVFSPSSQQTR	0	0.672816	CDP79027.1;CDP79028.1;CDP79029.1	-	File120197 Spectrum9285 scans: 11777
958	ILNWTFR	0	0.670906	XP_030483004.1	-	File120197 Spectrum5447 scans: 7132
7166	AMPEDVIANSYQISR	0	0.670306	SNQ45158.1;SNQ45160.1;XP_030499769.1;XP_030499964.1	-	File120197 Spectrum7100 scans: 9062
159	AFGFSVR	0	0.670028	XP_030503904.1	-	File120197 Spectrum3775 scans: 5180
1241	FLQLTAER	0	0.669778	CDP79027.1;CDP79028.1;CDP79029.1	-	File120197 Spectrum7308 scans: 9305
3566	QQEGLPNNVFR	0	0.668093	SNQ45160.1;XP_030499769.1	-	File120197 Spectrum8946 scans: 11257
7164	AMPEDVIANSYQISR	0	0.66768	SNQ45158.1;SNQ45160.1;XP_030499769.1;XP_030499964.1	-	File120197 Spectrum8618 scans: 10871
6952	EGQIFVVPQNFAVVK	0	0.666311	CDP79027.1;CDP79028.1;CDP79029.1	-	File120197 Spectrum8711 scans: 10981
6474	QGQIVTVPQNHAVVK	0	0.665509	CDP79023.1;CDP79024.1;CDP79026.1;XP_030498238.1	-	File120197 Spectrum7280 scans: 9272
739	SVFEGEIR	0	0.664837	SNQ45158.1;XP_030499964.1	-	File120197 Spectrum8248 scans: 10416
4570	TNDNAWVSPLAGR	0	0.664132	CDP79023.1;CDP79024.1;CDP79026.1;XP_030498238.1	-	File120197 Spectrum9105 scans: 11480
877	NVFDGELR	0	0.663456	CDP79027.1;CDP79028.1;CDP79029.1	-	File120197 Spectrum9601 scans: 12189
6416	QGQIVTVPQNHAVVK	0	0.662021	CDP79023.1;CDP79024.1;CDP79026.1;XP_030498238.1	-	File120197 Spectrum2312 scans: 3473
6965	EGQIFVVPQNFAVVK	0	0.661623	CDP79027.1;CDP79028.1;CDP79029.1	-	File120197 Spectrum7906 scans: 10012
2509	LRENIGDPSR	0	0.661615	CDP79023.1;CDP79024.1;CDP79026.1;XP_030498238.1	-	File120197 Spectrum130 scans: 642
5946	DEISVFSPSSQQTR	0	0.661411	CDP79027.1;CDP79028.1;CDP79029.1	-	File120197 Spectrum6564 scans: 8435
656	TVGFGVNAR	0	0.659249	XP_030508280.1;XP_030508281.1	-	File120197 Spectrum1862 scans: 2945
9174	EAQELAFNMQGSEVEQIFNQPK	0	0.659033	XP_030508280.1;XP_030508281.1	-	File120197 Spectrum6899 scans: 8826
865	NVFDGELR	0	0.658202	CDP79027.1;CDP79028.1;CDP79029.1	-	File120197 Spectrum6191 scans: 8000
1227	FLQLTAER	0	0.658099	CDP79027.1;CDP79028.1;CDP79029.1	-	File120197 Spectrum8450 scans: 10664
859	NVFDGELR	0	0.657992	CDP79027.1;CDP79028.1;CDP79029.1	-	File120197 Spectrum5605 scans: 7317
869	NVFDGELR	0	0.657376	CDP79027.1;CDP79028.1;CDP79029.1	-	File120197 Spectrum5244 scans: 6895
2440	LRENIGDPSR	0	0.65502	CDP79023.1;CDP79024.1;CDP79026.1;XP_030498238.1	-	File120197 Spectrum9614 scans: 12204
1251	FLQLTAER	0	0.653817	CDP79027.1;CDP79028.1;CDP79029.1	-	File120197 Spectrum8845 scans: 11140
806	SVFEGEIR	0	0.651739	SNQ45158.1;XP_030499964.1	-	File120197 Spectrum5272 scans: 6928
4703	EETVLLTSSTSSR	0	0.646907	CDP79023.1;CDP79024.1;CDP79026.1;XP_030498238.1	-	File120197 Spectrum8931 scans: 11240
2474	LRENIGDPSR	0	0.645202	CDP79023.1;CDP79024.1;CDP79026.1;XP_030498238.1	-	File120197 Spectrum8608 scans: 10859
1199	FLQLTAER	0	0.643604	CDP79027.1;CDP79028.1;CDP79029.1	-	File120197 Spectrum3582 scans: 4955
6683	AMPDDVLANAFQISR	0	0.643585	CDP79028.1;CDP79029.1	-	File120197 Spectrum9347 scans: 11860
1209	FLQLTAER	0	0.642047	CDP79027.1;CDP79028.1;CDP79029.1	-	File120197 Spectrum5881 scans: 7639
2076	VFQPVQFVK	0	0.640585	XP_030507420.1;XP_030507421.1	-	File120197 Spectrum4665 scans: 6220
898	NVFDGELR	0	0.639251	CDP79027.1;CDP79028.1;CDP79029.1	-	File120197 Spectrum6879 scans: 8803
1256	FLQLTAER	0	0.638323	CDP79027.1;CDP79028.1;CDP79029.1	-	File120197 Spectrum5970 scans: 7742
5945	DEISVFSPSSQQTR	0	0.638261	CDP79027.1;CDP79028.1;CDP79029.1	-	File120197 Spectrum8239 scans: 10405
7537	QNIDRPSQADIFNPR	0	0.637424	CDP79027.1;CDP79028.1;CDP79029.1	Gln->pyro-Glu (N-term Q)@N_term	File120197 Spectrum8617 scans: 10870
885	NVFDGELR	0	0.637369	CDP79027.1;CDP79028.1;CDP79029.1	-	File120197 Spectrum9139 scans: 11546
5969	DEISVFSPSSQQTR	0	0.636499	CDP79027.1;CDP79028.1;CDP79029.1	-	File120197 Spectrum10074 scans: 12792
851	NVFDGELR	0	0.635859	CDP79027.1;CDP79028.1;CDP79029.1	-	File120197 Spectrum9925 scans: 12587
1059	FLQLSAER	0	0.635615	CDP79023.1;CDP79024.1;CDP79026.1;XP_030498238.1	-	File120197 Spectrum5033 scans: 6649
2907	ISPSTNCNSIK	0	0.635184	XP_030479618.1	Carbamidomethyl (C)@7C	File120197 Spectrum440 scans: 1286
4332	STYQVAALPLNAK	0	0.634642	XP_030498685.1	-	File120197 Spectrum4075 scans: 5530
9382	LTIQPNGLHLPSYTNGPQLIHVIR	0	0.634456	SNQ45158.1;SNQ45160.1;XP_030499769.1;XP_030499964.1	Deamidated (NQ)@15N;Deamidated (NQ)@18Q	File120197 Spectrum7039 scans: 8991
4722	EETVLLTSSTSSR	0	0.631491	CDP79023.1;CDP79024.1;CDP79026.1;XP_030498238.1	-	File120197 Spectrum8819 scans: 11108
4569	TNDNAWVSPLAGR	0	0.631466	CDP79023.1;CDP79024.1;CDP79026.1;XP_030498238.1	-	File120197 Spectrum7708 scans: 9772
5962	DEISVFSPSSQQTR	0	0.630196	CDP79027.1;CDP79028.1;CDP79029.1	-	File120197 Spectrum9559 scans: 12138
927	NVFDGELR	0	0.630178	CDP79027.1;CDP79028.1;CDP79029.1	-	File120197 Spectrum8730 scans: 11003
1273	FLQLTAER	0	0.630029	CDP79027.1;CDP79028.1;CDP79029.1	-	File120197 Spectrum8765 scans: 11044
1015	FLQLSAER	0	0.629702	CDP79023.1;CDP79024.1;CDP79026.1;XP_030498238.1	-	File120197 Spectrum5590 scans: 7299
2525	LRENIGDPSR	0	0.629557	CDP79023.1;CDP79024.1;CDP79026.1;XP_030498238.1	-	File120197 Spectrum9253 scans: 11724
2476	LRENIGDPSR	0	0.627144	CDP79023.1;CDP79024.1;CDP79026.1;XP_030498238.1	-	File120197 Spectrum7151 scans: 9121
920	NVFDGELR	0	0.627086	CDP79027.1;CDP79028.1;CDP79029.1	-	File120197 Spectrum3725 scans: 5121
5609	TTIMLADLNDFKK	0	0.625383	XP_030498685.1	Oxidation (M)@4M	File120197 Spectrum4760 scans: 6331
3795	HPLGADQLDQAR	0	0.623048	XP_030490466.1	-	File120197 Spectrum1015 scans: 1956
6698	AMPDDVLANAFQISR	0	0.62279	CDP79028.1;CDP79029.1	-	File120197 Spectrum7988 scans: 10109
8123	LTTVNSYNLPILSFLR	0	0.622438	SNQ45158.1;SNQ45160.1;XP_030499769.1;XP_030499964.1	-	File120197 Spectrum8804 scans: 11090
1190	FLQLTAER	0	0.621321	CDP79027.1;CDP79028.1;CDP79029.1	-	File120197 Spectrum4907 scans: 6502
4559	TNDNAWVSPLAGR	0	0.62125	CDP79023.1;CDP79024.1;CDP79026.1;XP_030498238.1	-	File120197 Spectrum7497 scans: 9525
2471	LRENIGDPSR	0	0.620803	CDP79023.1;CDP79024.1;CDP79026.1;XP_030498238.1	-	File120197 Spectrum8194 scans: 10352
6505	QGQIVTVPQNHAVVK	0	0.618598	CDP79023.1;CDP79024.1;CDP79026.1;XP_030498238.1	-	File120197 Spectrum6090 scans: 7882
7771	QNIDRPSQADIFNPR	0	0.618431	CDP79027.1;CDP79028.1;CDP79029.1	-	File120197 Spectrum9339 scans: 11849
7680	QNIDRPSQADIFNPR	0	0.618361	CDP79027.1;CDP79028.1;CDP79029.1	-	File120197 Spectrum10040 scans: 12742
199	LSDYIGK	0	0.618309	XP_030482744.1	-	File120197 Spectrum1272 scans: 2256
6182	QGQALTVPQNFAVVK	0	0.616861	SNQ45158.1;XP_030499964.1	-	File120197 Spectrum4781 scans: 6355
934	NVFDGELR	0	0.615526	CDP79027.1;CDP79028.1;CDP79029.1	-	File120197 Spectrum5899 scans: 7660
8126	LTTVNSYNLPILSFLR	0	0.613668	SNQ45158.1;SNQ45160.1;XP_030499769.1;XP_030499964.1	-	File120197 Spectrum10090 scans: 12816
4556	TNDNAWVSPLAGR	0	0.612302	CDP79023.1;CDP79024.1;CDP79026.1;XP_030498238.1	-	File120197 Spectrum8473 scans: 10698
2498	LRENIGDPSR	0	0.611863	CDP79023.1;CDP79024.1;CDP79026.1;XP_030498238.1	-	File120197 Spectrum8890 scans: 11192
887	NVFDGELR	0	0.611831	CDP79027.1;CDP79028.1;CDP79029.1	-	File120197 Spectrum8895 scans: 11198
9369	LTIQPNGLHLPSYTNGPQLIHVIR	0	0.611619	SNQ45158.1;SNQ45160.1;XP_030499769.1;XP_030499964.1	Deamidated (NQ)@6N;Deamidated (NQ)@15N	File120197 Spectrum8454 scans: 10670
1785	IGFITMEPK	0	0.609731	SNQ45153.2;XP_030504501.1	Oxidation (M)@6M	File120197 Spectrum3291 scans: 4615
6000	DEISVFSPSSQQTR	0	0.609111	CDP79027.1;CDP79028.1;CDP79029.1	-	File120197 Spectrum8154 scans: 10305
3642	ASAQGFEWIAVK	0	0.607777	CDP79027.1;CDP79028.1;CDP79029.1	-	File120197 Spectrum10071 scans: 12788
919	NVFDGELR	0	0.60725	CDP79027.1;CDP79028.1;CDP79029.1	-	File120197 Spectrum4630 scans: 6179
2528	LRENIGDPSR	0	0.604703	CDP79023.1;CDP79024.1;CDP79026.1;XP_030498238.1	-	File120197 Spectrum8733 scans: 11006
1265	FLQLTAER	0	0.603012	CDP79027.1;CDP79028.1;CDP79029.1	-	File120197 Spectrum8519 scans: 10754
895	NVFDGELR	0	0.600036	CDP79027.1;CDP79028.1;CDP79029.1	-	File120197 Spectrum9685 scans: 12288
2499	LRENIGDPSR	0	0.599896	CDP79023.1;CDP79024.1;CDP79026.1;XP_030498238.1	-	File120197 Spectrum7257 scans: 9245
7987	FYLAGNPEDEFEQLR	0	0.598661	CDP79023.1;CDP79024.1;CDP79026.1;XP_030498238.1	-	File120197 Spectrum6610 scans: 8489
925	NVFDGELR	0	0.595974	CDP79027.1;CDP79028.1;CDP79029.1	-	File120197 Spectrum7849 scans: 9940
6504	QGQIVTVPQNHAVVK	0	0.595365	CDP79023.1;CDP79024.1;CDP79026.1;XP_030498238.1	-	File120197 Spectrum8364 scans: 10553
891	NVFDGELR	0	0.59516	CDP79027.1;CDP79028.1;CDP79029.1	-	File120197 Spectrum3866 scans: 5286
922	NVFDGELR	0	0.594972	CDP79027.1;CDP79028.1;CDP79029.1	-	File120197 Spectrum6795 scans: 8705
815	EINYMIR	0	0.594837	XP_030478704.1	-	File120197 Spectrum3052 scans: 4336
2502	LRENIGDPSR	0	0.594331	CDP79023.1;CDP79024.1;CDP79026.1;XP_030498238.1	-	File120197 Spectrum8638 scans: 10894
7901	ALELLNFSSLNGRPIR	0	0.593966	XP_030486290.1	-	File120197 Spectrum6428 scans: 8277
6314	QGQALTVPQNFAIVK	0	0.593915	SNQ45160.1;XP_030499769.1	-	File120197 Spectrum5493 scans: 7186
655	MEIDQQR	0	0.592929	XP_030478969.1	-	File120197 Spectrum495 scans: 1350
6436	QGQIVTVPQNHAVVK	0	0.592192	CDP79023.1;CDP79024.1;CDP79026.1;XP_030498238.1	-	File120197 Spectrum2391 scans: 3565
7177	AMPEDVIANSYQISR	0	0.590756	SNQ45158.1;SNQ45160.1;XP_030499769.1;XP_030499964.1	-	File120197 Spectrum8738 scans: 11012
1240	FLQLTAER	0	0.589352	CDP79027.1;CDP79028.1;CDP79029.1	-	File120197 Spectrum6554 scans: 8424
6508	QGQIVTVPQNHAVVK	0	0.589153	CDP79023.1;CDP79024.1;CDP79026.1;XP_030498238.1	-	File120197 Spectrum5248 scans: 6900
4593	TNDNAWVSPLAGR	0	0.587963	CDP79023.1;CDP79024.1;CDP79026.1;XP_030498238.1	-	File120197 Spectrum7004 scans: 8950
5843	TLMPLSGINIAFDR	0	0.587648	XP_030503801.1;XP_030503802.1	Oxidation (M)@3M	File120197 Spectrum6520 scans: 8384
2442	LRENIGDPSR	0	0.58664	CDP79023.1;CDP79024.1;CDP79026.1;XP_030498238.1	-	File120197 Spectrum330 scans: 1157
2504	LRENIGDPSR	0	0.586622	CDP79023.1;CDP79024.1;CDP79026.1;XP_030498238.1	-	File120197 Spectrum8862 scans: 11159
9380	LTIQPNGLHLPSYTNGPQLIHVIR	0	0.586504	SNQ45158.1;SNQ45160.1;XP_030499769.1;XP_030499964.1	Deamidated (NQ)@6N;Deamidated (NQ)@15N	File120197 Spectrum9451 scans: 11988
8782	TSVIRALPEAVLANAFQISR	0	0.586478	CDP79023.1;CDP79024.1;CDP79026.1;XP_030498238.1	-	File120197 Spectrum7720 scans: 9786
8533	YNREESSLFTTSHQGIR	0	0.585913	SNQ45158.1;XP_030499964.1	-	File120197 Spectrum2668 scans: 3888
9376	LTIQPNGLHLPSYTNGPQLIHVIR	0	0.584608	SNQ45158.1;SNQ45160.1;XP_030499769.1;XP_030499964.1	Deamidated (NQ)@6N;Deamidated (NQ)@15N	File120197 Spectrum8173 scans: 10327
713	SVFEGEIR	0	0.584371	SNQ45158.1;XP_030499964.1	-	File120197 Spectrum3359 scans: 4694
6943	EGQIFVVPQNFAVVK	0	0.583276	CDP79027.1;CDP79028.1;CDP79029.1	-	File120197 Spectrum8320 scans: 10501
931	NVFDGELR	0	0.582758	CDP79027.1;CDP79028.1;CDP79029.1	-	File120197 Spectrum8421 scans: 10621
7646	QNIDRPSQADIFNPR	0	0.582704	CDP79027.1;CDP79028.1;CDP79029.1	-	File120197 Spectrum7552 scans: 9589
9126	EALEWLDDNQSAEKEDYEEK	0	0.582561	XP_030501851.1	-	File120197 Spectrum4447 scans: 5966
6955	EGQIFVVPQNFAVVK	0	0.58163	CDP79027.1;CDP79028.1;CDP79029.1	-	File120197 Spectrum7032 scans: 8983
8552	LRQNIDRPSQADIFNPR	0	0.580233	CDP79027.1;CDP79028.1;CDP79029.1	-	File120197 Spectrum3021 scans: 4300
2485	LRENIGDPSR	0	0.579914	CDP79023.1;CDP79024.1;CDP79026.1;XP_030498238.1	-	File120197 Spectrum9098 scans: 11472
6417	QGQIVTVPQNHAVVK	0	0.578689	CDP79023.1;CDP79024.1;CDP79026.1;XP_030498238.1	-	File120197 Spectrum3388 scans: 4728
2468	LRENIGDPSR	0	0.578445	CDP79023.1;CDP79024.1;CDP79026.1;XP_030498238.1	-	File120197 Spectrum8362 scans: 10550
548	CFDGEVR	0	0.577794	CDP79023.1;CDP79024.1;CDP79026.1;XP_030498238.1	Carbamidomethyl (C)@1C	File120197 Spectrum16 scans: 99
7639	QNIDRPSQADIFNPR	0	0.577511	CDP79027.1;CDP79028.1;CDP79029.1	-	File120197 Spectrum3305 scans: 4631
2529	LRENIGDPSR	0	0.577404	CDP79023.1;CDP79024.1;CDP79026.1;XP_030498238.1	-	File120197 Spectrum126 scans: 623
6358	QGQALTVPQNFAIVK	0	0.574409	SNQ45160.1;XP_030499769.1	-	File120197 Spectrum5568 scans: 7273
854	NVFDGELR	0	0.574377	CDP79027.1;CDP79028.1;CDP79029.1	-	File120197 Spectrum5993 scans: 7769
2513	LRENIGDPSR	0	0.573466	CDP79023.1;CDP79024.1;CDP79026.1;XP_030498238.1	-	File120197 Spectrum6489 scans: 8348
8418	YGRDEISVFSPSSQQTR	0	0.573267	CDP79027.1;CDP79028.1;CDP79029.1	-	File120197 Spectrum6965 scans: 8904
6719	AMPDDVLANAFQISR	0	0.572308	CDP79028.1;CDP79029.1	-	File120197 Spectrum9280 scans: 11769
1043	FLQLSAER	0	0.571827	CDP79023.1;CDP79024.1;CDP79026.1;XP_030498238.1	-	File120197 Spectrum6841 scans: 8759
7562	QNIDRPSQADIFNPR	0	0.570825	CDP79027.1;CDP79028.1;CDP79029.1	Gln->pyro-Glu (N-term Q)@N_term	File120197 Spectrum7300 scans: 9295
6320	QGQALTVPQNFAIVK	0	0.567463	SNQ45160.1;XP_030499769.1	-	File120197 Spectrum5416 scans: 7096
924	NVFDGELR	0	0.566959	CDP79027.1;CDP79028.1;CDP79029.1	-	File120197 Spectrum7765 scans: 9840
889	NVFDGELR	0	0.566609	CDP79027.1;CDP79028.1;CDP79029.1	-	File120197 Spectrum6596 scans: 8473
717	SVFEGEIR	0	0.565332	SNQ45158.1;XP_030499964.1	-	File120197 Spectrum5129 scans: 6761
2469	LRENIGDPSR	0	0.563215	CDP79023.1;CDP79024.1;CDP79026.1;XP_030498238.1	-	File120197 Spectrum5232 scans: 6881
802	SVFEGEIR	0	0.561208	SNQ45158.1;XP_030499964.1	-	File120197 Spectrum2648 scans: 3865
2531	LRENIGDPSR	0	0.558778	CDP79023.1;CDP79024.1;CDP79026.1;XP_030498238.1	-	File120197 Spectrum26 scans: 139
752	SVFEGEIR	0	0.556809	SNQ45158.1;XP_030499964.1	-	File120197 Spectrum2482 scans: 3671
5940	DEISVFSPSSQQTR	0	0.555012	CDP79027.1;CDP79028.1;CDP79029.1	-	File120197 Spectrum6372 scans: 8211
4813	HFSGNLFPVNER	0	0.554283	XP_030501165.1	Deamidated (NQ)@5N	File120197 Spectrum8775 scans: 11056
2501	LRENIGDPSR	0	0.554124	CDP79023.1;CDP79024.1;CDP79026.1;XP_030498238.1	-	File120197 Spectrum10278 scans: 13378
5284	VFDLLPEQYILK	0	0.554005	XP_030491617.1	-	File120197 Spectrum7452 scans: 9473
7525	QNIDRPSQADIFNPR	0	0.553666	CDP79027.1;CDP79028.1;CDP79029.1	Gln->pyro-Glu (N-term Q)@N_term	File120197 Spectrum7419 scans: 9434
1239	FLQLTAER	0	0.552658	CDP79027.1;CDP79028.1;CDP79029.1	-	File120197 Spectrum8378 scans: 10571
912	NVFDGELR	0	0.551393	CDP79027.1;CDP79028.1;CDP79029.1	-	File120197 Spectrum9194 scans: 11632
1204	FLQLTAER	0	0.546886	CDP79027.1;CDP79028.1;CDP79029.1	-	File120197 Spectrum10024 scans: 12722
3501	AFVPFVASLIVK	0	0.546452	XP_030506899.1	-	File120197 Spectrum8097 scans: 10237
3729	EGLVLLIDAIEK	0	0.546262	XP_030493361.1	-	File120197 Spectrum7956 scans: 10071
8386	YGRDEISVFSPSSQQTR	0	0.545326	CDP79027.1;CDP79028.1;CDP79029.1	-	File120197 Spectrum8831 scans: 11123
4567	TNDNAWVSPLAGR	0	0.542466	CDP79023.1;CDP79024.1;CDP79026.1;XP_030498238.1	-	File120197 Spectrum9325 scans: 11830
909	NVFDGELR	0	0.541413	CDP79027.1;CDP79028.1;CDP79029.1	-	File120197 Spectrum5361 scans: 7032
935	NVFDGELR	0	0.540266	CDP79027.1;CDP79028.1;CDP79029.1	-	File120197 Spectrum5418 scans: 7098
6464	QGQIVTVPQNHAVVK	0	0.537983	CDP79023.1;CDP79024.1;CDP79026.1;XP_030498238.1	-	File120197 Spectrum6220 scans: 8034
1283	FLQLTAER	0	0.537737	CDP79027.1;CDP79028.1;CDP79029.1	-	File120197 Spectrum9899 scans: 12547
740	SVFEGEIR	0	0.535874	SNQ45158.1;XP_030499964.1	-	File120197 Spectrum6880 scans: 8804
8086	YNREETVLLTSSTSSR	0	0.533438	CDP79023.1;CDP79024.1;CDP79026.1;XP_030498238.1	-	File120197 Spectrum6744 scans: 8645
4592	TNDNAWVSPLAGR	0	0.530558	CDP79023.1;CDP79024.1;CDP79026.1;XP_030498238.1	-	File120197 Spectrum9481 scans: 12029
1181	FLQLTAER	0	0.530419	CDP79027.1;CDP79028.1;CDP79029.1	-	File120197 Spectrum5001 scans: 6612
2719	VDINPYPIVR	0	0.529509	XP_030483895.1	-	File120197 Spectrum4321 scans: 5819
8088	YNREETVLLTSSTSSR	0	0.529216	CDP79023.1;CDP79024.1;CDP79026.1;XP_030498238.1	-	File120197 Spectrum7744 scans: 9815
5991	DEISVFSPSSQQTR	0	0.528216	CDP79027.1;CDP79028.1;CDP79029.1	-	File120197 Spectrum7663 scans: 9720
7791	AEQFGQQHLTSGQQQS	0	0.527902	XP_030490466.1	-	File120197 Spectrum1281 scans: 2267
5938	DEISVFSPSSQQTR	0	0.527823	CDP79027.1;CDP79028.1;CDP79029.1	-	File120197 Spectrum9928 scans: 12591
907	NVFDGELR	0	0.525501	CDP79027.1;CDP79028.1;CDP79029.1	-	File120197 Spectrum6361 scans: 8199
8972	NGMMAPHFNLDSHSVIYVTR	0	0.525426	CDP79027.1;CDP79028.1;CDP79029.1	Deamidated (NQ)@1N;Deamidated (NQ)@9N	File120197 Spectrum7756 scans: 9829
6951	EGQIFVVPQNFAVVK	0	0.523688	CDP79027.1;CDP79028.1;CDP79029.1	-	File120197 Spectrum7116 scans: 9081
1025	FLQLSAER	0	0.522711	CDP79023.1;CDP79024.1;CDP79026.1;XP_030498238.1	-	File120197 Spectrum5140 scans: 6774
6472	QGQIVTVPQNHAVVK	0	0.522446	CDP79023.1;CDP79024.1;CDP79026.1;XP_030498238.1	-	File120197 Spectrum6675 scans: 8565
6945	EGQIFVVPQNFAVVK	0	0.521997	CDP79027.1;CDP79028.1;CDP79029.1	-	File120197 Spectrum8402 scans: 10599
7765	QNIDRPSQADIFNPR	0	0.520451	CDP79027.1;CDP79028.1;CDP79029.1	-	File120197 Spectrum8773 scans: 11054
727	SVFEGEIR	0	0.520316	SNQ45158.1;XP_030499964.1	-	File120197 Spectrum3646 scans: 5029
2446	LRENIGDPSR	0	0.520294	CDP79023.1;CDP79024.1;CDP79026.1;XP_030498238.1	-	File120197 Spectrum8439 scans: 10645
5384	ISTVNSYNLPILR	0	0.519966	CDP79023.1;CDP79024.1;CDP79026.1;XP_030498238.1	-	File120197 Spectrum9623 scans: 12215
3668	ASAQGFEWIAVK	0	0.519695	CDP79027.1;CDP79028.1;CDP79029.1	-	File120197 Spectrum10116 scans: 12867
888	NVFDGELR	0	0.519382	CDP79027.1;CDP79028.1;CDP79029.1	-	File120197 Spectrum6962 scans: 8901
948	NVFDGELR	0	0.518801	CDP79027.1;CDP79028.1;CDP79029.1	-	File120197 Spectrum7129 scans: 9096
1073	FLQLSAER	0	0.516514	CDP79023.1;CDP79024.1;CDP79026.1;XP_030498238.1	-	File120197 Spectrum4678 scans: 6235
8927	NGMMAPHFNLDSHSVIYVTR	0	0.516092	CDP79027.1;CDP79028.1;CDP79029.1	Deamidated (NQ)@9N	File120197 Spectrum8229 scans: 10393
585	FTAADFVK	0	0.51502	XP_030481481.1	-	File120197 Spectrum3811 scans: 5222
729	SVFEGEIR	0	0.514432	SNQ45158.1;XP_030499964.1	-	File120197 Spectrum7589 scans: 9633
2478	LRENIGDPSR	0	0.513517	CDP79023.1;CDP79024.1;CDP79026.1;XP_030498238.1	-	File120197 Spectrum9948 scans: 12623
871	NVFDGELR	0	0.513057	CDP79027.1;CDP79028.1;CDP79029.1	-	File120197 Spectrum6173 scans: 7979
6487	QGQIVTVPQNHAVVK	0	0.513031	CDP79023.1;CDP79024.1;CDP79026.1;XP_030498238.1	-	File120197 Spectrum7429 scans: 9446
916	NVFDGELR	0	0.512937	CDP79027.1;CDP79028.1;CDP79029.1	-	File120197 Spectrum8812 scans: 11100
6966	EGQIFVVPQNFAVVK	0	0.512866	CDP79027.1;CDP79028.1;CDP79029.1	-	File120197 Spectrum6357 scans: 8194
6960	EGQIFVVPQNFAVVK	0	0.512827	CDP79027.1;CDP79028.1;CDP79029.1	-	File120197 Spectrum7704 scans: 9768
937	NVFDGELR	0	0.511869	CDP79027.1;CDP79028.1;CDP79029.1	-	File120197 Spectrum9250 scans: 11718
6500	QGQIVTVPQNHAVVK	0	0.511662	CDP79023.1;CDP79024.1;CDP79026.1;XP_030498238.1	-	File120197 Spectrum2469 scans: 3656
8397	YGRDEISVFSPSSQQTR	0	0.511043	CDP79027.1;CDP79028.1;CDP79029.1	-	File120197 Spectrum8531 scans: 10768
6946	EGQIFVVPQNFAVVK	0	0.510997	CDP79027.1;CDP79028.1;CDP79029.1	-	File120197 Spectrum8545 scans: 10785
795	SVFEGEIR	0	0.510567	SNQ45158.1;XP_030499964.1	-	File120197 Spectrum3665 scans: 5051
5977	DEISVFSPSSQQTR	0	0.509171	CDP79027.1;CDP79028.1;CDP79029.1	-	File120197 Spectrum7281 scans: 9273
3645	ASAQGFEWIAVK	0	0.508639	CDP79027.1;CDP79028.1;CDP79029.1	-	File120197 Spectrum8745 scans: 11020
176	FAQGPLR	0	0.508638	SNQ45153.2;XP_030504501.1	-	File120197 Spectrum1271 scans: 2255
915	NVFDGELR	0	0.507606	CDP79027.1;CDP79028.1;CDP79029.1	-	File120197 Spectrum8255 scans: 10424
870	NVFDGELR	0	0.506867	CDP79027.1;CDP79028.1;CDP79029.1	-	File120197 Spectrum9465 scans: 12008
6806	AMPDDVLANAFQISR	0	0.504611	CDP79028.1;CDP79029.1	Oxidation (M)@2M	File120197 Spectrum10155 scans: 12984
7180	AMPEDVIANSYQISR	0	0.504487	SNQ45158.1;SNQ45160.1;XP_030499769.1;XP_030499964.1	-	File120197 Spectrum10037 scans: 12737
2475	LRENIGDPSR	0	0.502676	CDP79023.1;CDP79024.1;CDP79026.1;XP_030498238.1	-	File120197 Spectrum7121 scans: 9086
879	NVFDGELR	0	0.502367	CDP79027.1;CDP79028.1;CDP79029.1	-	File120197 Spectrum5625 scans: 7340
946	NVFDGELR	0	0.501355	CDP79027.1;CDP79028.1;CDP79029.1	-	File120197 Spectrum8338 scans: 10522
6201	QGQALTVPQNFAVVK	0	0.500938	SNQ45158.1;XP_030499964.1	-	File120197 Spectrum6572 scans: 8445
952	NVFDGELR	0	0.500343	CDP79027.1;CDP79028.1;CDP79029.1	-	File120197 Spectrum7209 scans: 9189
5116	LFDLAPEQYILK	0	0.498053	XP_030482994.1	-	File120197 Spectrum6994 scans: 8938
868	NVFDGELR	0	0.497713	CDP79027.1;CDP79028.1;CDP79029.1	-	File120197 Spectrum5496 scans: 7189
6937	EGQIFVVPQNFAVVK	0	0.495855	CDP79027.1;CDP79028.1;CDP79029.1	-	File120197 Spectrum7535 scans: 9570
7134	AMPEDVIANSYQISR	0	0.495774	SNQ45158.1;SNQ45160.1;XP_030499769.1;XP_030499964.1	-	File120197 Spectrum9640 scans: 12235
6145	QGQALTVPQNFAVVK	0	0.495609	SNQ45158.1;XP_030499964.1	-	File120197 Spectrum4905 scans: 6500
286	ISFTIGGK	0	0.495069	XP_030491617.1	-	File120197 Spectrum3499 scans: 4858
862	NVFDGELR	0	0.493763	CDP79027.1;CDP79028.1;CDP79029.1	-	File120197 Spectrum6482 scans: 8340
9360	LTIQPNGLHLPSYTNGPQLIHVIR	0	0.492839	SNQ45158.1;SNQ45160.1;XP_030499769.1;XP_030499964.1	Deamidated (NQ)@6N;Deamidated (NQ)@15N	File120197 Spectrum6604 scans: 8482
5658	FITHTVPFSEINK	0	0.490849	XP_030494861.1	-	File120197 Spectrum4005 scans: 5448
8975	NGMMAPHFNLDSHSVIYVTR	0	0.490649	CDP79027.1;CDP79028.1;CDP79029.1	Deamidated (NQ)@1N;Deamidated (NQ)@9N	File120197 Spectrum8168 scans: 10321
2428	VQVVNHMGQK	0	0.489923	CDP79023.1;CDP79026.1;XP_030498238.1	Oxidation (M)@7M	File120197 Spectrum112 scans: 457
5963	DEISVFSPSSQQTR	0	0.48941	CDP79027.1;CDP79028.1;CDP79029.1	-	File120197 Spectrum9022 scans: 11354
2522	LRENIGDPSR	0	0.489285	CDP79023.1;CDP79024.1;CDP79026.1;XP_030498238.1	-	File120197 Spectrum7947 scans: 10060
4606	TNDNAWVSPLAGR	0	0.488455	CDP79023.1;CDP79024.1;CDP79026.1;XP_030498238.1	Deamidated (NQ)@4N	File120197 Spectrum6864 scans: 8785
5635	LQGQNDDRNSIIR	0	0.488156	CDP79023.1;CDP79024.1;CDP79026.1;XP_030498238.1	Deamidated (NQ)@5N	File120197 Spectrum956 scans: 1888
7563	QNIDRPSQADIFNPR	0.000322136	0.485386	CDP79027.1;CDP79028.1;CDP79029.1	Gln->pyro-Glu (N-term Q)@N_term	File120197 Spectrum10303 scans: 13407
8081	YNREETVLLTSSTSSR	0.000322136	0.48344	CDP79023.1;CDP79024.1;CDP79026.1;XP_030498238.1	-	File120197 Spectrum36 scans: 157
716	SVFEGEIR	0.000322136	0.482779	SNQ45158.1;XP_030499964.1	-	File120197 Spectrum5958 scans: 7728
6481	QGQIVTVPQNHAVVK	0.000322136	0.481356	CDP79023.1;CDP79024.1;CDP79026.1;XP_030498238.1	-	File120197 Spectrum9188 scans: 11625
1845	ADVFTPQAGR	0.000322136	0.481184	CDP79023.1;CDP79024.1;CDP79026.1;XP_030498238.1	-	File120197 Spectrum2507 scans: 3700
5942	DEISVFSPSSQQTR	0.000322136	0.478282	CDP79027.1;CDP79028.1;CDP79029.1	-	File120197 Spectrum8916 scans: 11222
2972	NEWKDHFEK	0.000322136	0.478076	XP_030510626.1;XP_030510627.1	-	File120197 Spectrum963 scans: 1896
6501	QGQIVTVPQNHAVVK	0.000322136	0.477963	CDP79023.1;CDP79024.1;CDP79026.1;XP_030498238.1	-	File120197 Spectrum2199 scans: 3340
936	NVFDGELR	0.000322136	0.477267	CDP79027.1;CDP79028.1;CDP79029.1	-	File120197 Spectrum5040 scans: 6657
7170	AMPEDVIANSYQISR	0.000322136	0.477257	SNQ45158.1;SNQ45160.1;XP_030499769.1;XP_030499964.1	-	File120197 Spectrum8230 scans: 10395
2491	LRENIGDPSR	0.000322136	0.476357	CDP79023.1;CDP79024.1;CDP79026.1;XP_030498238.1	-	File120197 Spectrum8690 scans: 10956
875	NVFDGELR	0.000322136	0.476122	CDP79027.1;CDP79028.1;CDP79029.1	-	File120197 Spectrum9529 scans: 12097
7436	GIHGAVIPGCPETFER	0.000322136	0.475607	CDP79027.1;CDP79028.1;CDP79029.1	Carbamidomethyl (C)@10C	File120197 Spectrum3715 scans: 5110
8331	LQVVDDNGRNVFDGELR	0.000322136	0.475569	CDP79027.1;CDP79028.1;CDP79029.1	Deamidated (NQ)@7N	File120197 Spectrum4735 scans: 6302
904	NVFDGELR	0.000322136	0.47545	CDP79027.1;CDP79028.1;CDP79029.1	-	File120197 Spectrum3749 scans: 5149
6421	QGQIVTVPQNHAVVK	0.000322136	0.475122	CDP79023.1;CDP79024.1;CDP79026.1;XP_030498238.1	-	File120197 Spectrum2344 scans: 3510
8953	NGMMAPHFNLDSHSVIYVTR	0.000322136	0.474143	CDP79027.1;CDP79028.1;CDP79029.1	Deamidated (NQ)@9N	File120197 Spectrum8822 scans: 11111
3644	ASAQGFEWIAVK	0.000322136	0.47384	CDP79027.1;CDP79028.1;CDP79029.1	-	File120197 Spectrum5964 scans: 7735
3572	FHGSYQQYNR	0.000322136	0.473496	XP_030503475.1	Deamidated (NQ)@6Q;Deamidated (NQ)@7Q;Deamidated (NQ)@9N	File120197 Spectrum228 scans: 1038
763	SVFEGEIR	0.000322136	0.472561	SNQ45158.1;XP_030499964.1	-	File120197 Spectrum2527 scans: 3724
736	SVFEGEIR	0.000322136	0.472515	SNQ45158.1;XP_030499964.1	-	File120197 Spectrum5349 scans: 7018
6453	QGQIVTVPQNHAVVK	0.000322136	0.47197	CDP79023.1;CDP79024.1;CDP79026.1;XP_030498238.1	-	File120197 Spectrum9780 scans: 12398
6298	QGQALTVPQNFAIVK	0.000322136	0.471511	SNQ45160.1;XP_030499769.1	-	File120197 Spectrum5956 scans: 7726
721	SVFEGEIR	0.000322136	0.471176	SNQ45158.1;XP_030499964.1	-	File120197 Spectrum3068 scans: 4355
9351	LTIQPNGLHLPSYTNGPQLIHVIR	0.000322136	0.469655	SNQ45158.1;SNQ45160.1;XP_030499769.1;XP_030499964.1	Deamidated (NQ)@15N	File120197 Spectrum10248 scans: 13334
896	NVFDGELR	0.000322136	0.469376	CDP79027.1;CDP79028.1;CDP79029.1	-	File120197 Spectrum9040 scans: 11382
886	NVFDGELR	0.000322136	0.469256	CDP79027.1;CDP79028.1;CDP79029.1	-	File120197 Spectrum6325 scans: 8157
5957	DEISVFSPSSQQTR	0.000322136	0.469032	CDP79027.1;CDP79028.1;CDP79029.1	-	File120197 Spectrum9350 scans: 11865
8391	YGRDEISVFSPSSQQTR	0.000322136	0.469004	CDP79027.1;CDP79028.1;CDP79029.1	-	File120197 Spectrum7501 scans: 9530
1422	KLDLDQFK	0.000322136	0.465931	XP_030478860.1	-	File120197 Spectrum3159 scans: 4461
8783	TSVIRALPEAVLANAFQISR	0.000322136	0.465072	CDP79023.1;CDP79024.1;CDP79026.1;XP_030498238.1	-	File120197 Spectrum7721 scans: 9788
880	NVFDGELR	0.000322136	0.464801	CDP79027.1;CDP79028.1;CDP79029.1	-	File120197 Spectrum5406 scans: 7084
5143	VRGEDLQIIAPSR	0.000322136	0.464613	CDP79027.1;CDP79028.1;CDP79029.1	-	File120197 Spectrum2946 scans: 4213
6413	QGQIVTVPQNHAVVK	0.000642794	0.460006	CDP79023.1;CDP79024.1;CDP79026.1;XP_030498238.1	-	File120197 Spectrum6099 scans: 7893
805	SVFEGEIR	0.000642794	0.459526	SNQ45158.1;XP_030499964.1	-	File120197 Spectrum8164 scans: 10317
8381	YGRDEISVFSPSSQQTR	0.000642794	0.458026	CDP79027.1;CDP79028.1;CDP79029.1	-	File120197 Spectrum8455 scans: 10672
4096	SNFDQLLEVASK	0.000642794	0.457545	XP_030508445.1	-	File120197 Spectrum5866 scans: 7621
8674	ADVIVVPAGSTVYMTNQDNK	0.000942044	0.456966	XP_030508280.1;XP_030508281.1	-	File120197 Spectrum4652 scans: 6205
940	NVFDGELR	0.000942044	0.455921	CDP79027.1;CDP79028.1;CDP79029.1	-	File120197 Spectrum5682 scans: 7406
5950	DEISVFSPSSQQTR	0.000942044	0.455706	CDP79027.1;CDP79028.1;CDP79029.1	-	File120197 Spectrum8466 scans: 10688
3508	IEALPTFIIFK	0.000942044	0.454819	XP_030493020.1	-	File120197 Spectrum7858 scans: 9950
7131	AMPEDVIANSYQISR	0.000942044	0.454032	SNQ45158.1;SNQ45160.1;XP_030499769.1;XP_030499964.1	-	File120197 Spectrum5789 scans: 7531
8413	YGRDEISVFSPSSQQTR	0.000942044	0.451912	CDP79027.1;CDP79028.1;CDP79029.1	-	File120197 Spectrum7119 scans: 9084
6463	QGQIVTVPQNHAVVK	0.000942044	0.451447	CDP79023.1;CDP79024.1;CDP79026.1;XP_030498238.1	-	File120197 Spectrum5988 scans: 7763
918	NVFDGELR	0.000942044	0.451298	CDP79027.1;CDP79028.1;CDP79029.1	-	File120197 Spectrum7044 scans: 8997
516	QSQFHSR	0.000942044	0.450019	XP_030488153.1;XP_030491971.1	Gln->pyro-Glu (N-term Q)@N_term;Deamidated (NQ)@1Q;Deamidated (NQ)@3Q	File120197 Spectrum375 scans: 1210
1180	FLQLTAER	0.000942044	0.449617	CDP79027.1;CDP79028.1;CDP79029.1	-	File120197 Spectrum5615 scans: 7328
224	ELGTVMR	0.000942044	0.448855	XP_030496238.1	-	File120197 Spectrum1282 scans: 2268
953	NVFDGELR	0.000942044	0.447374	CDP79027.1;CDP79028.1;CDP79029.1	-	File120197 Spectrum3838 scans: 5253
1169	QQQQCQR	0.000942044	0.447138	XP_030508280.1	Carbamidomethyl (C)@5C	File120197 Spectrum218 scans: 1027
8398	YGRDEISVFSPSSQQTR	0.000942044	0.446009	CDP79027.1;CDP79028.1;CDP79029.1	-	File120197 Spectrum7785 scans: 9864
8037	YNREETVLLTSSTSSR	0.000942044	0.445606	CDP79023.1;CDP79024.1;CDP79026.1;XP_030498238.1	-	File120197 Spectrum7088 scans: 9048
2507	LRENIGDPSR	0.000942044	0.443962	CDP79023.1;CDP79024.1;CDP79026.1;XP_030498238.1	-	File120197 Spectrum80 scans: 219
856	NVFDGELR	0.000942044	0.443065	CDP79027.1;CDP79028.1;CDP79029.1	-	File120197 Spectrum6225 scans: 8040
2002	FQGAQNIVAK	0.000942044	0.442338	XP_030496922.1;XP_030499752.1	-	File120197 Spectrum1538 scans: 2567
5953	DEISVFSPSSQQTR	0.000942044	0.441744	CDP79027.1;CDP79028.1;CDP79029.1	-	File120197 Spectrum9499 scans: 12052
711	SVFEGEIR	0.000942044	0.441395	SNQ45158.1;XP_030499964.1	-	File120197 Spectrum3274 scans: 4595
5972	DEISVFSPSSQQTR	0.000942044	0.440973	CDP79027.1;CDP79028.1;CDP79029.1	-	File120197 Spectrum7072 scans: 9029
5610	TTIMLADLNDFKK	0.000942044	0.439115	XP_030498685.1	Oxidation (M)@4M	File120197 Spectrum4730 scans: 6296
7158	AMPEDVIANSYQISR	0.000942044	0.437694	SNQ45158.1;SNQ45160.1;XP_030499769.1;XP_030499964.1	-	File120197 Spectrum8461 scans: 10681
2472	LRENIGDPSR	0.000942044	0.437054	CDP79023.1;CDP79024.1;CDP79026.1;XP_030498238.1	-	File120197 Spectrum6792 scans: 8701
939	NVFDGELR	0.000942044	0.435732	CDP79027.1;CDP79028.1;CDP79029.1	-	File120197 Spectrum7923 scans: 10032
5971	DEISVFSPSSQQTR	0.000942044	0.435204	CDP79027.1;CDP79028.1;CDP79029.1	-	File120197 Spectrum6508 scans: 8370
741	SVFEGEIR	0.000942044	0.434263	SNQ45158.1;XP_030499964.1	-	File120197 Spectrum7128 scans: 9095
950	NVFDGELR	0.000942044	0.434024	CDP79027.1;CDP79028.1;CDP79029.1	-	File120197 Spectrum10111 scans: 12859
1340	ELAFSVPAR	0.000942044	0.433291	XP_030493178.1	-	File120197 Spectrum4230 scans: 5712
784	SVFEGEIR	0.000942044	0.431176	SNQ45158.1;XP_030499964.1	-	File120197 Spectrum5240 scans: 6891
7920	ALGVDILTGFGTILGPHK	0.000942044	0.429037	XP_030507275.1	-	File120197 Spectrum8092 scans: 10231
7662	QNIDRPSQADIFNPR	0.000942044	0.428266	CDP79027.1;CDP79028.1;CDP79029.1	-	File120197 Spectrum10208 scans: 13225
6509	QGQIVTVPQNHAVVK	0.000942044	0.427939	CDP79023.1;CDP79024.1;CDP79026.1;XP_030498238.1	-	File120197 Spectrum9364 scans: 11883
3651	ASAQGFEWIAVK	0.000942044	0.427305	CDP79027.1;CDP79028.1;CDP79029.1	-	File120197 Spectrum8937 scans: 11247
8388	YGRDEISVFSPSSQQTR	0.000942044	0.426948	CDP79027.1;CDP79028.1;CDP79029.1	-	File120197 Spectrum7616 scans: 9664
652	SPQFLGLR	0.000942044	0.426549	XP_030487734.1	-	File120197 Spectrum4073 scans: 5527
4734	EETVLLTSSTSSR	0.000942044	0.424986	CDP79023.1;CDP79024.1;CDP79026.1;XP_030498238.1	-	File120197 Spectrum7755 scans: 9828
2831	IQIWLFEQK	0.000942044	0.424771	XP_030478618.1	-	File120197 Spectrum6782 scans: 8690
8850	GFSVNLIQEAFNVDSETARK	0.000942044	0.42302	SNQ45158.1;SNQ45160.1;XP_030499769.1;XP_030499964.1	-	File120197 Spectrum7267 scans: 9257
743	SVFEGEIR	0.000942044	0.420139	SNQ45158.1;XP_030499964.1	-	File120197 Spectrum5310 scans: 6972
6208	ALPEAVLANAFQISR	0.000942044	0.419487	CDP79023.1;CDP79024.1;CDP79026.1;XP_030498238.1	Deamidated (NQ)@9N	File120197 Spectrum6370 scans: 8209
6496	QGQIVTVPQNHAVVK	0.00125255	0.419121	CDP79023.1;CDP79024.1;CDP79026.1;XP_030498238.1	-	File120197 Spectrum7949 scans: 10063
8050	YNREETVLLTSSTSSR	0.00125255	0.41847	CDP79023.1;CDP79024.1;CDP79026.1;XP_030498238.1	-	File120197 Spectrum6832 scans: 8748
903	NVFDGELR	0.00125255	0.417257	CDP79027.1;CDP79028.1;CDP79029.1	-	File120197 Spectrum5212 scans: 6858
737	SVFEGEIR	0.00125255	0.417088	SNQ45158.1;XP_030499964.1	-	File120197 Spectrum4809 scans: 6388
4032	LVGMAQTTPDRR	0.00125255	0.416062	XP_030479618.1	-	File120197 Spectrum842 scans: 1755
7560	QNIDRPSQADIFNPR	0.00156481	0.414133	CDP79027.1;CDP79028.1;CDP79029.1	Gln->pyro-Glu (N-term Q)@N_term	File120197 Spectrum7352 scans: 9356
5954	DEISVFSPSSQQTR	0.00187047	0.413118	CDP79027.1;CDP79028.1;CDP79029.1	-	File120197 Spectrum7832 scans: 9920
2524	LRENIGDPSR	0.00187047	0.412166	CDP79023.1;CDP79024.1;CDP79026.1;XP_030498238.1	-	File120197 Spectrum144 scans: 708
7136	AMPEDVIANSYQISR	0.00187047	0.410108	SNQ45158.1;SNQ45160.1;XP_030499769.1;XP_030499964.1	-	File120197 Spectrum6293 scans: 8119
769	SVFEGEIR	0.00187047	0.409512	SNQ45158.1;XP_030499964.1	-	File120197 Spectrum6025 scans: 7807
2484	LRENIGDPSR	0.00187047	0.408064	CDP79023.1;CDP79024.1;CDP79026.1;XP_030498238.1	-	File120197 Spectrum8262 scans: 10432
2460	LRENIGDPSR	0.00187047	0.406542	CDP79023.1;CDP79024.1;CDP79026.1;XP_030498238.1	-	File120197 Spectrum7023 scans: 8972
8055	YNREETVLLTSSTSSR	0.00187047	0.405714	CDP79023.1;CDP79024.1;CDP79026.1;XP_030498238.1	-	File120197 Spectrum7001 scans: 8946
749	SVFEGEIR	0.00216535	0.402487	SNQ45158.1;XP_030499964.1	-	File120197 Spectrum5058 scans: 6678
6513	QGQIVTVPQNHAVVK	0.00216535	0.399766	CDP79023.1;CDP79024.1;CDP79026.1;XP_030498238.1	-	File120197 Spectrum12 scans: 80
8379	YGRDEISVFSPSSQQTR	0.00216535	0.398461	CDP79027.1;CDP79028.1;CDP79029.1	-	File120197 Spectrum6881 scans: 8805
7555	QNIDRPSQADIFNPR	0.00216535	0.39802	CDP79027.1;CDP79028.1;CDP79029.1	Gln->pyro-Glu (N-term Q)@N_term	File120197 Spectrum8932 scans: 11241
1774	FHLAGNPHR	0.00216535	0.397402	CDP79027.1;CDP79028.1;CDP79029.1	-	File120197 Spectrum343 scans: 1172
7527	QNIDRPSQADIFNPR	0.00216535	0.396733	CDP79027.1;CDP79028.1;CDP79029.1	Gln->pyro-Glu (N-term Q)@N_term	File120197 Spectrum7016 scans: 8964
6949	EGQIFVVPQNFAVVK	0.00216535	0.396044	CDP79027.1;CDP79028.1;CDP79029.1	-	File120197 Spectrum6607 scans: 8486
7518	QNIDRPSQADIFNPR	0.00216535	0.395565	CDP79027.1;CDP79028.1;CDP79029.1	Gln->pyro-Glu (N-term Q)@N_term	File120197 Spectrum8357 scans: 10544
6461	QGQIVTVPQNHAVVK	0.00216535	0.394828	CDP79023.1;CDP79024.1;CDP79026.1;XP_030498238.1	-	File120197 Spectrum6904 scans: 8832
2466	LRENIGDPSR	0.00216535	0.394042	CDP79023.1;CDP79024.1;CDP79026.1;XP_030498238.1	-	File120197 Spectrum9044 scans: 11388
669	AQVNQLAGK	0.00216535	0.393196	SNQ45158.1;XP_030499964.1	-	File120197 Spectrum347 scans: 1177
7535	QNIDRPSQADIFNPR	0.00216535	0.391555	CDP79027.1;CDP79028.1;CDP79029.1	Gln->pyro-Glu (N-term Q)@N_term	File120197 Spectrum7078 scans: 9036
7151	AMPEDVIANSYQISR	0.00216535	0.390903	SNQ45158.1;SNQ45160.1;XP_030499769.1;XP_030499964.1	-	File120197 Spectrum8397 scans: 10593
808	SVFEGEIR	0.00216535	0.389552	SNQ45158.1;XP_030499964.1	-	File120197 Spectrum3953 scans: 5387
955	NVFDGELR	0.00242255	0.388155	CDP79027.1;CDP79028.1;CDP79029.1	-	File120197 Spectrum91 scans: 235
8048	YNREETVLLTSSTSSR	0.00242255	0.387358	CDP79023.1;CDP79024.1;CDP79026.1;XP_030498238.1	-	File120197 Spectrum2755 scans: 3990
926	NVFDGELR	0.00242255	0.386529	CDP79027.1;CDP79028.1;CDP79029.1	-	File120197 Spectrum5718 scans: 7448
1947	ADVFTPQAGR	0.00242255	0.385791	CDP79023.1;CDP79024.1;CDP79026.1;XP_030498238.1	-	File120197 Spectrum103 scans: 265
900	NVFDGELR	0.00242255	0.385234	CDP79027.1;CDP79028.1;CDP79029.1	-	File120197 Spectrum6243 scans: 8061
7179	AMPEDVIANSYQISR	0.00242255	0.38456	SNQ45158.1;SNQ45160.1;XP_030499769.1;XP_030499964.1	-	File120197 Spectrum8052 scans: 10184
8412	YGRDEISVFSPSSQQTR	0.00242255	0.384067	CDP79027.1;CDP79028.1;CDP79029.1	-	File120197 Spectrum8387 scans: 10581
7848	VTPPGLHAFTPATSPGNK	0.00242255	0.382217	XP_030483203.1	-	File120197 Spectrum3453 scans: 4804
2444	LRENIGDPSR	0.00242255	0.381334	CDP79023.1;CDP79024.1;CDP79026.1;XP_030498238.1	-	File120197 Spectrum9146 scans: 11555
8411	YGRDEISVFSPSSQQTR	0.00242255	0.381031	CDP79027.1;CDP79028.1;CDP79029.1	-	File120197 Spectrum8615 scans: 10867
855	NVFDGELR	0.00242255	0.380777	CDP79027.1;CDP79028.1;CDP79029.1	-	File120197 Spectrum3532 scans: 4896
8465	FYLAGNPEDEFEQLRR	0.00242255	0.380051	CDP79023.1;CDP79024.1;CDP79026.1;XP_030498238.1	-	File120197 Spectrum5972 scans: 7745
734	SVFEGEIR	0.00242255	0.376368	SNQ45158.1;XP_030499964.1	-	File120197 Spectrum10046 scans: 12750
776	SVFEGEIR	0.00242255	0.376326	SNQ45158.1;XP_030499964.1	-	File120197 Spectrum9034 scans: 11375
8042	YNREETVLLTSSTSSR	0.00242255	0.376098	CDP79023.1;CDP79024.1;CDP79026.1;XP_030498238.1	-	File120197 Spectrum7292 scans: 9286
6291	QGQALTVPQNFAIVK	0.00242255	0.374977	SNQ45160.1;XP_030499769.1	-	File120197 Spectrum5764 scans: 7502
779	SVFEGEIR	0.00242255	0.373403	SNQ45158.1;XP_030499964.1	-	File120197 Spectrum7675 scans: 9734
710	SVFEGEIR	0.00242255	0.373155	SNQ45158.1;XP_030499964.1	-	File120197 Spectrum2502 scans: 3695
6439	QGQIVTVPQNHAVVK	0.00242255	0.372119	CDP79023.1;CDP79024.1;CDP79026.1;XP_030498238.1	-	File120197 Spectrum6515 scans: 8378
1176	FLQLTAER	0.00242255	0.370797	CDP79027.1;CDP79028.1;CDP79029.1	-	File120197 Spectrum3360 scans: 4696
8083	YNREETVLLTSSTSSR	0.00242255	0.370382	CDP79023.1;CDP79024.1;CDP79026.1;XP_030498238.1	-	File120197 Spectrum7920 scans: 10028
714	SVFEGEIR	0.00242255	0.369815	SNQ45158.1;XP_030499964.1	-	File120197 Spectrum2978 scans: 4250
7526	QNIDRPSQADIFNPR	0.00242255	0.36918	CDP79027.1;CDP79028.1;CDP79029.1	Gln->pyro-Glu (N-term Q)@N_term	File120197 Spectrum6636 scans: 8519
6484	QGQIVTVPQNHAVVK	0.00242255	0.368511	CDP79023.1;CDP79024.1;CDP79026.1;XP_030498238.1	-	File120197 Spectrum8033 scans: 10162
4012	YHTVFDSGNMR	0.00242255	0.368429	XP_030477762.1	Oxidation (M)@10M	File120197 Spectrum1353 scans: 2351
8129	LTTVNSYNLPILSFLR	0.00242255	0.366975	SNQ45158.1;SNQ45160.1;XP_030499769.1;XP_030499964.1	-	File120197 Spectrum8826 scans: 11117
5247	EDERGELPFILR	0.00242255	0.366668	SNQ45153.2;XP_030504501.1	-	File120197 Spectrum5487 scans: 7179
467	HLQLAIR	0.00242255	0.366445	XP_030485570.1;XP_030489618.1;XP_030501312.1	-	File120197 Spectrum2067 scans: 3184
9586	ASINTDAISLQEQEALALKLLSSMNK	0.00242255	0.366157	XP_030498391.1	Deamidated (NQ)@4N;Deamidated (NQ)@13Q;Oxidation (M)@24M;Deamidated (NQ)@25N	File120197 Spectrum2689 scans: 3913
8071	YNREETVLLTSSTSSR	0.00242255	0.364681	CDP79023.1;CDP79024.1;CDP79026.1;XP_030498238.1	-	File120197 Spectrum7274 scans: 9265
6957	EGQIFVVPQNFAVVK	0.00242255	0.363757	CDP79027.1;CDP79028.1;CDP79029.1	-	File120197 Spectrum8152 scans: 10303
951	NVFDGELR	0.00242255	0.362391	CDP79027.1;CDP79028.1;CDP79029.1	-	File120197 Spectrum5734 scans: 7467
788	SVFEGEIR	0.00242255	0.362179	SNQ45158.1;XP_030499964.1	-	File120197 Spectrum8723 scans: 10995
1653	KTPNVVFLK	0.00242255	0.361931	XP_030510626.1;XP_030510627.1	-	File120197 Spectrum2988 scans: 4262
814	SVFEGEIR	0.00242255	0.361169	SNQ45158.1;XP_030499964.1	-	File120197 Spectrum43 scans: 171
1778	NSFPEMGLR	0.00242255	0.360406	XP_030481249.1	-	File120197 Spectrum414 scans: 1255
858	NVFDGELR	0.00242255	0.360084	CDP79027.1;CDP79028.1;CDP79029.1	-	File120197 Spectrum5088 scans: 6713
7156	AMPEDVIANSYQISR	0.00242255	0.360049	SNQ45158.1;SNQ45160.1;XP_030499769.1;XP_030499964.1	-	File120197 Spectrum8825 scans: 11115
7640	QNIDRPSQADIFNPR	0.00242255	0.35835	CDP79027.1;CDP79028.1;CDP79029.1	-	File120197 Spectrum10189 scans: 13142
7897	YLEEAFNVDSETVKR	0.00270926	0.354009	CDP79023.1;CDP79024.1;XP_030498238.1	-	File120197 Spectrum10252 scans: 13340
6284	QGQALTVPQNFAIVK	0.00270926	0.351359	SNQ45160.1;XP_030499769.1	-	File120197 Spectrum5736 scans: 7469
956	NVFDGELR	0.00270926	0.349638	CDP79027.1;CDP79028.1;CDP79029.1	-	File120197 Spectrum9989 scans: 12678
8403	YGRDEISVFSPSSQQTR	0.00270926	0.349186	CDP79027.1;CDP79028.1;CDP79029.1	-	File120197 Spectrum6969 scans: 8909
6704	AMPDDVLANAFQISR	0.00270926	0.348992	CDP79028.1;CDP79029.1	-	File120197 Spectrum9550 scans: 12125
6449	QGQIVTVPQNHAVVK	0.00270926	0.348583	CDP79023.1;CDP79024.1;CDP79026.1;XP_030498238.1	-	File120197 Spectrum9976 scans: 12662
933	NVFDGELR	0.00270926	0.347892	CDP79027.1;CDP79028.1;CDP79029.1	-	File120197 Spectrum10268 scans: 13366
241	NIENYR	0.00270926	0.347508	XP_030497437.1;XP_030497441.1;XP_030497444.1;XP_030497450.1	-	File120197 Spectrum740 scans: 1636
1364	GYADVEALR	0.00270926	0.346849	XP_030502758.1	-	File120197 Spectrum1418 scans: 2427
6691	AMPDDVLANAFQISR	0.00270926	0.346723	CDP79028.1;CDP79029.1	-	File120197 Spectrum9553 scans: 12129
866	NVFDGELR	0.00270926	0.345698	CDP79027.1;CDP79028.1;CDP79029.1	-	File120197 Spectrum6210 scans: 8022
923	NVFDGELR	0.00293157	0.344862	CDP79027.1;CDP79028.1;CDP79029.1	-	File120197 Spectrum7427 scans: 9444
762	SVFEGEIR	0.00293157	0.344781	SNQ45158.1;XP_030499964.1	-	File120197 Spectrum2876 scans: 4131
725	SVFEGEIR	0.00293157	0.344512	SNQ45158.1;XP_030499964.1	-	File120197 Spectrum5616 scans: 7329
908	NVFDGELR	0.00293157	0.344482	CDP79027.1;CDP79028.1;CDP79029.1	-	File120197 Spectrum4800 scans: 6377
2506	LRENIGDPSR	0.00293157	0.343147	CDP79023.1;CDP79024.1;CDP79026.1;XP_030498238.1	-	File120197 Spectrum6935 scans: 8869
8410	YGRDEISVFSPSSQQTR	0.00293157	0.3406	CDP79027.1;CDP79028.1;CDP79029.1	-	File120197 Spectrum8036 scans: 10165
949	NVFDGELR	0.00293157	0.340554	CDP79027.1;CDP79028.1;CDP79029.1	-	File120197 Spectrum3661 scans: 5047
4601	TNDNAWVSPLAGR	0.00293157	0.338905	CDP79023.1;CDP79024.1;CDP79026.1;XP_030498238.1	-	File120197 Spectrum6874 scans: 8797
765	SVFEGEIR	0.00293157	0.337626	SNQ45158.1;XP_030499964.1	-	File120197 Spectrum8332 scans: 10515
8045	YNREETVLLTSSTSSR	0.00293157	0.337119	CDP79023.1;CDP79024.1;CDP79026.1;XP_030498238.1	-	File120197 Spectrum8274 scans: 10446
2492	LRENIGDPSR	0.00293157	0.336885	CDP79023.1;CDP79024.1;CDP79026.1;XP_030498238.1	-	File120197 Spectrum7061 scans: 9016
724	SVFEGEIR	0.00293157	0.33617	SNQ45158.1;XP_030499964.1	-	File120197 Spectrum10100 scans: 12834
6510	QGQIVTVPQNHAVVK	0.00293157	0.335844	CDP79023.1;CDP79024.1;CDP79026.1;XP_030498238.1	-	File120197 Spectrum9089 scans: 11460
7541	QNIDRPSQADIFNPR	0.00293157	0.335711	CDP79027.1;CDP79028.1;CDP79029.1	Gln->pyro-Glu (N-term Q)@N_term	File120197 Spectrum8509 scans: 10742
6483	QGQIVTVPQNHAVVK	0.00293157	0.335362	CDP79023.1;CDP79024.1;CDP79026.1;XP_030498238.1	-	File120197 Spectrum8612 scans: 10864
6460	QGQIVTVPQNHAVVK	0.00293157	0.335324	CDP79023.1;CDP79024.1;CDP79026.1;XP_030498238.1	-	File120197 Spectrum6410 scans: 8256
913	NVFDGELR	0.00293157	0.335317	CDP79027.1;CDP79028.1;CDP79029.1	-	File120197 Spectrum9301 scans: 11800
2441	LRENIGDPSR	0.00293157	0.334892	CDP79023.1;CDP79024.1;CDP79026.1;XP_030498238.1	-	File120197 Spectrum6853 scans: 8773
6494	QGQIVTVPQNHAVVK	0.00293157	0.334119	CDP79023.1;CDP79024.1;CDP79026.1;XP_030498238.1	-	File120197 Spectrum9296 scans: 11792
6467	QGQIVTVPQNHAVVK	0.00293157	0.333926	CDP79023.1;CDP79024.1;CDP79026.1;XP_030498238.1	-	File120197 Spectrum6578 scans: 8452
726	SVFEGEIR	0.00293157	0.332315	SNQ45158.1;XP_030499964.1	-	File120197 Spectrum5595 scans: 7305
8069	YNREETVLLTSSTSSR	0.00293157	0.332168	CDP79023.1;CDP79024.1;CDP79026.1;XP_030498238.1	-	File120197 Spectrum7606 scans: 9652
1123	FLQLSAER	0.00293157	0.331891	CDP79023.1;CDP79024.1;CDP79026.1;XP_030498238.1	-	File120197 Spectrum85 scans: 226
4579	TNDNAWVSPLAGR	0.00293157	0.33102	CDP79023.1;CDP79024.1;CDP79026.1;XP_030498238.1	-	File120197 Spectrum9337 scans: 11846
6477	QGQIVTVPQNHAVVK	0.00293157	0.330881	CDP79023.1;CDP79024.1;CDP79026.1;XP_030498238.1	-	File120197 Spectrum7518 scans: 9550
718	SVFEGEIR	0.00293157	0.330691	SNQ45158.1;XP_030499964.1	-	File120197 Spectrum3097 scans: 4389
746	SVFEGEIR	0.00293157	0.329675	SNQ45158.1;XP_030499964.1	-	File120197 Spectrum8083 scans: 10221
715	SVFEGEIR	0.00293157	0.328629	SNQ45158.1;XP_030499964.1	-	File120197 Spectrum5992 scans: 7768
884	NVFDGELR	0.00293157	0.327006	CDP79027.1;CDP79028.1;CDP79029.1	-	File120197 Spectrum2724 scans: 3954
8408	YGRDEISVFSPSSQQTR	0.00293157	0.325614	CDP79027.1;CDP79028.1;CDP79029.1	-	File120197 Spectrum7320 scans: 9319
719	SVFEGEIR	0.00293157	0.325429	SNQ45158.1;XP_030499964.1	-	File120197 Spectrum9242 scans: 11708
707	SVFEGEIR	0.00293157	0.324755	SNQ45158.1;XP_030499964.1	-	File120197 Spectrum7210 scans: 9190
2482	LRENIGDPSR	0.00293157	0.324715	CDP79023.1;CDP79024.1;CDP79026.1;XP_030498238.1	-	File120197 Spectrum7584 scans: 9627
7169	AMPEDVIANSYQISR	0.00293157	0.324521	SNQ45158.1;SNQ45160.1;XP_030499769.1;XP_030499964.1	-	File120197 Spectrum10092 scans: 12822
6962	EGQIFVVPQNFAVVK	0.00293157	0.323689	CDP79027.1;CDP79028.1;CDP79029.1	-	File120197 Spectrum8629 scans: 10884
6402	QGQIVTVPQNHAVVK	0.00293157	0.323105	CDP79023.1;CDP79024.1;CDP79026.1;XP_030498238.1	-	File120197 Spectrum2183 scans: 3321
325	YQALSEK	0.00293157	0.322858	XP_030505644.1	-	File120197 Spectrum382 scans: 1218
2465	LRENIGDPSR	0.00293157	0.322386	CDP79023.1;CDP79024.1;CDP79026.1;XP_030498238.1	-	File120197 Spectrum9307 scans: 11808
8215	DPGQEPFAFTIGQGSVIK	0.00293157	0.322024	XP_030478538.1	-	File120197 Spectrum6401 scans: 8245
2451	LRENIGDPSR	0.00293157	0.321304	CDP79023.1;CDP79024.1;CDP79026.1;XP_030498238.1	-	File120197 Spectrum7464 scans: 9487
783	SVFEGEIR	0.00293157	0.320884	SNQ45158.1;XP_030499964.1	-	File120197 Spectrum6794 scans: 8704
473	GLLPNNVK	0.00293157	0.31937	XP_030478863.1	-	File120197 Spectrum2419 scans: 3598
1315	TWNPINNK	0.00293157	0.318957	XP_030478704.1	-	File120197 Spectrum2371 scans: 3542
731	SVFEGEIR	0.00293157	0.31879	SNQ45158.1;XP_030499964.1	-	File120197 Spectrum6533 scans: 8399
882	NVFDGELR	0.00293157	0.318628	CDP79027.1;CDP79028.1;CDP79029.1	-	File120197 Spectrum4733 scans: 6299
1768	ADVFSPQAGR	0.00293157	0.317167	SNQ45158.1;SNQ45160.1;XP_030499769.1;XP_030499964.1	-	File120197 Spectrum100 scans: 253
6349	QGQALTVPQNFAIVK	0.00293157	0.316993	SNQ45160.1;XP_030499769.1	-	File120197 Spectrum5862 scans: 7616
6480	QGQIVTVPQNHAVVK	0.00293157	0.316598	CDP79023.1;CDP79024.1;CDP79026.1;XP_030498238.1	-	File120197 Spectrum9442 scans: 11978
1784	IGFITMEPK	0.00293157	0.316214	SNQ45153.2;XP_030504501.1	Oxidation (M)@6M	File120197 Spectrum3267 scans: 4587
735	SVFEGEIR	0.00293157	0.315772	SNQ45158.1;XP_030499964.1	-	File120197 Spectrum5798 scans: 7542
758	SVFEGEIR	0.00305837	0.314273	SNQ45158.1;XP_030499964.1	-	File120197 Spectrum6711 scans: 8607
6426	QGQIVTVPQNHAVVK	0.00305837	0.313148	CDP79023.1;CDP79024.1;CDP79026.1;XP_030498238.1	-	File120197 Spectrum6389 scans: 8231
2461	LRENIGDPSR	0.00305837	0.310793	CDP79023.1;CDP79024.1;CDP79026.1;XP_030498238.1	-	File120197 Spectrum9373 scans: 11897
617	YLQLQIK	0.00305837	0.30918	XP_030491160.1;XP_030491170.1;XP_030491178.1	Deamidated (NQ)@3Q;Deamidated (NQ)@5Q	File120197 Spectrum3977 scans: 5415
8122	LTTVNSYNLPILSFLR	0.00305837	0.308627	SNQ45158.1;SNQ45160.1;XP_030499769.1;XP_030499964.1	-	File120197 Spectrum9682 scans: 12284
6497	QGQIVTVPQNHAVVK	0.00305837	0.308106	CDP79023.1;CDP79024.1;CDP79026.1;XP_030498238.1	-	File120197 Spectrum6018 scans: 7798
7973	FYLAGNPEDEFEQLR	0.00305837	0.307813	CDP79023.1;CDP79024.1;CDP79026.1;XP_030498238.1	-	File120197 Spectrum6592 scans: 8468
947	NVFDGELR	0.00305837	0.306703	CDP79027.1;CDP79028.1;CDP79029.1	-	File120197 Spectrum8479 scans: 10707
778	SVFEGEIR	0.00305837	0.306613	SNQ45158.1;XP_030499964.1	-	File120197 Spectrum9441 scans: 11977
8394	YGRDEISVFSPSSQQTR	0.00305837	0.306369	CDP79027.1;CDP79028.1;CDP79029.1	-	File120197 Spectrum7581 scans: 9623
785	SVFEGEIR	0.00305837	0.306134	SNQ45158.1;XP_030499964.1	-	File120197 Spectrum6668 scans: 8557
790	SVFEGEIR	0.00305837	0.306062	SNQ45158.1;XP_030499964.1	-	File120197 Spectrum8641 scans: 10898
789	SVFEGEIR	0.00305837	0.30594	SNQ45158.1;XP_030499964.1	-	File120197 Spectrum5973 scans: 7746
6411	QGQIVTVPQNHAVVK	0.00305837	0.305563	CDP79023.1;CDP79024.1;CDP79026.1;XP_030498238.1	-	File120197 Spectrum3286 scans: 4609
7994	FYLAGNPEDEFEQLR	0.00305837	0.305475	CDP79023.1;CDP79024.1;CDP79026.1;XP_030498238.1	-	File120197 Spectrum6893 scans: 8819
899	NVFDGELR	0.00305837	0.304224	CDP79027.1;CDP79028.1;CDP79029.1	-	File120197 Spectrum6680 scans: 8571
728	SVFEGEIR	0.00305837	0.303088	SNQ45158.1;XP_030499964.1	-	File120197 Spectrum6963 scans: 8902
704	SVFEGEIR	0.00305837	0.302754	SNQ45158.1;XP_030499964.1	-	File120197 Spectrum9972 scans: 12656
772	SVFEGEIR	0.00305837	0.302155	SNQ45158.1;XP_030499964.1	-	File120197 Spectrum4041 scans: 5490
938	NVFDGELR	0.00305837	0.302032	CDP79027.1;CDP79028.1;CDP79029.1	-	File120197 Spectrum7511 scans: 9542
742	SVFEGEIR	0.00305837	0.299895	SNQ45158.1;XP_030499964.1	-	File120197 Spectrum7547 scans: 9584
745	SVFEGEIR	0.00305837	0.299548	SNQ45158.1;XP_030499964.1	-	File120197 Spectrum9655 scans: 12253
853	NVFDGELR	0.00305837	0.298839	CDP79027.1;CDP79028.1;CDP79029.1	-	File120197 Spectrum6516 scans: 8379
6327	QGQALTVPQNFAIVK	0.00305837	0.298572	SNQ45160.1;XP_030499769.1	-	File120197 Spectrum6360 scans: 8197
787	SVFEGEIR	0.00305837	0.298504	SNQ45158.1;XP_030499964.1	-	File120197 Spectrum9187 scans: 11624
932	NVFDGELR	0.00305837	0.297033	CDP79027.1;CDP79028.1;CDP79029.1	-	File120197 Spectrum10064 scans: 12779
6466	QGQIVTVPQNHAVVK	0.00305837	0.295636	CDP79023.1;CDP79024.1;CDP79026.1;XP_030498238.1	-	File120197 Spectrum2048 scans: 3162
6454	QGQIVTVPQNHAVVK	0.00305837	0.29524	CDP79023.1;CDP79024.1;CDP79026.1;XP_030498238.1	-	File120197 Spectrum7778 scans: 9856
757	SVFEGEIR	0.00305837	0.294965	SNQ45158.1;XP_030499964.1	-	File120197 Spectrum7297 scans: 9292
807	SVFEGEIR	0.00305837	0.294381	SNQ45158.1;XP_030499964.1	-	File120197 Spectrum10254 scans: 13344
5960	DEISVFSPSSQQTR	0.00305837	0.294351	CDP79027.1;CDP79028.1;CDP79029.1	-	File120197 Spectrum9072 scans: 11438
930	NVFDGELR	0.00305837	0.294173	CDP79027.1;CDP79028.1;CDP79029.1	-	File120197 Spectrum8648 scans: 10906
6921	EGQIFVVPQNFAVVK	0.00305837	0.293619	CDP79027.1;CDP79028.1;CDP79029.1	-	File120197 Spectrum9974 scans: 12659
8396	YGRDEISVFSPSSQQTR	0.00305837	0.293397	CDP79027.1;CDP79028.1;CDP79029.1	-	File120197 Spectrum7702 scans: 9765
5628	LQGQNDDRNSIIR	0.00305837	0.2929	CDP79023.1;CDP79024.1;CDP79026.1;XP_030498238.1	-	File120197 Spectrum752 scans: 1650
796	SVFEGEIR	0.00305837	0.292445	SNQ45158.1;XP_030499964.1	-	File120197 Spectrum3221 scans: 4533
6420	QGQIVTVPQNHAVVK	0.00305837	0.290403	CDP79023.1;CDP79024.1;CDP79026.1;XP_030498238.1	-	File120197 Spectrum6435 scans: 8285
5387	ISTVNSYNLPILR	0.00305837	0.289244	CDP79023.1;CDP79024.1;CDP79026.1;XP_030498238.1	-	File120197 Spectrum9175 scans: 11602
910	NVFDGELR	0.00305837	0.288876	CDP79027.1;CDP79028.1;CDP79029.1	-	File120197 Spectrum4308 scans: 5803
6486	QGQIVTVPQNHAVVK	0.00305837	0.287769	CDP79023.1;CDP79024.1;CDP79026.1;XP_030498238.1	-	File120197 Spectrum8539 scans: 10778
6459	QGQIVTVPQNHAVVK	0.00305837	0.286749	CDP79023.1;CDP79024.1;CDP79026.1;XP_030498238.1	-	File120197 Spectrum5218 scans: 6865
7519	QNIDRPSQADIFNPR	0.00305837	0.286476	CDP79027.1;CDP79028.1;CDP79029.1	Gln->pyro-Glu (N-term Q)@N_term	File120197 Spectrum5813 scans: 7559
804	SVFEGEIR	0.00305837	0.286435	SNQ45158.1;XP_030499964.1	-	File120197 Spectrum6264 scans: 8085
722	SVFEGEIR	0.00305837	0.284926	SNQ45158.1;XP_030499964.1	-	File120197 Spectrum6390 scans: 8232
774	SVFEGEIR	0.00305837	0.283161	SNQ45158.1;XP_030499964.1	-	File120197 Spectrum7045 scans: 8998
5259	NNNTTTTMAMVMK	0.00305837	0.2829	XP_030492845.1	Deamidated (NQ)@1N;Deamidated (NQ)@2N;Deamidated (NQ)@3N;Oxidation (M)@10M	File120197 Spectrum7958 scans: 10073
756	SVFEGEIR	0.00305837	0.281199	SNQ45158.1;XP_030499964.1	-	File120197 Spectrum7463 scans: 9486
803	SVFEGEIR	0.00305837	0.280368	SNQ45158.1;XP_030499964.1	-	File120197 Spectrum9363 scans: 11882
771	SVFEGEIR	0.00305837	0.279296	SNQ45158.1;XP_030499964.1	-	File120197 Spectrum6613 scans: 8493
173	VSDPQIK	0.00305837	0.278291	XP_030489422.1;XP_030489423.1	Deamidated (NQ)@5Q	File120197 Spectrum475 scans: 1326
7561	QNIDRPSQADIFNPR	0.00305837	0.27778	CDP79027.1;CDP79028.1;CDP79029.1	Gln->pyro-Glu (N-term Q)@N_term	File120197 Spectrum8188 scans: 10345
2526	LRENIGDPSR	0.00305837	0.276667	CDP79023.1;CDP79024.1;CDP79026.1;XP_030498238.1	-	File120197 Spectrum7539 scans: 9574
2453	LRENIGDPSR	0.00305837	0.276173	CDP79023.1;CDP79024.1;CDP79026.1;XP_030498238.1	-	File120197 Spectrum8595 scans: 10844
1014	FLQLSAER	0.00305837	0.276011	CDP79023.1;CDP79024.1;CDP79026.1;XP_030498238.1	-	File120197 Spectrum3132 scans: 4430
6489	QGQIVTVPQNHAVVK	0.00305837	0.275211	CDP79023.1;CDP79024.1;CDP79026.1;XP_030498238.1	-	File120197 Spectrum5662 scans: 7383
7549	QNIDRPSQADIFNPR	0.00305837	0.27506	CDP79027.1;CDP79028.1;CDP79029.1	Gln->pyro-Glu (N-term Q)@N_term	File120197 Spectrum8096 scans: 10236
2486	LRENIGDPSR	0.00305837	0.272802	CDP79023.1;CDP79024.1;CDP79026.1;XP_030498238.1	-	File120197 Spectrum8104 scans: 10245
8332	LQVVDDNGRNVFDGELR	0.00305837	0.271185	CDP79027.1;CDP79028.1;CDP79029.1	Deamidated (NQ)@7N	File120197 Spectrum8204 scans: 10363
797	SVFEGEIR	0.00305837	0.269486	SNQ45158.1;XP_030499964.1	-	File120197 Spectrum7999 scans: 10122
800	SVFEGEIR	0.00305837	0.269269	SNQ45158.1;XP_030499964.1	-	File120197 Spectrum101 scans: 255
6301	QGQALTVPQNFAIVK	0.00305837	0.268287	SNQ45160.1;XP_030499769.1	-	File120197 Spectrum5946 scans: 7714
6495	QGQIVTVPQNHAVVK	0.00305837	0.267037	CDP79023.1;CDP79024.1;CDP79026.1;XP_030498238.1	-	File120197 Spectrum8284 scans: 10458
7666	QNIDRPSQADIFNPR	0.00305837	0.26594	CDP79027.1;CDP79028.1;CDP79029.1	-	File120197 Spectrum8909 scans: 11214
5999	DEISVFSPSSQQTR	0.00305837	0.264942	CDP79027.1;CDP79028.1;CDP79029.1	-	File120197 Spectrum9424 scans: 11957
793	SVFEGEIR	0.00305837	0.26415	SNQ45158.1;XP_030499964.1	-	File120197 Spectrum5628 scans: 7343
792	SVFEGEIR	0.00305837	0.262905	SNQ45158.1;XP_030499964.1	-	File120197 Spectrum7236 scans: 9221
928	NVFDGELR	0.00305837	0.262733	CDP79027.1;CDP79028.1;CDP79029.1	-	File120197 Spectrum8564 scans: 10807
760	SVFEGEIR	0.00305837	0.26154	SNQ45158.1;XP_030499964.1	-	File120197 Spectrum5486 scans: 7178
3548	AAEVIGADAQLLK	0.00305837	0.261105	XP_030480232.1	-	File120197 Spectrum4207 scans: 5686
6488	QGQIVTVPQNHAVVK	0.00305837	0.260829	CDP79023.1;CDP79024.1;CDP79026.1;XP_030498238.1	-	File120197 Spectrum8699 scans: 10967
782	SVFEGEIR	0.00305837	0.259663	SNQ45158.1;XP_030499964.1	-	File120197 Spectrum5925 scans: 7690
7533	QNIDRPSQADIFNPR	0.00305837	0.259624	CDP79027.1;CDP79028.1;CDP79029.1	Gln->pyro-Glu (N-term Q)@N_term	File120197 Spectrum8108 scans: 10250
6290	QGQALTVPQNFAIVK	0.00305837	0.259248	SNQ45160.1;XP_030499769.1	-	File120197 Spectrum6606 scans: 8484
747	SVFEGEIR	0.00305837	0.259098	SNQ45158.1;XP_030499964.1	-	File120197 Spectrum7379 scans: 9388
2470	LRENIGDPSR	0.00305837	0.258678	CDP79023.1;CDP79024.1;CDP79026.1;XP_030498238.1	-	File120197 Spectrum5896 scans: 7656
6482	QGQIVTVPQNHAVVK	0.00305837	0.258283	CDP79023.1;CDP79024.1;CDP79026.1;XP_030498238.1	-	File120197 Spectrum9575 scans: 12158
777	SVFEGEIR	0.00305837	0.257359	SNQ45158.1;XP_030499964.1	-	File120197 Spectrum9298 scans: 11794
8275	CPALEMEIQKEQGQDK	0.00305837	0.257247	SNQ45151.1;XP_030503907.1	Carbamidomethyl (C)@1C;Oxidation (M)@6M	File120197 Spectrum2729 scans: 3959
6512	QGQIVTVPQNHAVVK	0.00305837	0.25509	CDP79023.1;CDP79024.1;CDP79026.1;XP_030498238.1	-	File120197 Spectrum5894 scans: 7654
6312	QGQALTVPQNFAIVK	0.00305837	0.254851	SNQ45160.1;XP_030499769.1	-	File120197 Spectrum5459 scans: 7146
6352	QGQALTVPQNFAIVK	0.00305837	0.253314	SNQ45160.1;XP_030499769.1	-	File120197 Spectrum7133 scans: 9100
7530	QNIDRPSQADIFNPR	0.00305837	0.25104	CDP79027.1;CDP79028.1;CDP79029.1	Gln->pyro-Glu (N-term Q)@N_term	File120197 Spectrum8588 scans: 10836
7668	QNIDRPSQADIFNPR	0.00305837	0.250549	CDP79027.1;CDP79028.1;CDP79029.1	-	File120197 Spectrum8060 scans: 10193
9520	YTIQQNGLHLPSYTNTPQLVYIVK	0.00305837	0.250017	CDP79023.1;CDP79024.1;CDP79026.1	Deamidated (NQ)@15N	File120197 Spectrum6793 scans: 8703
7550	QNIDRPSQADIFNPR	0.00305837	0.249955	CDP79027.1;CDP79028.1;CDP79029.1	Gln->pyro-Glu (N-term Q)@N_term	File120197 Spectrum8840 scans: 11134
6491	QGQIVTVPQNHAVVK	0.00305837	0.249542	CDP79023.1;CDP79024.1;CDP79026.1;XP_030498238.1	-	File120197 Spectrum2980 scans: 4252
874	NVFDGELR	0.00305837	0.249304	CDP79027.1;CDP79028.1;CDP79029.1	-	File120197 Spectrum3917 scans: 5345
[truncated: 229 more rows]

## Sheet: < 20 kDa-proSummary
Group_ID	Protein_ID	Protein_Qscore	Protein_FDR	Protein_Mass	PeptideSeqs	PepIsUnique	Unique_Peptide_Num	Unique_Spectra_Num	Coverage	Peptide_Query	Sameset	Description	Abundance	iBAQ
43_1	XP_030506964.1	2.0848	NA	57554.6	REEIGHFIEFIK	1	1	1	0.0239	5547	-	cytochrome P450 CYP736A12-like [Cannabis sativa]	76277.3	2542.58
98_1	XP_030488620.1	2.01808	NA	30098.2	EVAIIR	1	1	1	0.0223	6	XP_030492472.1	protein LIKE COV 1-like [Cannabis sativa]	53381.1	7625.87
28_1	XP_030494422.1	4.49196	NA	26572.9	LILIGPPGSGK	1	1	1	0.0453	1789	-	adenylate kinase 4 [Cannabis sativa]	60149.5	3007.48
105_1	XP_030489791.1	4.49196	NA	26427.5	VQVVNLDLPIDDPER	1	1	1	0.0633	7361	-	probable acetyltransferase NATA1-like [Cannabis sativa]	9309.44	1034.38
1_1	XP_030497444.1	2.56202	NA	115642	NIENYR	1	1	1	0.0058	241	XP_030497437.1;XP_030497450.1;XP_030497441.1	SUPPRESSOR OF ABI3-5 isoform X3 [Cannabis sativa]	127835	2506.57
103_1	XP_030498685.1	38.3231	NA	20019.2	AGGVSYGSVVK;APAALGPYSQAIK;FVSDNVEDQTEQVMK;STYQVAALPLNAK;TDKAPAALGPYSQAIK;TTIMLADLNDFK;TTIMLADLNDFKK;VNEIYAK;YFPSPAPAR	1;1;1;1;1;1;1;1;1	9	13	0.4444	1565;3453;7621;4332;6567;4520;4377;5513;5514;5609;5610;316;1417	-	reactive Intermediate Deaminase A, chloroplastic [Cannabis sativa] >XP_030498686.1 reactive Intermediate Deaminase A, chloroplastic [Cannabis sativa] >XP_030498687.1 reactive Intermediate Deaminase A, chloroplastic [Cannabis sativa]	7.53148e+06	502099
117_1	XP_030478962.1	4.49196	NA	72083.8	WLEGNQLAEVDELEDK	1	1	1	0.0242	8210	-	heat shock 70 kDa protein-like [Cannabis sativa]	19642.1	595.214
59_2	XP_030508280.1	11.9952	NA	98320.8	ADVIVVPAGSTVYMTNQDNK;CQQQYEEER;EAQELAFNMQGSEVEQIFNQPK;FYEVTPEQNK;GHESSGPVISLQNQSPR;LAVLEAQPSTFVAPHHCDADSVLVVTK;LSYFVSQQQQEEGR;NFIAGKDNIIK;NNPYHFQSQR;QQQQCQR;RGHESSGPVISLQNQSPR;TTVLVMVVEGTGR;TVGFGVNAR;VTAQLSPGDVFIIPAGHPVAVVANNNQK	0;0;0;0;0;0;1;0;0;1;0;0;0;1	3	5	0.2357	8674;3316;3315;9209;9174;3191;3190;3189;3192;7874;7856;7875;7852;7857;9703;7204;2977;3494;1169;8356;8357;4206;4351;4350;656;9651;9656;9669	-	vicilin C72-like [Cannabis sativa]	1.94081e+06	39608.3
5_1	XP_030502292.1	4.49196	NA	14678	ESTLHLVLR	1	1	1	0.0703	1980	XP_030493346.1;XP_030486007.1;XP_030491754.1;XP_030497408.1;XP_030493197.1	ubiquitin-60S ribosomal protein L40 [Cannabis sativa] >XP_030508832.1 ubiquitin-60S ribosomal protein L40 [Cannabis sativa]	149243	16582.5
62_1	XP_030505196.1	2.10795	NA	34158.5	RDLLPR	1	1	1	0.0201	124	-	uncharacterized protein LOC115720178 [Cannabis sativa]	82935.6	5183.48
111_1	XP_030499360.1	2.38744	NA	44710.8	LILLNENAR	1	1	1	0.0233	1807	-	kinase-interacting family protein-like [Cannabis sativa] >XP_030499361.1 kinase-interacting family protein-like [Cannabis sativa]	115661	4448.51
4_1	AJB84509.1	4.49196	NA	35101.8	EITLGFVDLLR	1	1	1	0.0353	3386	ARC99292.1;AGX26126.1;AAN63280.1;AFJ74340.1;AJK91430.1	ribulose-1,5-bisphosphate carboxylase/oxygenase large subunit, partial (chloroplast) [Cannabis sativa]	7793.73	389.686
31_1	XP_030507629.1	2.02904	NA	35511.5	IAAAVPGK	1	1	1	0.025	48	-	transcription factor MAMYB [Cannabis sativa]	348563	29046.9
50_1	XP_030481481.1	4.49196	NA	14523.3	FTAADFVK	1	1	1	0.0602	585	-	thioredoxin H2 [Cannabis sativa]	195830	39166
82_1	XP_030506062.1	4.49196	NA	27292.2	AGIVPVAFR	1	1	1	0.0353	673	-	expansin-A8-like [Cannabis sativa]	58207.4	9701.24
61_1	XP_030491617.1	8.98392	NA	55442.9	ISFTIGGK;VFDLLPEQYILK	1;1	2	2	0.0388	286;5284	-	aspartic proteinase [Cannabis sativa] >XP_030491618.1 aspartic proteinase [Cannabis sativa] >XP_030491619.1 aspartic proteinase [Cannabis sativa]	3.02771e+06	116451
26_1	SNQ45160.1	33.5058	NA	55902.9	ADVFSPQAGR;AMPEDVIANSYQISR;FYIAGNPHEDFPQSR;GFSVNLIQEAFNVDSETAR;GFSVNLIQEAFNVDSETARK;IEEEKQQEGLPNNVFR;IQSQDDFR;LDLVKPQR;LRENMGDPAR;LTIQPNGLHLPSYTNGPQLIHVIR;LTTVNSYNLPILSFLR;MAENEGFEWISFK;NAMYAPHYNINAHSIIYAIR;QGQALTVPQNFAIVK;QQEGLPNNVFR	0;0;1;0;0;1;1;0;1;0;0;1;1;1;1	8	33	0.387	1710;1692;1683;1712;1665;1743;1731;1737;1716;1689;1682;1672;1666;1709;1703;1678;1664;1757;1699;1713;1763;1755;1685;1707;1696;1700;1701;1669;1732;1674;1671;1753;1725;1719;1738;1723;1733;1687;1697;1752;1739;1748;1724;1746;1680;1759;1742;1727;1750;1705;1736;1694;1708;1679;1676;1673;1756;1771;1729;1754;1686;1747;1767;1715;1662;1765;1764;1706;1704;1726;1695;1741;1661;1702;1728;1717;1668;1677;1718;1735…	-	edestin 3 [Cannabis sativa]	4.63835e+06	185534
26_2	SNQ45158.1	42.4898	NA	56044.8	ADVFSPQAGR;AMPEDVIANSYQISR;AQVNQLAGK;EESSLFTTSHQGIR;EGFEWVSFK;GFSVNLIQEAFNVDSETAR;GFSVNLIQEAFNVDSETARK;GSCRCQVVDNNGR;IQNQDDFR;LDLVKPQR;LRESMGDPAR;LTIQPNGLHLPSYTNGPQLIHVIR;LTTVNSYNLPILSFLR;NAMYAPQYTMNAHNIIYAIR;QGQALTVPQNFAVVK;SVFEGEIR;YNREESSLFTTSHQGIR	0;0;1;1;1;0;0;1;1;0;1;0;0;1;1;1;1	10	129	0.4097	1710;1692;1683;1712;1665;1743;1731;1737;1716;1689;1682;1672;1666;1709;1703;1678;1664;1757;1699;1713;1763;1755;1685;1707;1696;1700;1701;1669;1732;1674;1671;1753;1725;1719;1738;1723;1733;1687;1697;1752;1739;1748;1724;1746;1680;1759;1742;1727;1750;1705;1736;1694;1708;1679;1676;1673;1756;1771;1729;1754;1686;1747;1767;1715;1662;1765;1764;1706;1704;1726;1695;1741;1661;1702;1728;1717;1668;1677;1718;1735…	-	edestin 3 [Cannabis sativa]	1.49414e+06	59765.7
84_1	XP_030488003.1	2.31381	NA	58884	DISLGDPFSVDIVK	1	1	1	0.0245	5487	-	LOW QUALITY PROTEIN: uncharacterized protein LOC115704921 [Cannabis sativa]	33218.1	1145.45
67_1	XP_030482072.1	4.49196	NA	44491	VLQDGAVWEK	1	1	1	0.0253	2362	-	oxygen-dependent coproporphyrinogen-III oxidase, chloroplastic [Cannabis sativa]	48624.3	2114.1
33_1	XP_030489728.1	8.98392	NA	19667.4	STLTTSIEK;VNTDESPTIATQYGIR	1;1	2	2	0.1359	1286;7612	-	uncharacterized protein LOC115706278 [Cannabis sativa] >XP_030489729.1 uncharacterized protein LOC115706278 [Cannabis sativa]	138087	11507.3
56_1	XP_030492518.1	8.98392	NA	36664.1	TLLFGDKPVAVFGNR;VIISAPSK	1;1	2	2	0.0682	6581;263	-	glyceraldehyde-3-phosphate dehydrogenase [Cannabis sativa]	241673	10985.2
24_1	XP_030482786.1	2.10795	NA	71214.9	NQELGATNR	1	1	1	0.0139	1403	XP_030482784.1;XP_030482785.1	uncharacterized protein At2g33490-like isoform X3 [Cannabis sativa]	89522.5	2295.45
69_1	XP_030486771.1	4.49196	NA	72755.9	EIEDAVADLR	1	1	1	0.0148	2288	XP_030506249.1	heat shock 70 kDa protein, mitochondrial [Cannabis sativa]	38375.2	959.381
22_1	XP_030487803.1	4.49196	NA	12627.3	NSALVVVTDPSYGK	1	1	1	0.1217	5114	XP_030487801.1	glucan endo-1,3-beta-D-glucosidase isoform X2 [Cannabis sativa]	54850.1	10970
47_1	XP_030493020.1	3.01133	NA	19385.1	IEALPTFIIFK	1	1	1	0.0632	3508	-	thioredoxin Y2, chloroplastic [Cannabis sativa]	5307.31	758.187
101_1	XP_030509772.1	4.49196	NA	78856.7	SCAQLSQTINHPFHSHQPLKLQITK	1	1	1	0.0374	9724	-	uncharacterized protein LOC115724597 isoform X1 [Cannabis sativa]	32855.6	764.084
20_1	XP_030486290.1	17.9678	NA	71831	ALELLNFSSLNGRPIR;FNNVFVK;GSGFVAFSTPEEASR;NLSESTNEDDLNR	1;1;1;1	4	6	0.0775	7901;7904;493;5709;5497;5498	-	polyadenylate-binding protein 8 [Cannabis sativa]	340268	10633.4
109_1	XP_030478969.1	4.49196	NA	17546.2	MEIDQQR	1	1	1	0.0464	655	-	2S sulfur-rich seed storage protein 1-like [Cannabis sativa]	943915	104879
86_1	XP_030503475.1	3.45057	NA	77429.8	FHGSYQQYNR	1	1	1	0.0145	3572	-	sulfite reductase [ferredoxin], chloroplastic [Cannabis sativa]	219225	6263.57
118_1	XP_030498921.1	8.98392	NA	12646.1	LNNETVSIELK;NPVTLDHLSVR	1;1	2	3	0.193	3252;3167;3168	-	small nuclear ribonucleoprotein SmD1a [Cannabis sativa]	188829	37765.7
41_1	XP_030487734.1	7.50329	NA	81293.4	SFSDLNLGPIPSR;SPQFLGLR	1;1	2	2	0.0272	4618;652	-	subtilisin-like protease SBT1.6 [Cannabis sativa]	85690.1	2856.34
29_1	CDP79023.1	107.887	NA	58468.3	ADVFTPQAGR;ALPEAVLANAFQISR;CFDGEVR;EETVLLTSSTSSR;FLQLSAER;FYLAGNPEDEFEQLR;FYLAGNPEDEFEQLRR;GILGVTFPGCPETFEESQR;ISTVNSYNLPILR;ISTVNSYNLPILRFLQLSAER;LQGQNDDRNSIIR;LRENIGDPSR;NAIYTPHWNVNAHSVMYVLR;QASSDGFEWVSFK;QGQIVTVPQNHAVVK;RFYLAGNPEDEFEQLR;TNDNAWVSPLAGR;TSVIRALPEAVLANAFQISR;VEAEAGLIESWNPNHNQFQCAGVAVVR;VKGTLDLVSPLR;VQVVNHMGQK;YLEEAFNVDSETVK;YLEEAFNVDSETVKR;YNREETVLLTSSTSSR;YTIQQNGLHLPSYTNTPQLVYIVK	1;1;1;1;1;1;1;1;1;1;1;1;1;1;1;1;1;1;1;1;1;1;1;1;1	25	704	0.5519	1838;1853;1876;1892;1902;1897;1856;1835;1862;1836;1932;1869;1936;1920;1904;1849;1940;1928;1895;1888;1872;1871;1860;1917;1858;1926;1924;1929;1863;1918;1875;1842;1901;1915;1843;1900;1873;1943;1907;1927;1861;1846;1903;1881;1887;1840;1859;1944;1925;1908;1935;1905;1867;1870;1834;1910;1934;1833;1941;1911;1948;1890;1880;1949;1930;1919;1898;1916;1913;1951;1921;1909;1893;1854;1878;1896;1866;1894;1837;1899…	-	edestin 1 [Cannabis sativa] >CDP79025.1 edestin 1 [Cannabis sativa] >SNQ45157.1 edestin 1 [Cannabis sativa] >SNQ45159.1 edestin 1 [Cannabis sativa]	1.06153e+07	393160
91_1	XP_030507275.1	4.49196	NA	60238.8	ALGVDILTGFGTILGPHK	1	1	2	0.0316	7919;7920	-	dihydrolipoyl dehydrogenase 2, chloroplastic [Cannabis sativa]	5829.09	176.639
76_1	XP_030481249.1	2.60999	NA	60790.1	NSFPEMGLR	1	1	1	0.0169	1778	-	berberine bridge enzyme-like 8 [Cannabis sativa]	381289	10894
39_1	XP_030479883.1	4.49196	NA	12139.3	SITGINLNIAAGLPGK	1	1	1	0.1368	5692	-	non-specific lipid-transfer protein 1-like [Cannabis sativa]	726747	103821
99_1	XP_030478863.1	7.02011	NA	19137.8	GLLPNNVK;VELQSPCYVYFDR	1;1	2	2	0.1221	473;6974	-	uncharacterized protein LOC115695903 [Cannabis sativa]	5.1151e+06	465009
97_1	XP_030496506.1	8.98392	NA	60455.2	IADLPFLSAYNPK;IFDLLYK	1;1	2	2	0.0374	5111;622	-	calnexin homolog [Cannabis sativa] >XP_030496507.1 calnexin homolog [Cannabis sativa]	234863	7828.75
70_1	XP_030489288.1	2.50996	NA	56241.7	NLEVGIPALLEDGVK	1	1	1	0.0297	5856	-	serine carboxypeptidase-like [Cannabis sativa]	20132.8	774.34
8_1	XP_030499667.1	2.09576	NA	89768.9	YFNSFK	1	1	1	0.0074	221	XP_030499668.1;XP_030499666.1	pre-mRNA-processing factor 39 isoform X2 [Cannabis sativa]	113009	3323.79
102_1	XP_030498461.1	4.49196	NA	118245	QAALVLNASR	1	1	1	0.0092	1639	XP_030499552.1	calcium-transporting ATPase 10, plasma membrane-type-like [Cannabis sativa]	45076.6	883.855
110_1	XP_030487115.1	2.05114	NA	199840	YLSEHNNVLR	1	1	1	0.0057	3114	-	protein NETWORKED 1D [Cannabis sativa]	53203.6	439.699
104_1	XP_030491971.1	3.01133	NA	40023	QSQFHSR	1	1	1	0.0192	516	XP_030488153.1	probable membrane-associated kinase regulator 4 [Cannabis sativa]	0	0
9_1	XP_030484715.1	4.49196	NA	40776.3	YVDAVLTIPK	1	1	1	0.0278	2223	XP_030505180.1;XP_030483875.1	probable UDP-arabinopyranose mutase 2 [Cannabis sativa]	166577	6940.72
54_1	XP_030485861.1	2.01808	NA	135811	HTSGTQMNEESSR	1	1	1	0.0109	5191	XP_030485862.1	kinesin-like protein KIN-14E isoform X1 [Cannabis sativa]	30522.2	401.609
80_1	XP_030483004.1	4.49196	NA	40819.9	ILNWTFR	1	1	1	0.0191	958	-	11-beta-hydroxysteroid dehydrogenase-like 5 [Cannabis sativa]	208052	11558.5
63_1	XP_030490254.1	2.0848	NA	46160.9	FASLDFK	1	1	1	0.0172	299	-	uncharacterized protein LOC115706681 isoform X1 [Cannabis sativa]	1.01447e+06	34981.6
106_1	XP_030484414.1	8.98392	NA	21175.9	IQSDAEELLIIK;QSLLEALTK	1;1	2	3	0.1082	4310;1408;1310	-	protein CutA, chloroplastic isoform X1 [Cannabis sativa]	200570	20057
95_1	XP_030510133.1	4.49196	NA	33158	ATPPSVASWWK	1	1	1	0.0355	2959	-	protein EXORDIUM-like 2 [Cannabis sativa]	42411.5	3029.39
65_1	XP_030478538.1	8.98392	NA	12102.1	DPGQEPFAFTIGQGSVIK;GWDEGVLGMQVGEVAR	1;1	2	4	0.3036	8214;8215;7234;7352	-	peptidyl-prolyl cis-trans isomerase FKBP12 [Cannabis sativa]	140004	28000.7
52_1	XP_030510627.1	15.0445	NA	13093.8	KTPNVVFLK;NEWKDHFEK;TPNVVFLK;VIGPILADLAK	1;1;1;1	4	5	0.2479	1653;2972;653;2166;2165	XP_030510626.1	thioredoxin H1-like isoform X2 [Cannabis sativa] >XP_030510628.1 thioredoxin H1-like isoform X2 [Cannabis sativa]	8.1486e+06	1.16409e+06
36_1	XP_030486371.1	17.9678	NA	19797.2	AVPVVLLFK;EFYVAAIDR;IAEEYEIK;VIDELAAEYAGK	1;1;1;1	4	4	0.2135	1312;2047;1367;3399	-	thioredoxin M3, chloroplastic-like [Cannabis sativa]	464224	38685.4
68_1	XP_030493203.1	4.49196	NA	47832.5	AAVPSGASTGVYEALELR	1	1	1	0.0405	7845	-	enolase [Cannabis sativa]	16729.4	522.794
51_1	XP_030493361.1	4.49196	NA	52507.1	EGLVLLIDAIEK	1	1	1	0.0244	3729	-	enolase 1, chloroplastic [Cannabis sativa]	6339.22	226.401
19_1	XP_030483002.1	2.06212	NA	24655.3	EAIATIMNESR	1	1	1	0.0509	2997	-	60S ribosomal protein L10a [Cannabis sativa]	6.06068e+06	404045
30_1	XP_030483678.1	13.4759	NA	21468.8	EVSVVSGTGYFR;EYDGSTLELQGVSR;STSYSIVR	1;1;1	3	3	0.1753	3559;5762;625	-	dirigent protein 2-like [Cannabis sativa]	346357	31487
124_1	XP_030491408.1	4.49196	NA	24709.1	TGIDEAESLIR	1	1	1	0.05	2824	-	vesicle transport v-SNARE 13-like [Cannabis sativa] >XP_030491409.1 vesicle transport v-SNARE 13-like [Cannabis sativa]	659220	43948
93_1	XP_030498125.1	4.49196	NA	40325.3	QMELELQTLQSK	1	1	2	0.0341	4960;4981	-	uncharacterized protein LOC115713782 [Cannabis sativa]	0	0
74_1	XP_030494298.1	17.9678	NA	16279.4	FITVDSAFAEK;GDFAIDIGR;GLVGEIISR;IIGATNPAESAPGTIR	1;1;1;1	4	6	0.3041	2944;1009;830;5859;5858;5860	-	nucleoside diphosphate kinase 1 [Cannabis sativa]	790054	98756.8
38_1	XP_030501851.1	8.98392	NA	73419	EALEWLDDNQSAEK;EALEWLDDNQSAEKEDYEEK	1;1	2	2	0.0299	6672;9126	-	luminal-binding protein 5 isoform X1 [Cannabis sativa] >XP_030501852.1 luminal-binding protein 5 isoform X2 [Cannabis sativa]	227727	5554.33
120_1	XP_030507384.1	2.14869	NA	72703.3	SVWSSNIPPK	1	1	1	0.0155	2195	-	uncharacterized protein LOC115722329 [Cannabis sativa]	0	0
13_1	XP_030501312.1	4.68227	NA	14796.3	AGIQFPVGR;HLQLAIR	1;1	2	2	0.1159	834;467	-	histone H2A variant 1 [Cannabis sativa]	193794	24224.2
92_1	XP_030499805.1	4.49196	NA	104082	LLAVQETPDGALIGHLQVK	1	1	1	0.0202	8501	-	alpha-xylosidase 1-like [Cannabis sativa]	32384.2	704.005
77_1	XP_030484105.1	2.05114	NA	26587	IGVYYDR	1	1	1	0.0299	565	XP_030482964.1	NDR1/HIN1-like protein 3 [Cannabis sativa]	265560	16597.5
96_1	XP_030483203.1	7.10195	NA	78989.9	ISVDSVVIER;VTPPGLHAFTPATSPGNK	1;1	2	2	0.0393	2208;7848	-	uncharacterized protein LOC115699796 [Cannabis sativa]	124889	3568.27
79_1	XP_030482994.1	4.49196	NA	55113.4	LFDLAPEQYILK	1	1	1	0.0236	5116	-	aspartic proteinase A1-like [Cannabis sativa]	83849.9	3354
45_1	XP_030478876.1	4.49196	NA	24329.2	FGNVEAGDNLLQR	1	1	1	0.0578	4982	XP_030478877.1	probable 26S proteasome non-ATPase regulatory subunit 9 isoform X1 [Cannabis sativa]	27855.8	2785.58
71_1	XP_030501681.1	4.49196	NA	184255	DSPMTNSASVASPSHNFSQFHGSKPHTWKANK	1	1	1	0.019	9938	-	protein HUA2-LIKE 2-like [Cannabis sativa]	0	0
11_1	XP_030478860.1	10.0383	NA	21098.9	KLDLDQFK;LDLDQFK;LSYGSITELEGIQVR	1;1;1	3	3	0.1217	1422;530;6871	-	uncharacterized protein LOC115695899 [Cannabis sativa]	377463	47182.9
90_1	XP_030498437.1	2.0848	NA	54802	MQMEVQKR	1	1	1	0.0158	2043	-	protein PHOSPHATE STARVATION RESPONSE 1-like [Cannabis sativa] >XP_030498438.1 protein PHOSPHATE STARVATION RESPONSE 1-like [Cannabis sativa] >XP_030498439.1 protein PHOSPHATE STARVATION RESPONSE 1-like [Cannabis sativa]	22890.7	1204.77
3_1	XP_030488930.1	8.98392	NA	101934	GSGFVAVEIPFTPR;VLENLGADPSNIR	1;1	2	2	0.0293	5277;4524	XP_030488931.1	ATP-dependent Clp protease ATP-binding subunit ClpA homolog CD4B, chloroplastic [Cannabis sativa]	553641	10252.6
64_1	XP_030493437.1	4.49196	NA	9552.62	EIEGLVDMNK	1	1	1	0.1124	2579	-	uncharacterized protein LOC115709463 [Cannabis sativa]	4119.55	686.592
53_1	XP_030491160.1	2.50996	NA	37255.9	YLQLQIK	1	1	1	0.021	617	XP_030491178.1;XP_030491170.1	transcription factor bHLH69-like isoform X1 [Cannabis sativa]	0	0
89_1	SNQ45153.2	34.0537	NA	55854.6	AGPMEFFGFTTSAR;EDERGELPFILR;EGDVFWVPR;FAQGPLR;GELPFILR;GPELAAAFGLSLER;IGFITMEPK;ISAGSAFYLVNTGEGQR	1;1;1;1;1;1;1;1	8	11	0.1663	5556;5672;5247;2135;176;835;4929;1785;1784;7627;7628	XP_030504501.1	7S vicilin-like protein [Cannabis sativa]	592352	21155.4
2_1	XP_030501165.1	4.49196	NA	50090.9	HFSGNLFPVNER	1	1	1	0.0271	4813	-	phosphatidylserine decarboxylase proenzyme 1, mitochondrial [Cannabis sativa]	1182.7	59.1352
17_1	XP_030505667.1	2.06212	NA	71599.1	EGCPWRVHVAK	1	1	1	0.0175	3976	-	uncharacterized protein LOC115720643 [Cannabis sativa] >XP_030505668.1 uncharacterized protein LOC115720643 [Cannabis sativa]	98.1561	2.97443
59_1	XP_030508281.1	4.49196	NA	83847.6	ADVIVVPAGSTVYMTNQDNK;CQQQYEEER;EAQELAFNMQGSEVEQIFNQPK;FYEVTPEQNK;GHESSGPVISLQNQSPR;LAVLEAQPSTFVAPHHCDADSVLVVTK;LSYFVPQQQQEEGR;NFIAGKDNIIK;NNPYHFQSQR;RGHESSGPVISLQNQSPR;TTVLVMVVEGTGR;TVGFGVNAR	0;0;0;0;0;0;1;0;0;0;0;0	1	1	0.2242	8674;3316;3315;9209;9174;3191;3190;3189;3192;7874;7856;7875;7852;7857;9703;7270;2977;3494;8356;8357;4206;4351;4350;656	-	vicilin C72-like [Cannabis sativa]	1.46982e+06	34995.6
32_1	XP_030502758.1	2.56202	NA	61592.9	GYADVEALR	1	1	1	0.0159	1364	-	uncharacterized protein LOC115717929 [Cannabis sativa]	3.61299e+06	150541
100_1	XP_030486903.1	2.14869	NA	19647	NQMHNK	1	1	1	0.0353	178	-	uncharacterized protein LOC115703813 [Cannabis sativa]	0	0
15_1	XP_030500855.1	8.98392	NA	29875.5	SQIAYVTFK;VSNVSLGANER	1;1	2	2	0.0714	1811;2376	-	binding partner of ACD11 1 [Cannabis sativa]	349465	18392.9
94_1	XP_030504021.1	4.49196	NA	45100.3	QVFSQFGELVHVK	1	1	1	0.0318	5545	-	LOW QUALITY PROTEIN: polyadenylate-binding protein RBP45C-like [Cannabis sativa]	13021.1	930.076
34_1	XP_030503907.1	18.3733	NA	14935	CPALEMEIQK;CPALEMEIQKEQGQDK;EQGQDKQR;MMESAR;NIPSMCGMQPR	1;1;1;1;1	5	18	0.2778	2993;2994;8233;8232;8275;1328;39;38;87;86;3636;3638;3639;3637;3633;3635;3490;3489	SNQ45151.1	2S albumin-like [Cannabis sativa]	506391	56265.6
37_1	XP_030486567.1	4.49196	NA	57129.3	YVFWSNGR	1	1	2	0.0159	1592;1601	XP_030507135.1	allene oxide synthase 3-like [Cannabis sativa]	15926	497.687
14_1	XP_030494855.1	4.49196	NA	42531.7	FISPLYVNLASK	1	1	1	0.0316	4101	-	TPR repeat-containing thioredoxin TDX [Cannabis sativa]	57070.4	2377.93
114_1	XP_030482744.1	13.4759	NA	28828.8	LSDYIGK;SGGLGDLNYPLVSDVTK;SYGVLIPDQGVALR	1;1;1	3	4	0.1434	199;7420;7421;5344	-	2-Cys peroxiredoxin BAS1, chloroplastic [Cannabis sativa]	639479	35526.6
112_1	XP_030508067.1	4.49196	NA	17848.1	YGVTPDPATLDIVSTIAR	1	1	1	0.1111	8212	-	universal stress protein PHOS32 [Cannabis sativa]	16565.5	2366.51
73_1	XP_030480111.1	4.49196	NA	92831.4	METNMLFGTIPSELGNLVNLEYLNLNANNLTGQFPLALTNLPK	1	1	1	0.0516	10102	-	probable leucine-rich repeat receptor-like serine/threonine-protein kinase At3g14840 isoform X2 [Cannabis sativa]	0	0
107_1	XP_030498596.1	2.47383	NA	41192.9	IFGHEASGIVESVGEGVR	1	1	1	0.0472	8096	-	alcohol dehydrogenase-like [Cannabis sativa]	36853.1	1675.14
49_1	XP_030494559.1	8.98392	NA	17344.2	MTPSTALPEAADYAR;VQDSAAYVGQK	1;1	2	3	0.1585	6254;2596;2592	-	oleosin 16.4 kDa-like [Cannabis sativa]	123186	24637.2
122_1	XP_030484111.1	4.49196	NA	23916	YSVVNPSEGHPLPDTHK	1	1	2	0.0802	8181;8182	-	transmembrane emp24 domain-containing protein p24delta9-like [Cannabis sativa]	192701	21411.2
75_1	XP_030485219.1	2.38744	NA	38513.8	SQLSQIR	1	1	1	0.0198	311	-	probable carboxylesterase 6 [Cannabis sativa]	0	0
44_1	XP_030485103.1	17.9678	NA	11317.9	AKELVSSNPVVVFSK;ELVSSNPVVVFSK;LVPLLTEAGAIAK;QLLTQLGATFK	1;1;1;1	4	5	0.3611	6231;4641;3528;3526;2820	-	glutaredoxin-C6-like [Cannabis sativa]	7.93737e+06	1.3229e+06
12_1	XP_030503802.1	22.4598	NA	47805.9	ELVGPALFPALR;IVDAVLTVPAR;TLMPLSGINIAFDR;VDPVFGR;YFGFLVSR	1;1;1;1;1	5	5	0.1206	3437;2421;5843;181;1329	XP_030503801.1	probable UDP-arabinopyranose mutase 5 isoform X2 [Cannabis sativa]	596001	25913.1
6_1	XP_030499727.1	2.38744	NA	76471.3	ILLIPR	1	1	1	0.009	43	-	uncharacterized protein LOC115715073 [Cannabis sativa]	223127	5189
42_1	XP_030508445.1	3.17069	NA	16958.9	SNFDQLLEVASK	1	1	1	0.075	4096	-	probable prefoldin subunit 5 [Cannabis sativa]	6897.7	862.212
21_1	XP_030478704.1	22.6447	NA	18985.2	AFPTAYIR;EINYMIR;KFEALSYLPPLSDDSIAK;MPGYYDGR;TWNPINNK;YWTMWK	1;1;1;1;1;1	6	7	0.3293	819;980;815;8486;999;1315;641	-	ribulose bisphosphate carboxylase small chain clone 512-like [Cannabis sativa] >XP_030510713.1 ribulose bisphosphate carboxylase small chain clone 512-like [Cannabis sativa]	447838	34449
121_1	XP_030492845.1	2.50996	NA	39100.7	NNNTTTTMAMVMK	1	1	1	0.0364	5259	-	zinc finger protein ZAT5-like [Cannabis sativa]	0	0
46_1	XP_030483895.1	13.4759	NA	19597.1	GEPATFAIAATTDTPISGGK;VDINPYPIVR;VSKVDINPYPIVR	1;1;1	3	6	0.1844	8244;8243;2725;2719;5460;5461	-	putative phosphatidylglycerol/phosphatidylinositol transfer protein DDB_G0282179 [Cannabis sativa] >XP_030484139.1 putative phosphatidylglycerol/phosphatidylinositol transfer protein DDB_G0282179 [Cannabis sativa]	5.68268e+07	6.31409e+06
10_1	XP_030484597.1	2.05114	NA	81580.7	IDSELR	1	1	1	0.0082	58	XP_030495888.1	protein KINESIN LIGHT CHAIN-RELATED 2 [Cannabis sativa]	58845	1471.12
7_1	XP_030480232.1	7.00192	NA	20735.5	AAEVIGADAQLLK;LISPIIGQLSEQYPHVTTYK	1;1	2	2	0.1755	3548;8915	-	thioredoxin O2, mitochondrial [Cannabis sativa]	563683	56368.3
35_1	XP_030491271.1	17.9678	NA	13973.9	AMPTFVLMR;IDSFVQSSR;LVGANPDEIK;RIDSFVQSSR	1;1;1;1	4	4	0.2302	1969;1630;1806;2757	-	thioredoxin-like protein CXXS1 [Cannabis sativa]	715384	143077
16_1	XP_030481349.1	4.49196	NA	31641.2	GFGFVNFVNR	1	1	1	0.0347	2435	XP_030504132.1	eukaryotic translation initiation factor 3 subunit G-like [Cannabis sativa]	38889.1	1767.69
78_1	XP_030506899.1	4.49196	NA	26319.3	AFVPFVASLIVK	1	1	1	0.0522	3501	-	probable bifunctional TENA-E protein [Cannabis sativa] >XP_030506900.1 probable bifunctional TENA-E protein [Cannabis sativa]	38609.4	3217.45
18_1	XP_030505932.1	8.98392	NA	35199.6	ISFNTGK;SGQLMSVVDDVNPGIYR	1;1	2	2	0.0752	114;8113	XP_030505931.1	uric acid degradation bifunctional protein TTL-like isoform X2 [Cannabis sativa]	60689.1	3194.16
88_1	XP_030493178.1	44.9367	NA	55372.3	AFSWEVLSAAFK;ELAFSVPAR;FEPFYGAGGENPESFYK;IGFLEANPNAFIAPVHLDADCVFFVSTGKPTVTLLR;LINPVSLPGR;NIVTEMENVAK;QQVQELSR;RETFNLVEGDILNIPAGTPVYIVNR;SQNEEYFFPGPR;SSGPFNLFR;SSPYVFEDEHFETSVK	1;1;1;1;1;1;1;1;1;1;1	11	18	0.3388	4151;1339;1340;8312;9994;9995;1970;3137;3270;3268;3135;1320;9562;5229;5231;1570;1571;8226	-	sucrose-binding protein-like [Cannabis sativa]	1.75167e+07	648768
116_1	XP_030496238.1	3.01133	NA	16836.9	ELGTVMR	1	1	1	0.047	224	-	calmodulin-7 [Cannabis sativa] >XP_030503797.1 calmodulin-7 [Cannabis sativa]	56544.4	6282.71
57_1	XP_030498391.1	2.60999	NA	84653.5	ASINTDAISLQEQEALALKLLSSMNK	1	1	1	0.0347	9586	-	DEAD-box ATP-dependent RNA helicase 32 [Cannabis sativa]	0	0
27_1	XP_030507421.1	4.49196	NA	99911.6	VFQPVQFVK	1	1	1	0.0101	2076	XP_030507420.1	LOW QUALITY PROTEIN: beta-galactosidase 9 [Cannabis sativa]	15489.6	292.256
58_1	XP_030498290.1	4.49196	NA	88434	QLLGFNSVHTFSNR	1	1	1	0.0173	6523	-	LOW QUALITY PROTEIN: probable beta-D-xylosidase 6 [Cannabis sativa]	23565.7	501.397
115_1	XP_030503904.1	13.4759	NA	15714.9	AFGFSVR;AIENGAVSVSEPEEK;AIENGAVSVSEPEEKEWGQK	1;1;1	3	6	0.1901	160;159;5835;5833;5836;8820	-	uncharacterized protein LOC115719121 [Cannabis sativa]	1.80601e+06	258001
81_1	XP_030477762.1	11.5939	NA	55680.6	FELAPEQYVLK;KFELAPEQYVLK;YHTVFDSGNMR	1;1;1	3	3	0.0448	3944;5196;4012	-	aspartic proteinase A1-like [Cannabis sativa]	133483	4943.82
60_1	XP_030494861.1	11.1459	NA	41085.6	FITHTVPFSEINK;GSSVAIFGLGAVGLAAAEGAR;GTFYGNYKPR	1;1;1	3	3	0.1158	5658;8178;2816	-	alcohol dehydrogenase 1 [Cannabis sativa]	138735	6936.76
113_1	XP_030478618.1	7.50329	NA	10223.5	IMTQPINLIFR;IQIWLFEQK	1;1	2	3	0.2273	4052;4207;2831	-	small nuclear ribonucleoprotein E-like [Cannabis sativa] >XP_030478619.1 small nuclear ribonucleoprotein E-like [Cannabis sativa]	50457.8	12614.4
55_1	XP_030496922.1	7.50329	NA	13614.6	AFVEHYYSTFDTSR;FQGAQNIVAK	1;1	2	3	0.1951	7366;7367;2002	-	nuclear transport factor 2B [Cannabis sativa]	545575	90929.2
25_1	XP_030511213.1	2.10795	NA	42846.5	IADALEPGETVLQALR	1	1	1	0.0415	7199	-	CD2 antigen cytoplasmic tail-binding protein 2 [Cannabis sativa]	7398.68	462.418
66_1	XP_030500305.1	2.07228	NA	84618.1	LSPSTALNGSR	1	1	1	0.0144	2126	XP_030500304.1	uncharacterized protein At1g51745 isoform X2 [Cannabis sativa]	1.94106e+06	43134.7
83_1	XP_030510291.1	4.49196	NA	74150.4	ESSVIVSTDR	1	1	1	0.0149	2080	-	alpha-L-arabinofuranosidase 1 [Cannabis sativa]	101819	2679.44
40_1	XP_030481805.1	2.50996	NA	73036.4	VSQVSLPR	1	1	1	0.0123	568	XP_030481804.1	uncharacterized protein LOC115698770 isoform X2 [Cannabis sativa]	669257	25740.6
23_1	XP_030479618.1	17.9678	NA	11887	ISPSTNCNSIK;LVGMAQTTPDR;LVGMAQTTPDRR;VPGISQNFASSLPSK	1;1;1;1	4	11	0.3248	2906;2907;2736;2829;4033;4032;5643;5654;5655;5644;5642	-	non-specific lipid-transfer protein 1-like [Cannabis sativa]	3.06003e+07	5.10005e+06
48_1	XP_030490466.1	8.98392	NA	15400.3	AEQFGQQHLTSGQQQS;HPLGADQLDQAR	1;1	2	4	0.1931	7791;3792;3795;3796	-	oleosin 1-like [Cannabis sativa]	1.01301e+06	253254
85_1	XP_030477713.1	4.49196	NA	13426.8	TGDTLVFNYGQGAHNVVAVNR	1	1	1	0.168	8862	-	basic blue protein [Cannabis sativa]	645880	92268.6
108_1	XP_030484681.1	4.49196	NA	8869.57	GNSVVTVEALEPVAR	1	1	1	0.1875	5698	-	probable small nuclear ribonucleoprotein G [Cannabis sativa] >XP_030484682.1 probable small nuclear ribonucleoprotein G [Cannabis sativa]	39274	9818.5
119_1	XP_030505644.1	20.496	NA	19209.1	DTFWPIVNAAGDK;LEDLVLAIDTVK;VTEVNKDTFWPIVNAAGDK;YLDVVFLK;YQALSEK	1;1;1;1;1	5	5	0.2614	4989;3869;8650;1379;325	-	thioredoxin F-type, chloroplastic-like [Cannabis sativa]	610974	46998
87_1	XP_030489422.1	2.50996	NA	69406.9	VSDPQIK	1	1	1	0.0113	173	XP_030489423.1	serine/threonine-protein kinase WNK8-like isoform X1 [Cannabis sativa]	1363.56	47.0193
123_1	XP_030482551.1	4.49196	NA	73540.5	QSNLPVVVDAAVDAESSKLQLEQK	1	1	1	0.0354	9238	-	probable metal-nicotianamine transporter YSL6 [Cannabis sativa]	0	0
72_1	CDP79029.1	100.169	NA	55951	AMPDDVLANAFQISR;ASAQGFEWIAVK;DEISVFSPSSQQTR;EGQIFVVPQNFAVVK;EGQIFVVPQNFAVVKK;ESGEQTPNGNIFSGFDTR;FHLAGNPHR;FLQLTAER;GEDLQIIAPSR;GIHGAVIPGCPETFER;ILAESFNVDTELAHK;ILAESFNVDTELAHKLQNR;KASAQGFEWIAVK;LNTLNNYNLPILR;LQVVDDNGR;LQVVDDNGRNVFDGELR;LRQNIDRPSQADIFNPR;NGMMAPHFNLDSHSVIYVTR;NVFDGELR;QNIDRPSQADIFNPR;RESGEQTPNGNIFSGFDTR;VRGEDLQIIAPSR;YGRDEISVFSPSSQQTR	1;1;1;1;1;1;1;1;1;1;1;1;1;1;1;1;1;1;1;1;1;1;1	23	841	0.4297	6815;6829;6846;6818;6819;6851;6848;6723;6820;6840;6864;6861;6811;6693;6695;6696;6700;6817;6838;6822;6812;6826;6834;6830;6849;6813;6858;6863;6843;6688;6837;6816;6845;6835;6823;6821;6860;6832;6706;6825;6690;6807;6850;6854;6687;6717;6692;6857;6682;6702;6694;6824;6862;6841;6722;6808;6714;6828;6859;6809;6731;6678;6699;6814;6844;6847;6680;6836;6853;6833;6721;6856;6827;6681;6839;6720;6868;6842;6697;6855…	CDP79028.1	edestin 2 [Cannabis sativa] >SNQ45155.1 edestin 2 [Cannabis sativa] >SNQ45156.1 edestin 2 [Cannabis sativa] >XP_030507980.1 11S globulin subunit beta-like [Cannabis sativa] >XP_030507981.1 11S globulin subunit beta-like [Cannabis sativa]	8.21471e+06	315950

## Sheet: < 20 kDa-pepSummary
Peptide	Modification	Query	Group_ID	Group_Primary_Protein
VIGPILADLAK	-	2166;2165	52_1	XP_030510627.1
LTIQPNGLHLPSYTNGPQLIHVIR	-	9328;9325;9329;9323;9326;9330;9324;9322	26_2	SNQ45158.1
NGMMAPHFNLDSHSVIYVTR	Oxidation (M)@4M;Deamidated (NQ)@9N	9006	72_1	CDP79029.1
FYLAGNPEDEFEQLR	Deamidated (NQ)@6N	8004	29_1	CDP79023.1
EAQELAFNMQGSEVEQIFNQPK	Oxidation (M)@9M	9209	59_1	XP_030508281.1
VELQSPCYVYFDR	Carbamidomethyl (C)@7C	6974	99_1	XP_030478863.1
IVDAVLTVPAR	-	2421	12_1	XP_030503802.1
GWDEGVLGMQVGEVAR	Oxidation (M)@9M	7352	65_1	XP_030478538.1
ALELLNFSSLNGRPIR	-	7901	20_1	XP_030486290.1
GILGVTFPGCPETFEESQR	Carbamidomethyl (C)@10C	8690;8692;8703	29_1	CDP79023.1
LSYFVSQQQQEEGR	-	7204	59_2	XP_030508280.1
EAQELAFNMQGSEVEQIFNQPK	-	9174	59_1	XP_030508281.1
FLQLSAER	-	1122;1064;1118;1083;1087;1069;1046;1023;1115;1066;1107;1080;1028;1054;1079;1055;1057;1106;1116;1038;1052;1114;1072;1035;1019;1048;1105;1100;1075;1020;1012;1093;1091;1103;1034;1065;1108;1027;1109;1081;1096;1058;1061;1097;1024;1045;1085;1016;1110;1032;1099;1120;1047;1021;1029;1030;1094;1063;1037;1040;1062;1031;1084;1022;1101;1070;1086;1033;1089;1067;1049;1095;1017;1013;1102;1026;1082;1071;1051;1068…	29_1	CDP79023.1
FYLAGNPEDEFEQLR	-	7970;7976;7993;7987;7973;7994;7965;7955;7986	29_1	CDP79023.1
APAALGPYSQAIK	-	3453	103_1	XP_030498685.1
LFDLAPEQYILK	-	5116	79_1	XP_030482994.1
TWNPINNK	-	1315	21_1	XP_030478704.1
IFDLLYK	-	622	97_1	XP_030496506.1
VPGISQNFASSLPSK	-	5643;5644;5642	23_1	XP_030479618.1
AIENGAVSVSEPEEK	-	5833	115_1	XP_030503904.1
HTSGTQMNEESSR	-	5191	54_1	XP_030485861.1
TNDNAWVSPLAGR	Deamidated (NQ)@2N	4605	29_1	CDP79023.1
QQEGLPNNVFR	Deamidated (NQ)@2Q	3573	26_1	SNQ45160.1
AVPVVLLFK	-	1312	36_1	XP_030486371.1
ALPEAVLANAFQISR	Deamidated (NQ)@9N	6210;6209;6208	29_1	CDP79023.1
EITLGFVDLLR	-	3386	4_1	AJB84509.1
IDSELR	-	58	10_1	XP_030484597.1
ISFTIGGK	-	286	61_1	XP_030491617.1
GHESSGPVISLQNQSPR	Deamidated (NQ)@12Q	7875	59_1	XP_030508281.1
VSQVSLPR	-	568	40_1	XP_030481805.1
GEDLQIIAPSR	-	2773	72_1	CDP79029.1
WLEGNQLAEVDELEDK	-	8210	117_1	XP_030478962.1
ASINTDAISLQEQEALALKLLSSMNK	Deamidated (NQ)@4N;Deamidated (NQ)@13Q;Oxidation (M)@24M;Deamidated (NQ)@25N	9586	57_1	XP_030498391.1
EDERGELPFILR	-	5247	89_1	SNQ45153.2
NQMHNK	Deamidated (NQ)@2Q;Oxidation (M)@3M;Deamidated (NQ)@5N	178	100_1	XP_030486903.1
SVFEGEIR	-	744;751;786;739;806;713;717;802;752;740;727;729;795;716;763;736;721;805;711;741;784;743;737;769;749;808;734;776;779;710;714;788;814;762;725;765;724;726;718;746;715;719;707;783;731;735;758;778;785;790;789;728;704;772;742;745;787;757;807;796;804;722;774;756;803;771;797;800;793;792;760;782;747;777;705;767;801;780;750;723;791;706;773;766;759;754;794;712;748;755;810;798;733;732;703;730;799;753;809;764…	26_2	SNQ45158.1
DPGQEPFAFTIGQGSVIK	-	8214;8215	65_1	XP_030478538.1
LTIQPNGLHLPSYTNGPQLIHVIR	Deamidated (NQ)@6N;Deamidated (NQ)@18Q	9361;9375;9357	26_2	SNQ45158.1
YVFWSNGR	-	1592	37_1	XP_030486567.1
AFVPFVASLIVK	-	3501	78_1	XP_030506899.1
AEQFGQQHLTSGQQQS	-	7791	48_1	XP_030490466.1
ATPPSVASWWK	-	2959	95_1	XP_030510133.1
AFVEHYYSTFDTSR	-	7366;7367	55_1	XP_030496922.1
IQSQDDFR	-	1425	26_1	SNQ45160.1
YQALSEK	-	325	119_1	XP_030505644.1
YVFWSNGR	Deamidated (NQ)@6N	1601	37_1	XP_030486567.1
FTAADFVK	-	585	50_1	XP_030481481.1
TTIMLADLNDFKK	-	5513;5514	103_1	XP_030498685.1
NGMMAPHFNLDSHSVIYVTR	Oxidation (M)@3M	9000;9003	72_1	CDP79029.1
NIVTEMENVAK	Oxidation (M)@6M	3270;3268	88_1	XP_030493178.1
HFSGNLFPVNER	Deamidated (NQ)@5N	4813	2_1	XP_030501165.1
VPGISQNFASSLPSK	Deamidated (NQ)@7N	5654;5655	23_1	XP_030479618.1
EINYMIR	-	815	21_1	XP_030478704.1
FVSDNVEDQTEQVMK	-	7621	103_1	XP_030498685.1
GSSVAIFGLGAVGLAAAEGAR	-	8178	60_1	XP_030494861.1
AIENGAVSVSEPEEK	Deamidated (NQ)@4N	5835;5836	115_1	XP_030503904.1
NGMMAPHFNLDSHSVIYVTR	Deamidated (NQ)@1N;Deamidated (NQ)@9N	8972;8975	72_1	CDP79029.1
RESGEQTPNGNIFSGFDTR	Deamidated (NQ)@9N	8658;8657	72_1	CDP79029.1
AFSWEVLSAAFK	-	4151	88_1	XP_030493178.1
NFIAGKDNIIK	-	2977	59_1	XP_030508281.1
QQQQCQR	Carbamidomethyl (C)@5C	1169	59_2	XP_030508280.1
SQNEEYFFPGPR	Deamidated (NQ)@3N	5231	88_1	XP_030493178.1
EGLVLLIDAIEK	-	3729	51_1	XP_030493361.1
KFELAPEQYVLK	-	5196	81_1	XP_030477762.1
MMESAR	-	39;38	34_1	XP_030503907.1
YLEEAFNVDSETVKR	-	7893;7894;7897	29_1	CDP79023.1
ISTVNSYNLPILRFLQLSAER	-	9123	29_1	CDP79023.1
DISLGDPFSVDIVK	-	5487	84_1	XP_030488003.1
QGQIVTVPQNHAVVK	Gln->pyro-Glu (N-term Q)@N_term	6213;6212;6211	29_1	CDP79023.1
YFPSPAPAR	-	1417	103_1	XP_030498685.1
SNFDQLLEVASK	-	4096	42_1	XP_030508445.1
LVGMAQTTPDR	Oxidation (M)@4M	2829	23_1	XP_030479618.1
VFDLLPEQYILK	-	5284	61_1	XP_030491617.1
IAEEYEIK	-	1367	36_1	XP_030486371.1
YLDVVFLK	-	1379	119_1	XP_030505644.1
ISAGSAFYLVNTGEGQR	-	7627;7628	89_1	SNQ45153.2
TLLFGDKPVAVFGNR	-	6581	56_1	XP_030492518.1
CPALEMEIQK	Carbamidomethyl (C)@1C;Oxidation (M)@6M	2993;2994	34_1	XP_030503907.1
LQGQNDDRNSIIR	Deamidated (NQ)@5N	5635	29_1	CDP79023.1
LQVVDDNGR	Deamidated (NQ)@2Q	1542;1541	72_1	CDP79029.1
QSQFHSR	Gln->pyro-Glu (N-term Q)@N_term;Deamidated (NQ)@1Q;Deamidated (NQ)@3Q	516	104_1	XP_030491971.1
NAIYTPHWNVNAHSVMYVLR	Deamidated (NQ)@9N	9088	29_1	CDP79023.1
CQQQYEEER	Carbamidomethyl (C)@1C	3316;3315	59_1	XP_030508281.1
LQVVDDNGR	-	1528;1526;1469;1534;1506;1514;1488;1462;1521;1509;1461;1465;1508;1494;1470;1507;1474;1513;1482;1480;1478;1487;1475;1523;1529;1489;1500;1497;1473;1481;1533;1485;1486;1476;1511;1463;1457;1532;1498;1512;1460;1536;1519;1510;1464;1516;1483;1490;1467;1525;1522;1492;1468;1530;1493;1531;1502;1538;1499;1515;1496;1501;1495;1503;1477;1524;1484;1537;1518;1491;1479;1527;1472;1471;1505;1466;1458;1504;1456;1517…	72_1	CDP79029.1
SPQFLGLR	-	652	41_1	XP_030487734.1
NGMMAPHFNLDSHSVIYVTR	Oxidation (M)@3M;Oxidation (M)@4M;Deamidated (NQ)@9N	9029;9027;9032	72_1	CDP79029.1
QGQALTVPQNFAVVK	-	6139;6182;6201;6145;6146;6203	26_2	SNQ45158.1
FYIAGNPHEDFPQSR	-	7804;7805	26_1	SNQ45160.1
GSCRCQVVDNNGR	Carbamidomethyl (C)@3C;Carbamidomethyl (C)@5C;Deamidated (NQ)@10N	5583	26_2	SNQ45158.1
AMPDDVLANAFQISR	Oxidation (M)@2M;Deamidated (NQ)@9N	6868;6870	72_1	CDP79029.1
FHLAGNPHR	-	1773;1774;1775	72_1	CDP79029.1
MMESAR	Oxidation (M)@1M;Oxidation (M)@2M	87;86	34_1	XP_030503907.1
RETFNLVEGDILNIPAGTPVYIVNR	-	9562	88_1	XP_030493178.1
VTEVNKDTFWPIVNAAGDK	-	8650	119_1	XP_030505644.1
LVGMAQTTPDRR	-	4033;4032	23_1	XP_030479618.1
AGPMEFFGFTTSAR	Oxidation (M)@4M	5672	89_1	SNQ45153.2
LISPIIGQLSEQYPHVTTYK	-	8915	7_1	XP_030480232.1
LNTLNNYNLPILR	-	5795;5793;5786;5811;5780;5824;5822;5818;5813;5805;5817;5789;5792;5782;5781;5798;5828;5783;5821;5784;5794;5801;5778;5804;5791;5810;5808;5819;5830;5802;5788;5796;5829;5814;5820;5809;5831;5807;5799;5815;5825;5826;5803;5800;5816;5823;5797;5779;5806;5790;5827;5812;5785;5787	72_1	CDP79029.1
EGQIFVVPQNFAVVK	-	6944;6956;6939;6948;6925;6964;6953;6940;6935;6952;6965;6943;6955;6951;6945;6966;6960;6946;6937;6949;6957;6962;6921;6926;6924;6961;6934;6969;6931;6933;6967;6950;6963;6928;6922	72_1	CDP79029.1
LSYFVPQQQQEEGR	-	7270	59_1	XP_030508281.1
ISVDSVVIER	-	2208	96_1	XP_030483203.1
TTIMLADLNDFKK	Oxidation (M)@4M	5609;5610	103_1	XP_030498685.1
IGFLEANPNAFIAPVHLDADCVFFVSTGKPTVTLLR	Carbamidomethyl (C)@21C	9994	88_1	XP_030493178.1
MAENEGFEWISFK	-	6041	26_1	SNQ45160.1
VSKVDINPYPIVR	-	5460;5461	46_1	XP_030483895.1
YNREETVLLTSSTSSR	-	8086;8088;8081;8037;8050;8055;8048;8042;8083;8071;8045;8069;8038;8056;8043;8063;8034;8066;8073;8090;8047;8094;8082;8084	29_1	CDP79023.1
NIPSMCGMQPR	Carbamidomethyl (C)@6C	3490;3489	34_1	XP_030503907.1
GEPATFAIAATTDTPISGGK	-	8244;8243	46_1	XP_030483895.1
VTPPGLHAFTPATSPGNK	-	7848	96_1	XP_030483203.1
QGQIVTVPQNHAVVK	-	6485;6403;6422;6468;6469;6492;6450;6456;6499;6462;6511;6443;6442;6445;6455;6474;6416;6505;6504;6436;6508;6417;6464;6472;6487;6500;6481;6501;6421;6453;6413;6463;6509;6496;6513;6461;6439;6484;6449;6510;6483;6460;6494;6467;6477;6402;6480;6426;6497;6411;6466;6454;6420;6486;6459;6489;6495;6488;6482;6512;6491;6444;6478;6431;6440;6427;6506;6476;6507;6503;6435;6473;6470;6475;6458;6447;6465;6441;6414;6406…	29_1	CDP79023.1
TPNVVFLK	-	653	52_1	XP_030510627.1
GELPFILR	-	835	89_1	SNQ45153.2
LRESMGDPAR	Oxidation (M)@5M	2387	26_2	SNQ45158.1
LILLNENAR	-	1807	111_1	XP_030499360.1
IFGHEASGIVESVGEGVR	-	8096	107_1	XP_030498596.1
LVPLLTEAGAIAK	-	3528;3526	44_1	XP_030485103.1
CFDGEVR	Carbamidomethyl (C)@1C	547;548	29_1	CDP79023.1
AMPEDVIANSYQISR	-	7143;7148;7140;7139;7154;7157;7162;7138;7145;7130;7155;7165;7167;7153;7144;7159;7166;7164;7177;7180;7134;7170;7131;7158;7136;7151;7179;7156;7169;7150;7152;7161;7135;7171;7149;7137	26_2	SNQ45158.1
QASSDGFEWVSFK	-	5342	29_1	CDP79023.1
EGCPWRVHVAK	Carbamidomethyl (C)@3C	3976	17_1	XP_030505667.1
TGDTLVFNYGQGAHNVVAVNR	-	8862	85_1	XP_030477713.1
CPALEMEIQKEQGQDK	Carbamidomethyl (C)@1C	8233;8232	34_1	XP_030503907.1
SGQLMSVVDDVNPGIYR	-	8113	18_1	XP_030505932.1
EAIATIMNESR	-	2997	19_1	XP_030483002.1
EGQIFVVPQNFAVVK	Deamidated (NQ)@9Q	6978	72_1	CDP79029.1
TTVLVMVVEGTGR	-	4206	59_1	XP_030508281.1
LQVVDDNGRNVFDGELR	Deamidated (NQ)@7N	8339;8337;8331;8332;8346;8325	72_1	CDP79029.1
REEIGHFIEFIK	-	5547	43_1	XP_030506964.1
ADVFSPQAGR	-	1710;1692;1683;1712;1665;1743;1731;1737;1716;1689;1682;1672;1666;1709;1703;1678;1664;1757;1699;1713;1763;1755;1685;1707;1696;1700;1701;1669;1732;1674;1671;1753;1725;1719;1738;1723;1733;1687;1697;1752;1739;1748;1724;1746;1680;1759;1742;1727;1750;1705;1736;1694;1708;1679;1676;1673;1756;1771;1729;1754;1686;1747;1767;1715;1662;1765;1764;1706;1704;1726;1695;1741;1661;1702;1728;1717;1668;1677;1718;1735…	26_2	SNQ45158.1
ESTLHLVLR	-	1980	5_1	XP_030502292.1
SQLSQIR	Deamidated (NQ)@2Q;Deamidated (NQ)@5Q	311	75_1	XP_030485219.1
LSYGSITELEGIQVR	-	6871	11_1	XP_030478860.1
KASAQGFEWIAVK	-	5004;5005	72_1	CDP79029.1
EGQIFVVPQNFAVVKK	-	7907	72_1	CDP79029.1
VDINPYPIVR	Deamidated (NQ)@4N	2725	46_1	XP_030483895.1
LSPSTALNGSR	-	2126	66_1	XP_030500305.1
NGMMAPHFNLDSHSVIYVTR	Oxidation (M)@3M;Oxidation (M)@4M	9022;9021;9023	72_1	CDP79029.1
YVDAVLTIPK	-	2223	9_1	XP_030484715.1
HLQLAIR	-	467	13_1	XP_030501312.1
TVGFGVNAR	-	656	59_1	XP_030508281.1
LTTVNSYNLPILSFLR	-	8125;8124;8118;8127;8121;8128;8130;8131;8119;8133;8123;8126;8129;8122	26_2	SNQ45158.1
TSVIRALPEAVLANAFQISR	-	8782;8783	29_1	CDP79023.1
LRQNIDRPSQADIFNPR	-	8554;8552	72_1	CDP79029.1
QGQALTVPQNFAVVK	Deamidated (NQ)@10N	6216	26_2	SNQ45158.1
AQVNQLAGK	-	670;669	26_2	SNQ45158.1
SGGLGDLNYPLVSDVTK	-	7420;7421	114_1	XP_030482744.1
YGRDEISVFSPSSQQTR	-	8380;8400;8418;8386;8397;8391;8381;8413;8398;8388;8379;8412;8411;8403;8410;8408;8394;8396;8383;8385;8384;8409;8401;8405;8393;8406	72_1	CDP79029.1
FITHTVPFSEINK	-	5658	60_1	XP_030494861.1
LTIQPNGLHLPSYTNGPQLIHVIR	Deamidated (NQ)@15N	9343;9347;9346;9332;9333;9331;9335;9345;9341;9349;9351	26_2	SNQ45158.1
SCAQLSQTINHPFHSHQPLKLQITK	Carbamidomethyl (C)@2C;Deamidated (NQ)@10N	9724	101_1	XP_030509772.1
YSVVNPSEGHPLPDTHK	-	8181;8182	122_1	XP_030484111.1
ALPEAVLANAFQISR	-	6167;6166;6181;6186;6196;6156;6192;6193;6165;6149;6176;6152;6180;6177;6179;6131;6160;6169;6137;6175;6155;6147;6161;6178;6142;6170;6172;6185;6141;6174;6148;6173;6164;6130;6144;6190;6138;6200;6194;6143;6151;6158;6195;6188;6171;6191;6133;6134	29_1	CDP79023.1
NAMYAPQYTMNAHNIIYAIR	Oxidation (M)@10M	9077	26_2	SNQ45158.1
QVFSQFGELVHVK	-	5545	94_1	XP_030504021.1
QGQALTVPQNFAIVK	-	6302;6313;6297;6319;6314;6358;6320;6298;6291;6284;6349;6327;6301;6290;6312;6352;6299;6286;6348;6337;6296	26_1	SNQ45160.1
RFYLAGNPEDEFEQLR	-	8467	29_1	CDP79023.1
AIENGAVSVSEPEEKEWGQK	-	8820	115_1	XP_030503904.1
GNSVVTVEALEPVAR	-	5698	108_1	XP_030484681.1
SITGINLNIAAGLPGK	-	5692	39_1	XP_030479883.1
EIEDAVADLR	-	2288	69_1	XP_030486771.1
NEWKDHFEK	-	2972	52_1	XP_030510627.1
YNREESSLFTTSHQGIR	-	8533	26_2	SNQ45158.1
LNNETVSIELK	-	3252	118_1	XP_030498921.1
ELVSSNPVVVFSK	-	4641	44_1	XP_030485103.1
AFPTAYIR	-	819	21_1	XP_030478704.1
QLLTQLGATFK	Gln->pyro-Glu (N-term Q)@N_term	2820	44_1	XP_030485103.1
NAMYAPQYTMNAHNIIYAIR	Deamidated (NQ)@11N	9062	26_2	SNQ45158.1
EINYMIR	Oxidation (M)@5M	980	21_1	XP_030478704.1
ALGVDILTGFGTILGPHK	-	7919;7920	91_1	XP_030507275.1
ILAESFNVDTELAHK	-	7095;7096	72_1	CDP79029.1
NVFDGELR	-	929;901;944;893;902;860;894;878;921;917;867;864;892;945;954;914;857;872;942;876;911;881;873;941;943;877;865;859;869;898;885;851;927;920;934;887;919;895;925;891;922;931;854;924;889;912;909;935;907;888;948;871;916;937;915;870;879;946;952;868;862;936;875;904;896;886;880;940;918;953;856;939;950;903;955;926;900;855;951;858;956;933;866;923;908;949;913;884;882;947;899;938;853;932;930;910;928;874;863;906…	72_1	CDP79029.1
GDFAIDIGR	-	1009	74_1	XP_030494298.1
EFYVAAIDR	-	2047	36_1	XP_030486371.1
AFGFSVR	-	160;159	115_1	XP_030503904.1
VLENLGADPSNIR	-	4524	3_1	XP_030488930.1
IADLPFLSAYNPK	-	5111	97_1	XP_030496506.1
SSGPFNLFR	-	1570;1571	88_1	XP_030493178.1
VQVVNHMGQK	-	2324	29_1	CDP79023.1
GFSVNLIQEAFNVDSETARK	-	8850	26_2	SNQ45158.1
KLDLDQFK	-	1422	11_1	XP_030478860.1
DSPMTNSASVASPSHNFSQFHGSKPHTWKANK	Oxidation (M)@4M;Deamidated (NQ)@16N;Deamidated (NQ)@19Q;Deamidated (NQ)@31N	9938	71_1	XP_030501681.1
VQVVNLDLPIDDPER	-	7361	105_1	XP_030489791.1
AMPDDVLANAFQISR	Oxidation (M)@2M	6815;6829;6846;6818;6819;6851;6848;6820;6840;6864;6861;6811;6817;6838;6822;6812;6826;6834;6830;6849;6813;6858;6863;6843;6837;6816;6845;6835;6823;6821;6860;6832;6825;6807;6850;6854;6857;6824;6862;6841;6808;6828;6859;6809;6814;6844;6847;6836;6853;6833;6856;6827;6839;6842;6855;6805;6852;6865;6831;6806;6810	72_1	CDP79029.1
ELAFSVPAR	-	1339;1340	88_1	XP_030493178.1
LTIQPNGLHLPSYTNGPQLIHVIR	Deamidated (NQ)@6N;Deamidated (NQ)@15N	9364;9363;9371;9373;9377;9374;9367;9370;9356;9366;9381;9384;9369;9380;9376;9360	26_2	SNQ45158.1
VFQPVQFVK	-	2076	27_1	XP_030507421.1
DEISVFSPSSQQTR	-	5967;5952;6004;6002;6008;5955;5974;5997;5941;5982;5961;5939;5979;5968;5989;5949;5965;6006;5948;5975;6012;5980;5956;5992;5998;6011;5964;5981;5996;5995;6007;5993;6009;5970;5943;5947;5959;5990;5958;6005;5983;5944;5973;6003;5966;5985;5987;5978;5988;5986;5984;6001;5951;5946;5945;5969;5962;6000;5940;5991;5938;5977;5963;5942;5957;5950;5953;5972;5971;5954;5960;5999;5994	72_1	CDP79029.1
VDINPYPIVR	-	2719	46_1	XP_030483895.1
VNTDESPTIATQYGIR	-	7612	33_1	XP_030489728.1
ASAQGFEWIAVK	-	3649;3653;3652;3664;3646;3657;3669;3663;3647;3648;3659;3665;3654;3642;3668;3645;3644;3651;3658;3656	72_1	CDP79029.1
DTFWPIVNAAGDK	-	4989	119_1	XP_030505644.1
ILLIPR	-	43	6_1	XP_030499727.1
LSDYIGK	-	199	114_1	XP_030482744.1
AAVPSGASTGVYEALELR	-	7845	68_1	XP_030493203.1
YTIQQNGLHLPSYTNTPQLVYIVK	Deamidated (NQ)@15N	9520	29_1	CDP79023.1
ADVIVVPAGSTVYMTNQDNK	-	8674	59_1	XP_030508281.1
FASLDFK	-	299	63_1	XP_030490254.1
QSLLEALTK	-	1408	106_1	XP_030484414.1
NAMYAPQYTMNAHNIIYAIR	-	9061	26_2	SNQ45158.1
YLQLQIK	Deamidated (NQ)@3Q;Deamidated (NQ)@5Q	617	53_1	XP_030491160.1
RIDSFVQSSR	-	2757	35_1	XP_030491271.1
FLQLSAER	Deamidated (NQ)@3Q	1127	29_1	CDP79023.1
TNDNAWVSPLAGR	-	4568;4575;4566;4564;4600;4589;4586;4598;4602;4580;4572;4571;4560;4563;4565;4576;4590;4581;4591;4552;4599;4562;4573;4582;4555;4551;4583;4588;4585;4587;4558;4557;4597;4596;4561;4577;4595;4574;4553;4594;4570;4569;4559;4556;4593;4567;4592;4601;4579	29_1	CDP79023.1
EYDGSTLELQGVSR	-	5762	30_1	XP_030483678.1
VTAQLSPGDVFIIPAGHPVAVVANNNQK	Deamidated (NQ)@24N	9669	59_2	XP_030508280.1
IMTQPINLIFR	Oxidation (M)@2M	4207	113_1	XP_030478618.1
TTIMLADLNDFK	-	4377	103_1	XP_030498685.1
LQVVDDNGR	Deamidated (NQ)@7N	1540	72_1	CDP79029.1
RGHESSGPVISLQNQSPR	-	8356;8357	59_1	XP_030508281.1
NGMMAPHFNLDSHSVIYVTR	Deamidated (NQ)@9N	8947;8933;8948;8927;8953	72_1	CDP79029.1
EALEWLDDNQSAEKEDYEEK	-	9126	38_1	XP_030501851.1
QNIDRPSQADIFNPR	-	7681;7736;7682;7751;7724;7657;7671;7707;7745;7720;7705;7678;7721;7757;7780;7733;7723;7711;7696;7664;7729;7692;7673;7756;7755;7759;7658;7737;7718;7740;7761;7669;7659;7689;7704;7734;7716;7709;7722;7738;7750;7698;7670;7758;7732;7726;7710;7754;7725;7778;7773;7768;7776;7741;7655;7697;7728;7672;7690;7752;7652;7744;7685;7747;7684;7638;7702;7663;7742;7743;7693;7688;7712;7739;7760;7753;7691;7749;7694;7748…	72_1	CDP79029.1
SQNEEYFFPGPR	-	5229	88_1	XP_030493178.1
GHESSGPVISLQNQSPR	-	7856;7852;7857	59_1	XP_030508281.1
LRENIGDPSR	-	2505;2483;2447;2497;2527;2514;2481;2500;2473;2515;2437;2467;2487;2457;2456;2454;2480;2510;2512;2509;2440;2474;2525;2476;2471;2498;2528;2499;2502;2442;2504;2485;2468;2529;2513;2469;2531;2501;2446;2478;2475;2522;2491;2507;2472;2524;2484;2460;2466;2444;2506;2492;2441;2482;2465;2451;2461;2526;2453;2486;2470;2452;2532;2462;2530;2521;2458;2450;2463;2493;2445;2488;2508;2495;2448;2436	29_1	CDP79023.1
VSNVSLGANER	-	2376	15_1	XP_030500855.1
NIVTEMENVAK	-	3137;3135	88_1	XP_030493178.1
IEEEKQQEGLPNNVFR	-	8290	26_1	SNQ45160.1
SSPYVFEDEHFETSVK	-	8226	88_1	XP_030493178.1
IQNQDDFR	-	1623	26_2	SNQ45158.1
VQVVNHMGQK	Oxidation (M)@7M	2428	29_1	CDP79023.1
AKELVSSNPVVVFSK	-	6231	44_1	XP_030485103.1
NGMMAPHFNLDSHSVIYVTR	Deamidated (NQ)@1N;Oxidation (M)@3M;Oxidation (M)@4M	9025;9026;9028	72_1	CDP79029.1
NGMMAPHFNLDSHSVIYVTR	Deamidated (NQ)@1N;Oxidation (M)@4M	9008	72_1	CDP79029.1
LTIQPNGLHLPSYTNGPQLIHVIR	Deamidated (NQ)@6N	9342	26_2	SNQ45158.1
EGFEWVSFK	-	2266	26_2	SNQ45158.1
GSGFVAVEIPFTPR	-	5277	3_1	XP_030488930.1
VTAQLSPGDVFIIPAGHPVAVVANNNQK	-	9651;9656	59_2	XP_030508280.1
VKGTLDLVSPLR	-	3539	29_1	CDP79023.1
EGDVFWVPR	-	2135	89_1	SNQ45153.2
LAVLEAQPSTFVAPHHCDADSVLVVTK	Carbamidomethyl (C)@17C	9703	59_1	XP_030508281.1
IGVYYDR	-	565	77_1	XP_030484105.1
FHGSYQQYNR	Deamidated (NQ)@6Q;Deamidated (NQ)@7Q;Deamidated (NQ)@9N	3572	86_1	XP_030503475.1
ILNWTFR	-	958	80_1	XP_030483004.1
ELGTVMR	-	224	116_1	XP_030496238.1
FNNVFVK	-	493	20_1	XP_030486290.1
FISPLYVNLASK	-	4101	14_1	XP_030494855.1
FELAPEQYVLK	-	3944	81_1	XP_030477762.1
GYADVEALR	-	1364	32_1	XP_030502758.1
NAIYTPHWNVNAHSVMYVLR	-	9085;9086	29_1	CDP79023.1
AMPTFVLMR	-	1969	35_1	XP_030491271.1
FLQLTAER	-	1229;1255;1196;1208;1217;1179;1263;1201;1182;1186;1235;1233;1260;1212;1237;1216;1198;1202;1224;1194;1274;1222;1197;1272;1279;1178;1206;1187;1220;1259;1262;1195;1185;1226;1230;1228;1243;1219;1248;1277;1280;1231;1247;1189;1214;1249;1218;1225;1250;1234;1281;1191;1253;1275;1246;1205;1269;1276;1271;1213;1223;1245;1244;1192;1221;1264;1183;1282;1232;1211;1242;1238;1252;1207;1261;1270;1203;1268;1184;1267…	72_1	CDP79029.1
GPELAAAFGLSLER	-	4929	89_1	SNQ45153.2
GFSVNLIQEAFNVDSETAR	-	8624;8629	26_2	SNQ45158.1
ISFNTGK	-	114	18_1	XP_030505932.1
LLAVQETPDGALIGHLQVK	-	8501	92_1	XP_030499805.1
FYLAGNPEDEFEQLRR	-	8464;8465	29_1	CDP79023.1
NLSESTNEDDLNR	-	5497;5498	20_1	XP_030486290.1
ESGEQTPNGNIFSGFDTR	Deamidated (NQ)@8N	8374;8373	72_1	CDP79029.1
IGFITMEPK	Oxidation (M)@6M	1785;1784	89_1	SNQ45153.2
SQIAYVTFK	-	1811	15_1	XP_030500855.1
LDLVKPQR	-	1143;1147;1144;1146;1145	26_2	SNQ45158.1
SVWSSNIPPK	-	2195	120_1	XP_030507384.1
EETVLLTSSTSSR	-	4720;4688;4684;4695;4689;4683;4723;4680;4678;4702;4687;4715;4727;4726;4694;4714;4728;4718;4706;4700;4690;4717;4711;4691;4693;4731;4708;4699;4719;4713;4701;4679;4697;4681;4735;4733;4707;4709;4686;4725;4712;4724;4696;4729;4730;4710;4716;4685;4692;4682;4704;4721;4705;4698;4703;4722;4734	29_1	CDP79023.1
LVGANPDEIK	-	1806	35_1	XP_030491271.1
AGGVSYGSVVK	-	1565	103_1	XP_030498685.1
ALELLNFSSLNGRPIR	Deamidated (NQ)@11N	7904	20_1	XP_030486290.1
LQVVDDNGRNVFDGELR	-	8321	72_1	CDP79029.1
IDSFVQSSR	-	1630	35_1	XP_030491271.1
VLQDGAVWEK	-	2362	67_1	XP_030482072.1
NNNTTTTMAMVMK	Deamidated (NQ)@1N;Deamidated (NQ)@2N;Deamidated (NQ)@3N;Oxidation (M)@10M	5259	121_1	XP_030492845.1
IMTQPINLIFR	-	4052	113_1	XP_030478618.1
QSLLEALTK	Gln->pyro-Glu (N-term Q)@N_term	1310	106_1	XP_030484414.1
AMPDDVLANAFQISR	-	6723;6693;6695;6696;6700;6688;6706;6690;6687;6717;6692;6682;6702;6694;6722;6714;6678;6699;6680;6721;6681;6720;6697;6674;6676;6713;6705;6724;6715;6686;6712;6677;6703;6685;6718;6709;6684;6679;6725;6710;6675;6708;6726;6683;6698;6719;6704;6691;6716	72_1	CDP79029.1
EIEGLVDMNK	Oxidation (M)@8M	2579	64_1	XP_030493437.1
VEAEAGLIESWNPNHNQFQCAGVAVVR	Carbamidomethyl (C)@20C	9800;9802;9803	29_1	CDP79023.1
QSNLPVVVDAAVDAESSKLQLEQK	Deamidated (NQ)@3N	9238	123_1	XP_030482551.1
NNPYHFQSQR	-	3494	59_1	XP_030508281.1
NQELGATNR	-	1403	24_1	XP_030482786.1
NLEVGIPALLEDGVK	-	5856	70_1	XP_030489288.1
YGVTPDPATLDIVSTIAR	-	8212	112_1	XP_030508067.1
AMPEDVIANSYQISR	Oxidation (M)@2M	7286;7285;7283	26_2	SNQ45158.1
STYQVAALPLNAK	-	4332	103_1	XP_030498685.1
ESGEQTPNGNIFSGFDTR	-	8369	72_1	CDP79029.1
QAALVLNASR	-	1639	102_1	XP_030498461.1
STSYSIVR	-	625	30_1	XP_030483678.1
ESSVIVSTDR	-	2080	83_1	XP_030510291.1
QNIDRPSQADIFNPR	Deamidated (NQ)@2N	7783;7786	72_1	CDP79029.1
GWDEGVLGMQVGEVAR	-	7234	65_1	XP_030478538.1
FAQGPLR	-	176	89_1	SNQ45153.2
METNMLFGTIPSELGNLVNLEYLNLNANNLTGQFPLALTNLPK	Oxidation (M)@1M;Deamidated (NQ)@4N;Deamidated (NQ)@40N	10102	73_1	XP_030480111.1
GTFYGNYKPR	-	2816	60_1	XP_030494861.1
YLEEAFNVDSETVK	-	6655;6652	29_1	CDP79023.1
LQGQNDDRNSIIR	-	5628;5627;5629	29_1	CDP79023.1
ILAESFNVDTELAHKLQNR	-	8829;8830	72_1	CDP79029.1
NSFPEMGLR	-	1778	76_1	XP_030481249.1
TNDNAWVSPLAGR	Deamidated (NQ)@4N	4606	29_1	CDP79023.1
MEIDQQR	-	655	109_1	XP_030478969.1
NIPSMCGMQPR	Carbamidomethyl (C)@6C;Oxidation (M)@8M	3639;3637;3633	34_1	XP_030503907.1
VIDELAAEYAGK	-	3399	36_1	XP_030486371.1
NAIYTPHWNVNAHSVMYVLR	Oxidation (M)@16M	9095;9096	29_1	CDP79023.1
GLLPNNVK	-	473	99_1	XP_030478863.1
QLLGFNSVHTFSNR	-	6523	58_1	XP_030498290.1
NPVTLDHLSVR	-	3167;3168	118_1	XP_030498921.1
ISTVNSYNLPILR	Deamidated (NQ)@5N	5421;5422	29_1	CDP79023.1
RESGEQTPNGNIFSGFDTR	-	8654	72_1	CDP79029.1
NGMMAPHFNLDSHSVIYVTR	-	8921;8923	72_1	CDP79029.1
VNEIYAK	-	316	103_1	XP_030498685.1
AMPDDVLANAFQISR	Deamidated (NQ)@9N	6731;6732;6734	72_1	CDP79029.1
NGMMAPHFNLDSHSVIYVTR	Oxidation (M)@4M	9002;8999;9001	72_1	CDP79029.1
LILIGPPGSGK	-	1789	28_1	XP_030494422.1
EESSLFTTSHQGIR	-	6079;6078;6082	26_2	SNQ45158.1
FYEVTPEQNK	-	3191;3190;3189;3192	59_1	XP_030508281.1
LINPVSLPGR	-	1970	88_1	XP_030493178.1
LTIQPNGLHLPSYTNGPQLIHVIR	Deamidated (NQ)@15N;Deamidated (NQ)@18Q	9382	26_2	SNQ45158.1
TGIDEAESLIR	-	2824	124_1	XP_030491408.1
RDLLPR	-	124	62_1	XP_030505196.1
TLMPLSGINIAFDR	Oxidation (M)@3M	5843	12_1	XP_030503802.1
IQIWLFEQK	-	2831	113_1	XP_030478618.1
MPGYYDGR	-	999	21_1	XP_030478704.1
MTPSTALPEAADYAR	Oxidation (M)@1M	6254	49_1	XP_030494559.1
VQDSAAYVGQK	-	2596;2592	49_1	XP_030494559.1
QQEGLPNNVFR	-	3568;3566	26_1	SNQ45160.1
AGIVPVAFR	-	673	82_1	XP_030506062.1
YWTMWK	-	641	21_1	XP_030478704.1
VRGEDLQIIAPSR	-	5141;5143;5144	72_1	CDP79029.1
TTVLVMVVEGTGR	Oxidation (M)@6M	4351;4350	59_1	XP_030508281.1
FITVDSAFAEK	-	2944	74_1	XP_030494298.1
STLTTSIEK	-	1286	33_1	XP_030489728.1
LTIQPNGLHLPSYTNGPQLIHVIR	Deamidated (NQ)@4Q;Deamidated (NQ)@6N;Deamidated (NQ)@15N	9386	26_2	SNQ45158.1
AGPMEFFGFTTSAR	-	5556	89_1	SNQ45153.2
QNIDRPSQADIFNPR	Gln->pyro-Glu (N-term Q)@N_term	7529;7559;7514;7542;7502;7537;7562;7525;7563;7560;7555;7527;7518;7535;7526;7541;7519;7561;7549;7533;7530;7550;7556;7517;7543;7531;7547;7553;7507;7503;7523;7498;7538;7509;7522;7532;7499;7501;7500;7510;7539;7520;7536	72_1	CDP79029.1
EALEWLDDNQSAEK	-	6672	38_1	XP_030501851.1
IEALPTFIIFK	-	3508	47_1	XP_030493020.1
QMELELQTLQSK	Gln->pyro-Glu (N-term Q)@N_term;Deamidated (NQ)@1Q;Deamidated (NQ)@7Q	4960;4981	93_1	XP_030498125.1
MAENEGFEWISFK	Oxidation (M)@1M	6227	26_1	SNQ45160.1
KFEALSYLPPLSDDSIAK	-	8486	21_1	XP_030478704.1
IADALEPGETVLQALR	-	7199	25_1	XP_030511213.1
AAEVIGADAQLLK	-	3548	7_1	XP_030480232.1
VIISAPSK	-	263	56_1	XP_030492518.1
QGQIVTVPQNHAVVK	Gln->pyro-Glu (N-term Q)@N_term;Deamidated (NQ)@3Q	6223	29_1	CDP79023.1
LRENMGDPAR	Oxidation (M)@5M	2646	26_1	SNQ45160.1
ELVGPALFPALR	-	3437	12_1	XP_030503802.1
NGMMAPHFNLDSHSVIYVTR	Deamidated (NQ)@1N	8938;8940;8944;8930	72_1	CDP79029.1
ISPSTNCNSIK	Carbamidomethyl (C)@7C	2906;2907	23_1	XP_030479618.1
YHTVFDSGNMR	Oxidation (M)@10M	4012	81_1	XP_030477762.1
IGFLEANPNAFIAPVHLDADCVFFVSTGKPTVTLLR	Deamidated (NQ)@9N;Carbamidomethyl (C)@21C	9995	88_1	XP_030493178.1
GHESSGPVISLQNQSPR	Deamidated (NQ)@13N	7874	59_1	XP_030508281.1
NIPSMCGMQPR	Oxidation (M)@5M;Carbamidomethyl (C)@6C	3636;3638;3635	34_1	XP_030503907.1
YFNSFK	-	221	8_1	XP_030499667.1
LTIQPNGLHLPSYTNGPQLIHVIR	Deamidated (NQ)@18Q	9338	26_2	SNQ45158.1
GSGFVAFSTPEEASR	-	5709	20_1	XP_030486290.1
LDLDQFK	-	530	11_1	XP_030478860.1
NAMYAPHYNINAHSIIYAIR	-	9036;9037	26_1	SNQ45160.1
HPLGADQLDQAR	-	3792;3795;3796	48_1	XP_030490466.1
IAAAVPGK	-	48	31_1	XP_030507629.1
TTIMLADLNDFK	Oxidation (M)@4M	4520	103_1	XP_030498685.1
IIGATNPAESAPGTIR	-	5859;5858;5860	74_1	XP_030494298.1
LVGMAQTTPDR	-	2736	23_1	XP_030479618.1
QQVQELSR	-	1320	88_1	XP_030493178.1
GFGFVNFVNR	-	2435	16_1	XP_030481349.1
EVAIIR	-	6	98_1	XP_030488620.1
EVSVVSGTGYFR	-	3559	30_1	XP_030483678.1
SYGVLIPDQGVALR	-	5344	114_1	XP_030482744.1
NGMMAPHFNLDSHSVIYVTR	Deamidated (NQ)@1N;Oxidation (M)@3M	9007;9009	72_1	CDP79029.1
EQGQDKQR	-	1328	34_1	XP_030503907.1
LEDLVLAIDTVK	-	3869	119_1	XP_030505644.1
YLSEHNNVLR	-	3114	110_1	XP_030487115.1
FQGAQNIVAK	-	2002	55_1	XP_030496922.1
SFSDLNLGPIPSR	-	4618	41_1	XP_030487734.1
AGIQFPVGR	-	834	13_1	XP_030501312.1
ADVFTPQAGR	-	1838;1853;1876;1892;1902;1897;1856;1835;1862;1836;1932;1869;1936;1920;1904;1849;1940;1928;1895;1888;1872;1871;1860;1917;1858;1926;1924;1929;1863;1918;1875;1842;1901;1915;1843;1900;1873;1943;1907;1927;1861;1846;1903;1881;1887;1840;1859;1944;1925;1908;1935;1905;1867;1870;1834;1910;1934;1833;1941;1911;1948;1890;1880;1949;1930;1919;1898;1916;1913;1951;1921;1909;1893;1854;1878;1896;1866;1894;1837;1899…	29_1	CDP79023.1
FEPFYGAGGENPESFYK	-	8312	88_1	XP_030493178.1
FGNVEAGDNLLQR	-	4982	45_1	XP_030478876.1
KTPNVVFLK	-	1653	52_1	XP_030510627.1
YFGFLVSR	-	1329	12_1	XP_030503802.1
IQSDAEELLIIK	-	4310	106_1	XP_030484414.1
GIHGAVIPGCPETFER	Carbamidomethyl (C)@10C	7436;7437	72_1	CDP79029.1
NIENYR	-	241	1_1	XP_030497444.1
CPALEMEIQKEQGQDK	Carbamidomethyl (C)@1C;Oxidation (M)@6M	8275	34_1	XP_030503907.1
VSDPQIK	Deamidated (NQ)@5Q	173	87_1	XP_030489422.1
GLVGEIISR	-	830	74_1	XP_030494298.1
MQMEVQKR	Oxidation (M)@1M;Deamidated (NQ)@2Q;Oxidation (M)@3M	2043	90_1	XP_030498437.1
TDKAPAALGPYSQAIK	-	6567	103_1	XP_030498685.1
VDPVFGR	-	181	12_1	XP_030503802.1
NSALVVVTDPSYGK	-	5114	22_1	XP_030487803.1
ISTVNSYNLPILR	-	5373;5349;5386;5400;5416;5411;5350;5377;5352;5398;5403;5357;5370;5374;5363;5359;5372;5378;5366;5399;5405;5360;5375;5406;5393;5410;5371;5412;5388;5361;5381;5402;5368;5391;5362;5418;5348;5415;5390;5358;5389;5397;5394;5376;5354;5395;5367;5401;5356;5380;5353;5351;5413;5369;5396;5385;5404;5417;5383;5379;5365;5355;5409;5408;5414;5392;5419;5407;5364;5382;5384;5387	29_1	CDP79023.1

## Sheet: 40-50 kDa-pepSummary
Peptide	Modification	Query	Group_ID	Group_Primary_Protein
AFADASMNTAYEK	-	3147	152_3	XP_030507062.1
MGSEVYHILK	-	1633	247_1	XP_030493361.1
VAVVCGYGDVGK	Carbamidomethyl (C)@5C	1846	262_1	XP_030507458.1
IFGHEAGGIVESVGEGVTELKPGDHVLPVFTGECGDCR	Carbamidomethyl (C)@34C;Carbamidomethyl (C)@37C	12051;12049;12050	52_2	XP_030494861.1
TYDLNFKEENNNGSEK	-	5595	177_2	XP_030493203.1
ATEYGIILK	-	827	206_1	XP_030504501.1
INPAAPLDK	-	521	52_2	XP_030494861.1
GEQEEESQSGK	-	1790	178_2	XP_030508280.1
EYHIYMTSDGR	-	2875;2876;2877	149_1	XP_030480920.1
IQNGGTEVVEAK	Deamidated (NQ)@3N	1970	190_1	XP_030487299.1
CATITPDEAR	Carbamidomethyl (C)@1C	1412	152_3	XP_030507062.1
HLASSGVDVYTALSGAVGALYGPLHGGANEAVLK	-	10848	132_1	XP_030482666.1
EAQELAFNMQGSEVEQIFNQPK	Oxidation (M)@9M	7662;7664;7660;7666;7663	178_2	XP_030508280.1
LYIQTLDPADEDKFDFDILDTTQIWPEDLIPLHPVGR	-	12173	10_1	XP_030498127.1
YPIPEGEIHHVVNPDPYR	-	6455	54_1	XP_030482519.1
DNNYDLVTK	-	1140	250_1	XP_030497829.1
NVVAQLVR	-	393	142_1	XP_030480200.1
YLFAGVVDGR	-	1210	1_1	XP_030503589.1
NPEEIPWGETGADFVVESTGVFTDKDK	-	9562	211_1	XP_030496981.1
FTLGQGQVIK	-	1180	159_1	XP_030497023.1
LDVLLSDAASR	-	1543	225_1	XP_030498519.1
APEYLALDK	-	868;869	217_1	XP_030505607.1
FYLAGNPEDEFEQLR	-	5250	67_1	CDP79023.1
VVDLLAPYQR	-	1608	38_1	XP_030498910.1
IGPNEPSQLAINENANGLAR	Deamidated (NQ)@16N	6272	73_1	XP_030492890.1
SLMNFLSNILR	-	2384	253_1	XP_030499172.1
LIVWAPTR	-	593	269_1	XP_030497048.1
LLGGLAVR	-	136	119_1	XP_030488788.1
ISATSIYFESLPYK	-	4188	339_1	XP_030507464.1
LNVDQAGFYR	-	1662	182_1	XP_030490191.1
QGTPLYNIK	-	937	242_1	XP_030492987.1
VENGVAEGSIEIPK	Deamidated (NQ)@3N	3363	221_1	XP_030502017.1
FTVPLDYSR	-	1215;1214	236_1	XP_030490726.1
NAPSIIFIDEIDSIAPK	-	5310	157_1	XP_030493617.1
GIEADNIEEVYK	-	2939	240_1	XP_030492083.1
IVYLEDIAEGLDSAPEALVGLFSGR	-	7971	235_1	XP_030492093.1
LEWGLLYVLAR	-	2553	30_1	XP_030507798.1
NHVFGDDVVIVAAYR	-	4420	55_1	XP_030507618.1
IGDLELFR	-	626	144_1	XP_030486230.1
QRPLLIIAEDVESDALATLILNK	Gln->pyro-Glu (N-term Q)@N_term	7458	256_1	XP_030507259.1
MSLYAAAK	-	298	71_1	XP_030483004.1
GADAYQIDK	-	720	214_1	XP_030507163.1
INPLAPLDK	-	722	52_1	XP_030498596.1
ARMLQDQFNVSMNHVHALAILVSTFHHGK	Oxidation (M)@3M;Deamidated (NQ)@5Q;Deamidated (NQ)@9N;Deamidated (NQ)@13N	10873;10872	95_1	XP_030484666.1
SVFEGEIR	-	517;516	68_2	SNQ45158.1
SNYNFEKPFLYLAR	-	4893	56_1	XP_030496472.1
LTPFYNVK	-	724	334_1	XP_030501138.1
AFVPFVASLIVK	-	2274	175_1	XP_030506899.1
AEQFGQQHLTSGQQQS	-	4937	37_1	XP_030490466.1
TPFTSGLGLDK	-	1424	24_1	XP_030507597.1
QGVKPGELAIISK	-	2590	172_1	XP_030493268.1
YVFWSNGR	Deamidated (NQ)@6N	909	304_1	XP_030486567.1
TGNQAYLNLIPLLVGNVGLIFTK	-	7365	47_1	XP_030488227.1
ADYEFAHTTDAK	-	2857;2856	309_1	XP_030491649.1
VTAQLSPGDVFIIPAGHPVAVVANNNQKLR	-	10402	178_2	XP_030508280.1
NPNLASLVVDPDFAR	-	4229	203_1	XP_030500751.1
YLYFK	-	41	168_1	XP_030492117.1
LLVALVSGYR	-	1181	8_1	XP_030487730.1
NLEDLILK	-	605	186_1	XP_030482659.1
GVGWDVSAIGNAVWGGAK	-	4794	49_1	XP_030482133.1
VYESVLDQLVGVYK	-	4159;4160	289_1	XP_030489998.1
LESDLAQALLAACR	Carbamidomethyl (C)@13C	3771	201_1	XP_030506078.1
SENPVILFEHVLLYNLK	-	6076	281_1	XP_030479617.1
SIVEDLKVDLK	-	2045	268_1	XP_030493262.1
ITSHSLQELQPTK	-	3536;3537	208_1	XP_030479805.1
FTVLLMPNGSDR	Deamidated (NQ)@8N	2684	208_1	XP_030479805.1
FAGQEFGTTTGRPR	-	3746	225_1	XP_030498519.1
AALINFYETLR	-	2404	71_1	XP_030483004.1
LDTGNFSWGSEAVTR	-	4278	264_1	XP_030507527.1
TLEDALNSLEGITCNK	Carbamidomethyl (C)@14C	4978;4979	299_1	XP_030490921.1
NLLPLVSGK	-	526	315_1	XP_030496095.1
VIGAFLEGGNPEENSAIAK	-	5674	172_1	XP_030493268.1
AADVGADLVGK	-	852	210_1	XP_030491831.1
ITGTLIDEQPVVIYTIDK	-	6047	342_1	XP_030510375.1
YGAELNGDGLGVR	-	2479	305_1	XP_030510332.1
YLSESEGGGVELPSGGILTPR	-	6402	236_1	XP_030490726.1
FIFSEINQK	-	1380	208_1	XP_030479805.1
QVGYTPDYLFLLQTILR	-	6124	110_1	XP_030488123.1
AADVIAAANTAAEVALR	-	4225;4224;4226	208_1	XP_030479805.1
LLEFYER	-	654	58_1	AMC33029.1
TVEDASGIIDDKK	-	2991;2992	309_1	XP_030491649.1
AEQLLVNDVSR	-	1950	149_1	XP_030480920.1
LVGEYGLR	-	419	134_1	XP_030511244.1
SILFAPR	-	155	274_1	XP_030489159.1
SIVEDLK	-	154	268_1	XP_030493262.1
LNVQVSDVK	-	804;803;802;800	296_1	XP_030508797.1
IINVIGEPIDHR	-	2898;2899	38_1	XP_030498910.1
GLFYALDLGGTNFR	-	3836	226_2	XP_030491413.1
FVDLVNEVVNK	-	2138	87_1	XP_030500340.1
TFSEHVMDSIK	-	2287	207_1	XP_030481902.1
AYFATAQSVR	-	1292	60_1	XP_030483859.1
GVAFPTCISVNNTVCHFSPLASDESVLEDGDILK	Carbamidomethyl (C)@7C;Carbamidomethyl (C)@15C	11252	208_1	XP_030479805.1
ISAGSAFYLVNTGEGQR	-	4921	206_1	XP_030504501.1
SEQAFYLDWAVHSFR	Deamidated (NQ)@3Q	5412	1_1	XP_030503589.1
GQGQGQSQGSQPDR	-	3276	67_1	CDP79023.1
DLVVLMAR	-	447	304_1	XP_030486567.1
NLINGHFVDAASGK	Deamidated (NQ)@4N	3369;3370	123_1	XP_030493646.1
AVQNINEIIAPK	-	2398	247_1	XP_030493361.1
GGYPILIISEDIEQEALATLVVNK	-	7732;7731	45_1	XP_030478872.1
ALLAVSGR	-	111	188_1	XP_030507275.1
ALAENEGEGLAK	-	1758	188_1	XP_030507275.1
GYFFSVLASK	-	1336	304_1	XP_030486567.1
AAGATTIQFDEPTLVK	-	4391	1_2	XP_030507611.1
VESLVQDAVSK	-	1616	179_1	XP_030488649.1
EWDITGR	-	354	28_1	XP_030495480.1
ALGDYLGVK	-	515	90_2	XP_030488643.1
AAYPIEYIPNAK	-	2680	164_1	XP_030496786.1
GVVDSDDLPLNISR	-	3628	86_1	XP_030490313.1
FSVAFWHTFR	-	2309;2308	316_1	XP_030510845.1
RNIVTEMENVAK	-	3065	180_1	XP_030493178.1
DVTEAIQK	-	412	208_1	XP_030479805.1
HSEFISYPISLWVEK	-	5285;5286	86_2	XP_030509817.1
KGSITSVQAIYVPADDLTDPAPATTFAHLDATTVLSR	-	11685;11682;11683	38_1	XP_030498910.1
NADEEEGGEIVFGGVDPNHYK	-	6942	329_1	XP_030477762.1
ISVDSVVIER	-	1320	193_1	XP_030483203.1
HLPHDPLFQLVSK	-	3772	261_1	XP_030510143.1
LLANEGDTVEPGIK	-	3402	126_1	XP_030497346.1
LDATANDLPSDTFDIK	-	4745	309_1	XP_030491649.1
DGKPVTIELIDAK	-	3026;3027	188_1	XP_030507275.1
IGFLEANPNAFIAPVHLDADCVFFVSTGKPTVTLLR	Carbamidomethyl (C)@21C	11881;11886;11884;11892;11889;11887;11882;11885;11891;11888;11890	180_1	XP_030493178.1
NIPSMCGMQPR	Carbamidomethyl (C)@6C	2263	146_1	SNQ45151.1
SWLAFAAQK	-	880	1_1	XP_030503589.1
YNREETVLLTSSTSSR	-	5303;5304;5305	67_1	CDP79023.1
HGTTGEIIVK	-	1018	241_1	XP_030481794.1
DIQAWEYVPLGPFLGK	-	5264	6_1	XP_030491175.1
VLPIFQEASK	-	1407	231_1	XP_030503625.1
IVIVGVFPK	-	668	309_1	XP_030491649.1
LSGLTDVTHIFYVTWAK	-	5800	292_1	XP_030507295.1
HGSLGFLPR	-	730	76_1	XP_030504116.1
VFSYLMGLLNGK	Deamidated (NQ)@10N	2613	236_1	XP_030490726.1
INVNGGAMAIGHPLGATGAR	Deamidated (NQ)@4N	5505	55_1	XP_030507618.1
AMPEDVIANSYQISR	-	4521;4522	68_1	SNQ45160.1
DQIYDIFQLLPSK	-	4006	90_2	XP_030488643.1
TEGLSFLLGDVEASQGAFQYFGLR	Deamidated (NQ)@15Q	7898;7897	309_1	XP_030491649.1
TFVTTDKNPFFDVFVR	-	5748	114_1	XP_030488957.1
SGILFMPGIPGPIQR	-	4027	233_1	XP_030508574.1
TRPEDLTPEEVKK	-	3832	300_1	XP_030478133.1
YGQDATNVGDEGGFAPNIQENK	-	7086;7085	177_1	XP_030490964.1
EQAVQTIVEFVK	-	2997	136_1	XP_030482877.1
HDTDHLELFR	-	2182	274_1	XP_030489159.1
SGSEQECR	Carbamidomethyl (C)@7C	581	146_1	SNQ45151.1
IAWEEPFGPVLPVIR	-	4698	320_1	XP_030510057.1
LEDLTVGPVLTVTTGAILEHINQLLQIPGSK	-	10806	250_1	XP_030497829.1
DVNLIEVGQK	-	1306	75_1	XP_030485827.1
ADVIVVPAGSTVYMTNQDNKESLQIVK	Deamidated (NQ)@19N	9190	178_2	XP_030508280.1
TYDLNFK	-	400	177_1	XP_030490964.1
GLIVQSLLR	-	786	243_1	XP_030500769.1
FRTDEGQVK	-	1133;1134	178_2	XP_030508280.1
AAELTTLLESR	-	1771	213_1	ALF04039.1
VPVLETPDGPVFESNAIAR	-	6014;6013	303_1	XP_030505753.1
TVGFGVNAR	-	467;464;465;471;470;460;459;463;469;461;468;466	178_2	XP_030508280.1
LQILELLDNAIFTAGYK	-	5711;5712	141_1	XP_030493345.1
ISTQTGIGTAIAIAGVAMYSLIK	-	6951	278_1	XP_030482591.1
AGNINYYDIR	-	1738	64_1	XP_030489288.1
IEELVGIPVHYIGVGPGR	-	5608	225_1	XP_030498519.1
LLKGIENYR	-	1256	180_1	XP_030493178.1
IPAVQELVR	-	887	277_1	XP_030510561.1
IQVEHPVTEMISSVDLIEEQIR	-	7687	269_1	XP_030497048.1
YFDLGLPNR	-	1199	152_3	XP_030507062.1
ILVATDLVGR	-	1031	273_1	XP_030488445.1
LGWIVTNDPDGILK	-	3828	18_1	XP_030481814.1
DGVILLWDLAEGK	-	3269;3270	268_1	XP_030493262.1
FQQVYVAEPSVPDTISILR	-	6559;6560	145_1	XP_030489210.1
LDAQPELFIR	-	1764	86_1	XP_030490313.1
DDENVNSQPFMR	-	3389	2_1	ARC99292.1
IGLFGGAGVGK	-	688	38_1	XP_030498910.1
SDYNHINLLVQPCELAIK	Carbamidomethyl (C)@13C	6442	64_1	XP_030489288.1
FITHTVPFSEINK	-	3787;3785	52_2	XP_030494861.1
GYFLSVLSSK	-	1223	304_2	XP_030507135.1
QLDKPFLMPIEDVFSIQGR	-	6773	26_1	XP_030486574.1
NGFINLVSR	-	870	205_1	XP_030503400.1
VPTGSQVDGDYGK	-	2489	148_1	XP_030480399.1
KWPLYLSTK	-	1429;1428	152_3	XP_030507062.1
SQSETGEIK	-	716	2_1	ARC99292.1
FYAISAEFPEFSNK	-	4329	15_1	XP_030503150.1
DHDRPVQEVIAEITHGGVDR	-	6807	52_1	XP_030498596.1
LLPLSLGLLYLGK	-	3033	346_1	XP_030484936.1
GGWDNLLAIIPGGSSVPLLPK	-	6356	322_1	XP_030482681.1
HAQGSGGTIWPFGPETR	-	5098;5099	180_1	XP_030493178.1
ASQEQLKALSQHATSPR	-	5376;5377	178_2	XP_030508280.1
LVDTNGAGDAFVGGFLSQLVK	Deamidated (NQ)@5N	6373	259_1	XP_030488611.1
ARPLIQNPDIYLNAVFDNFVWLDNSTLLVSTIPLSR	-	12116	122_1	XP_030477655.1
TDDFSSLCGPVLDNVR	Carbamidomethyl (C)@8C	5087	27_1	XP_030508038.1
LQEYVDDINENIEK	-	4686	334_1	XP_030501138.1
ILAESFNVDTELAHK	-	4494;4493	65_1	CDP79029.1
NSISLDDAIAK	-	1481	8_1	XP_030487730.1
QTPEWYQEK	-	1797	63_1	XP_030501341.1
EVEAIGGHVQASASR	-	3677	337_1	XP_030488073.1
VPLVAAYVYR	-	1505	261_1	XP_030510143.1
AVMSELFGK	-	723	280_1	XP_030487914.1
IGVNYLQLPVNAPK	-	3749	10_1	XP_030498127.1
NLDDTVSDEK	-	1420;1419	11_1	XP_030486290.1
SPWWLVIK	-	905	191_1	XP_030486158.1
LLDFTEK	-	327	152_3	XP_030507062.1
LFPVILLPK	-	960	259_1	XP_030488611.1
SIPSIVELDSLK	-	2333	205_1	XP_030503400.1
VPTFLVPATQK	-	1751	290_1	XP_030507634.1
EILSSQQEGPIVYIPDSR	-	6093	206_1	XP_030504501.1
IEPPVPFQYGHAK	-	3551;3550	304_1	XP_030486567.1
FITHQLPFSEINK	-	3984;3983	52_1	XP_030498596.1
LQQELLDKPGTLPFDEILYCNIGNPQSLGQHPITFFR	Carbamidomethyl (C)@20C;Deamidated (NQ)@24N	12161	299_1	XP_030490921.1
VAGAAAAAGLSLAHVAAEAK	-	4813	238_1	XP_030490294.1
LAELLR	-	14	86_2	XP_030509817.1
ASAQGFEWIAVK	-	2375	65_1	CDP79029.1
SDPVVSFR	-	418	242_1	XP_030492987.1
AVENSPFLER	-	1551	86_1	XP_030490313.1
STESNMCDLLR	Carbamidomethyl (C)@7C	2500	52_2	XP_030494861.1
ADVIVVPAGSTVYMTNQDNK	-	6426;6422;6420;6421;6423;6425;6429	178_2	XP_030508280.1
FPLLANSR	-	450	24_2	XP_030508755.1
NLQYYEISAK	-	1873	56_1	XP_030496472.1
DVDMVIEAVIENISLK	-	5017	214_1	XP_030507163.1
RDELTLEGIK	-	1606	90_1	XP_030482751.1
EVGFLNEVAEVVR	-	3426	89_1	XP_030500846.1
EAVFFLR	-	362	126_1	XP_030497346.1
ADIVGLWALR	-	1297	254_1	XP_030483065.1
VSTNVQDIGEEVAQIHK	-	5458	112_1	XP_030500980.1
RGVVFVVPAGHPVTTIASGNSNLQIVCFEVNAEGNVR	Deamidated (NQ)@24Q;Carbamidomethyl (C)@27C	11836	180_1	XP_030493178.1
WIDALSDPR	-	1106	10_2	XP_030498132.1
GTFFGNYKPR	-	1682	52_1	XP_030498596.1
AYLPVIESFGFSATLR	-	4930	242_1	XP_030492987.1
IYQAFSTSATK	-	1829	304_2	XP_030507135.1
GDTHLAVDQLILGLLEDSQIGDLLK	-	8075	145_1	XP_030489210.1
VLQLETAAGAAIK	-	2206	205_1	XP_030503400.1
VEEDAVWSQVAK	-	2747	110_1	XP_030488123.1
GGETSTNSIASIFAWSR	-	5009	152_3	XP_030507062.1
GHESSGPVISLQNQSPR	-	5065;5072;5049;5050;5052;5070;5059;5056;5053;5071;5063;5061;5057;5074;5054;5048;5060;5075;5068;5055;5062;5058;5069;5064;5067	178_2	XP_030508280.1
FPIMPFTAR	-	1135	208_1	XP_030479805.1
LFLENVHSPVSDISLFR	-	5891	193_1	XP_030483203.1
TLNWEGIENFLNAER	-	5138	251_1	XP_030483906.1
SRPIYITGESYAGK	-	3830;3831	251_1	XP_030483906.1
AVVPDYVYK	-	1017	261_1	XP_030510143.1
EIAEAFLGQTIK	-	2472	29_3	XP_030491946.1
LGGGANVVNAGYTK	-	2483	88_1	XP_030501074.1
DATDDKVTVESAEATLK	-	5047;5046	152_3	XP_030507062.1
FSGEEFENFMAVADK	-	4679	309_1	XP_030491649.1
GIYSLSNYLQVK	-	2962	123_1	XP_030493646.1
SLVHIFFSQR	-	1905;1906	214_1	XP_030507163.1
NLINGHFVDAASGK	-	3362	123_1	XP_030493646.1
DVAEDAVSSFGAR	-	2493	224_1	XP_030489629.1
TFPTYDPR	-	777	123_1	XP_030493646.1
FVEYFR	-	310	80_1	XP_030484584.1
KLDLTADELSEEK	-	3588;3587	296_1	XP_030508797.1
SIILPTVK	-	334	201_1	XP_030506078.1
SEGALGLYK	-	519	265_1	XP_030481956.1
LAVLEAQPSTFVAPHHCDADSVLVVTK	Carbamidomethyl (C)@17C	8987;8989;8986	178_2	XP_030508280.1
VLPALNGK	Deamidated (NQ)@6N	184	211_2	XP_030492518.1
LAVNLIPFPR	-	1453	92_1	XP_030481404.1
DAIDLIVQR	-	977	195_1	XP_030501631.1
IMGLDLPSGGHLTHGYYTSGGK	Oxidation (M)@2M	6944	339_1	XP_030507464.1
LSSALSAASSACDHIR	Carbamidomethyl (C)@12C	4305;4306	296_1	XP_030508797.1
YMGLLNDQVVK	-	2163	111_1	XP_030494014.1
MSLLAEAQR	Oxidation (M)@1M	944	227_1	XP_030495568.1
TEFGPSQPFK	-	1446	262_1	XP_030507458.1
GIETIYNEPVTSIDIEK	-	5700	63_1	XP_030501341.1
GLGEAVAAAAK	-	604	275_1	XP_030510248.1
ELVADDAWLNGEFISTVQQR	-	6973	296_1	XP_030508797.1
SNLKPVTLELGGK	-	2713;2712	123_1	XP_030493646.1
SLLEDEAVK	-	812	10_2	XP_030498132.1
ASIRPDIVNFVHSNISK	-	5578;5579;5577	227_1	XP_030495568.1
QLNTLPFYHSFWNR	Gln->pyro-Glu (N-term Q)@N_term	5137	186_1	XP_030482659.1
EDQLEYLEER	-	2492	86_1	XP_030490313.1
LIFPYLDLDIK	-	2683	152_1	XP_030483137.1
TAEQTPLTALYVGR	-	3729	123_1	XP_030493646.1
LGLVECVNHDLLQPYPVLHEKPGDFVAHIK	Carbamidomethyl (C)@6C	11027;11026	208_1	XP_030479805.1
IFGPGNQYVTAAK	-	2853	48_1	XP_030498880.1
LEEGGWGGVK	-	919	85_1	XP_030488821.1
TFAAVGVDPAIMGVGPAAAIPAAVK	-	6988	55_1	XP_030507618.1
LELAQYR	-	383	213_1	ALF04039.1
FYLAGNPEDEFEQLRR	-	5935	67_1	CDP79023.1
GAIIQVDAAPFK	-	1883	264_1	XP_030507527.1
AAVAQAALAYK	-	1123	4_1	XP_030496730.1
EQQLEWLIPLLEGK	-	4536	308_1	XP_030506992.1
AIAGAGVLSGYDK	-	1838	5_2	XP_030495411.1
THTQDATPLTLGQEFSGYTTQVK	-	7462	302_1	XP_030494077.1
EAQELAFNMQGSEVEQIFNQPK	Oxidation (M)@9M;Deamidated (NQ)@16Q	7669	178_2	XP_030508280.1
LTPPLTISLDELQEGLNALHDVLK	-	7955	143_1	XP_030480755.1
QMSLLLR	-	314	213_1	ALF04039.1
ISQEVSGDSLGEEFK	-	4208	171_1	XP_030493408.1
YGLDDNTVDFIGHALALQR	-	6401	168_1	XP_030492117.1
LWINNEFMHSGLR	Deamidated (NQ)@4N	4182	236_1	XP_030490726.1
IPPIIGLLDEGFK	-	3106;3107	287_1	XP_030490449.1
LIDDMVAYALK	-	1996	152_3	XP_030507062.1
LVDIGTVTAQQAK	-	2632	58_1	AMC33029.1
LHFFMVGFAPLTSR	-	4201	92_1	XP_030481404.1
VALEACVQAR	Carbamidomethyl (C)@6C	1316;1317	2_1	ARC99292.1
DGVILLWDLAEGKR	-	4039	268_1	XP_030493262.1
GLVLSFITDFFK	-	2976	81_1	XP_030503327.1
YGAELNGDGLGVR	Deamidated (NQ)@6N	2485	305_1	XP_030510332.1
FGIIGDLGQTYNSLSTLEHYIQSGAK	-	8427	43_1	XP_030510566.1
ILSSGVHVVVGTPGR	-	3519	90_2	XP_030488643.1
ALSQHATSPR	-	1088;1087	178_2	XP_030508280.1
EITLGFVDLLRDDFIEK	-	6066	2_1	ARC99292.1
GTFYGNYKPR	-	1767	52_2	XP_030494861.1
AYSSWLYQVPWGLYK	-	5423	111_1	XP_030494014.1
NLGWPFEPFHVPEDVK	-	5652	40_1	XP_030488830.1
EEQDDYAIQSFER	-	4235	314_1	XP_030482241.1
AGMIFYR	-	305	339_1	XP_030507464.1
GLVVPVLR	-	296	126_1	XP_030497346.1
DPIFFSHHSNIDR	-	4033	106_1	XP_030491464.1
QEGGVTFAAIEK	-	1986;1985	304_1	XP_030486567.1
AVENVNAIIGPALIGKDPTK	-	6058	177_2	XP_030493203.1
EGLVLLADEVYQENVYVPDKK	-	7291;7297;7292;7296	299_1	XP_030490921.1
DAIAAGIEAR	-	738;739	299_1	XP_030490921.1
SFFTEIIASISDIK	-	3968	39_1	XP_030490990.1
SGKPLITSTDSSNPWWNLLEEAVK	-	8070	191_1	XP_030486158.1
NLSWVDIFEEIPIK	-	4606;4605	96_1	XP_030507986.1
TIFEIPGAK	-	687;686	232_1	XP_030487221.1
NPLDLLPPSK	-	1196	303_1	XP_030505753.1
YHAEFTPSFSPER	-	3949	60_1	XP_030483859.1
KPDEPLALEPNPGSWNR	-	5686	251_1	XP_030483906.1
IENIEGLTHFDEILQEADGIILSR	-	8219	218_1	XP_030493263.1
SGVNSFGGLGATLVDSLDTLYIMGLHEQFQK	-	10853	46_1	XP_030497055.1
FTLPPFLTLK	-	1636	142_1	XP_030480200.1
IIWGFGDGSTIPVFDTPIGK	-	6417	326_1	XP_030486176.1
ISTVNSYNLPILR	Deamidated (NQ)@5N	3591	67_1	CDP79023.1
IGFITMEPK	-	951	206_1	XP_030504501.1
DGGSDYLGK	-	425	177_1	XP_030490964.1
IPGVISASSFDGK	-	2150	317_1	XP_030495434.1
EDLVIQSHDASFK	-	3578;3579	304_1	XP_030486567.1
AVEFAFR	-	239	110_1	XP_030488123.1
YVQNNPPQLIPQEDR	-	5183	334_1	XP_030501138.1
IPFILR	-	66	226_2	XP_030491413.1
ITTLPNGLK	-	599	337_1	XP_030488073.1
TNIFSYFFLTR	-	3094	184_1	XP_030506286.1
YNDENTVSFVTLNK	-	4302;4301	303_1	XP_030505753.1
GAEFEGAVIALFHLLITR	-	5829	99_1	XP_030479728.1
FGVDESK	-	103	242_1	XP_030492987.1
AGPSLHAQLAHEIR	-	3630;3631	304_2	XP_030507135.1
NLQDIIAILGMDELSEDDKLTVAR	Oxidation (M)@11M	8114	38_1	XP_030498910.1
NIWANDLASSLATLESLESIVGK	-	7310	1_2	XP_030507611.1
SPLLIIAEDVTGEALATLVVNK	-	6910	291_1	XP_030506197.1
LYDPGYLNTAPVR	-	3523	132_1	XP_030482666.1
LYSLDAGSIIHALCFSPNR	Carbamidomethyl (C)@14C	6460;6461	268_1	XP_030493262.1
LNVRPSI	-	135	10_2	XP_030498132.1
YTPQWTWLR	-	1991	43_1	XP_030510566.1
LGSEITVVEFASEIVPSMDGEIR	-	7383;7381	24_1	XP_030507597.1
TQQQVR	-	67	65_1	CDP79029.1
DVPCETDQLSHVYTFVLRPDATYTILIDNVEK	Carbamidomethyl (C)@4C	11309	15_1	XP_030503150.1
TPLYQHIANLAGNK	-	3822;3824;3823	177_2	XP_030493203.1
LAMQEFMILPVGASSFK	Oxidation (M)@3M	5539	177_1	XP_030490964.1
GTINVVR	-	65	178_2	XP_030508280.1
EYLPIVGLAEFNK	-	3603	149_1	XP_030480920.1
GTGADPFGAPTK	-	1330	316_1	XP_030510845.1
GGVIFWADSIGSK	-	2574	214_1	XP_030507163.1
EIAEAYLGSTIK	-	2294	29_2	XP_030500800.1
DNIQGITKPAIR	-	2507	228_1	XP_030481652.1
AASILSSHDPSVVLAK	-	4078	309_1	XP_030491649.1
LNPLVSSLSLYDIAATPGVAADVSHINTR	-	9733	324_1	XP_030480080.1
ALPTYTPESPADATR	-	4049	40_1	XP_030488830.1
LNFDAYR	-	392	111_1	XP_030494014.1
SLLQIEMNTISSSFAGLSSLVSDLHR	-	8412	272_1	XP_030504352.1
QLSSGLLLVTGPFK	-	3424	108_1	XP_030482712.1
LTTASAIVSGTVLGSHEDTR	-	6033	275_1	XP_030510248.1
VAIIGGGPAGGAAAETLAK	-	4206	340_1	XP_030492934.1
NIPSMCGMQPR	Oxidation (M)@5M;Carbamidomethyl (C)@6C	2372	146_1	SNQ45151.1
SKFEAAGIWYEHR	-	4071;4070	152_3	XP_030507062.1
NGGLAPGGFNFDAK	-	2845	316_1	XP_030510845.1
NSLENYAYNMR	-	2894	29_3	XP_030491946.1
SGYLPVNPSSDSTIFYLFYEAQKPISTLSK	-	10931	251_1	XP_030483906.1
IINSDEVQSVVRPIK	-	4543;4544	227_1	XP_030495568.1
VEAEAGLIESWNPNHNQFQCAGVAVVR	Deamidated (NQ)@12N;Carbamidomethyl (C)@20C	9769;9771	67_1	CDP79023.1
SAEDLVDYVEHFR	-	4000;4001	236_1	XP_030490726.1
QQVQELSR	-	742	180_1	XP_030493178.1
ISEEEYVTAIK	-	2179	1_2	XP_030507611.1
VFHAGTALDSDGNFIGVGGR	-	5968	201_1	XP_030506078.1
QGQIVTVPQNHAVVK	Deamidated (NQ)@10N	4196	67_1	CDP79023.1
EVSVVSGTGYFR	-	2332	140_1	XP_030483678.1
DPGASIILAELALEAGLPK	-	5507	313_1	XP_030504098.1
INPLVPVDLVIDHSVQVDVAR	-	7006;7005	31_2	XP_030496961.1
SDGIAGLYR	-	579	5_1	XP_030482301.1
EQLTQLVK	-	612	232_1	XP_030487221.1
GHYTEGAELIDSVLDVVR	-	5889;5890	92_1	XP_030481404.1
GLLLPSFLNAPMMFYVIQGR	Oxidation (M)@13M	6953;6955	65_1	CDP79029.1
AIDDAEGLVK	-	914	24_1	XP_030507597.1
GVYETPGGTILYAAALELESLTLDR	-	8030;8031	28_1	XP_030495480.1
VTAQLSPGDVFIIPAGHPVAVVANNNQK	Deamidated (NQ)@26N	8678	178_2	XP_030508280.1
DLFLLPALPR	-	1518	70_1	XP_030486356.1
SEELGQGEAIAQNLR	-	4170	194_1	XP_030480369.1
VASPAQAQEVHTELR	-	4249	61_1	XP_030489407.1
DAGALLSYDPNLR	-	3081	84_1	XP_030508442.1
LGANSLLDIVVFGR	-	3493	330_1	XP_030498952.1
QLLNILGIVYR	-	2342	60_1	XP_030483859.1
DEVTVDATTNR	-	1834	33_1	XP_030491121.1
TGYSVSPDALFDVQVK	-	4713;4714	60_1	XP_030483859.1
YNDGSAPGFDPATK	-	3350	305_1	XP_030510332.1
SDDTIAMIESYLR	-	3691	31_2	XP_030496961.1
AGTVWVNCFDVFDAAIPFGGYK	Carbamidomethyl (C)@8C	7314	123_1	XP_030493646.1
VTTVQCLSGTGSLR	Carbamidomethyl (C)@6C	3524;3522	149_1	XP_030480920.1
YADIIIPR	-	621	239_1	XP_030477619.1
AYTDYALDNGIITK	-	3899	64_1	XP_030489288.1
MVNHFVSEFR	-	2089;2088	29_4	XP_030478962.1
DHPGELFTVK	-	1467	344_1	XP_030491004.1
SPSEIVTIFIEDYVTSSK	-	6032	234_1	XP_030498908.1
DGSVIESQDLK	-	1705	189_1	XP_030497134.1
TVEDPEIK	-	499	208_1	XP_030479805.1
FEELNMDLFR	-	2429	29_3	XP_030491946.1
GEGSLEMACPHIK	Carbamidomethyl (C)@9C	3266;3267	180_1	XP_030493178.1
HDNFIPLLR	-	1376	304_2	XP_030507135.1
AGFAGDDAPR	-	692;691	100_1	XP_030485151.1
VVESEEIVEK	-	1547	176_1	XP_030507459.1
AALEMLIR	-	446	64_1	XP_030489288.1
NQVAMNPQNTVFDAK	-	4441	29_4	XP_030478962.1
KPEEITKDEYASFYK	-	5326	86_1	XP_030490313.1
SLEEAIELNNSVPQGLSSSIFTSRPEAIFK	-	10795	289_1	XP_030489998.1
FSDFQQLGR	-	1213	141_1	XP_030493345.1
LLFDVPNSR	-	1049	14_1	XP_030488653.1
GLLEKDFEQIGDFLHR	-	5675	339_1	XP_030507464.1
LLILTDPR	-	525	153_1	XP_030490878.1
QQNQCQIDR	Carbamidomethyl (C)@5C	1696	67_1	CDP79023.1
LAFDPFGWAASK	-	2394	30_1	XP_030507798.1
LEGPIPESLGK	-	1452	294_1	XP_030503880.1
AGQQDKPDIER	-	2023;2024	180_1	XP_030493178.1
GILGVTFPGCPETFEESQR	Carbamidomethyl (C)@10C	6433	67_1	CDP79023.1
INVNGGAMAIGHPLGATGAR	Deamidated (NQ)@4N;Oxidation (M)@8M	5572	55_1	XP_030507618.1
FEELNMDLFK	-	2210	29_4	XP_030478962.1
DLINVLEEAIR	-	2205	45_1	XP_030478872.1
VIGIDIDSK	-	615	22_1	XP_030497194.1
TGSIVDVPAGK	-	979	213_1	ALF04039.1
FSPNNLQPTIVSASWDR	-	5743	268_1	XP_030493262.1
TMASSIGTALVGFVVSHR	-	5265	129_1	XP_030486622.1
GILNTSWHR	-	1150	49_1	XP_030482133.1
IINSDEVQSVVRPIK	Deamidated (NQ)@3N	4553	227_1	XP_030495568.1
DPILAASSAILALQQIISR	-	5927	270_1	XP_030485225.1
AIAIMSHPIPNTNDSHSVQVILPQK	-	8183	168_1	XP_030492117.1
THVVTTPGSGFGPGGEGFIR	-	5888;5887	232_1	XP_030487221.1
EDAVGNIFGR	-	1126	319_1	XP_030507562.1
DDYIMIK	-	391	76_1	XP_030504116.1
HFGVTEFVNPK	-	2128	22_1	XP_030497194.1
QQEGLPNNVFR	Deamidated (NQ)@2Q	2351	68_1	SNQ45160.1
GMTGLLWETSLLDPDEGIR	-	6351	261_1	XP_030510143.1
EITLGFVDLLR	-	2141	2_1	ARC99292.1
FGIVEGLMTTVHSITATQK	-	6101;6100	211_2	XP_030492518.1
ADVIVVPAGSTVYMTNQDNKESLQIVK	Oxidation (M)@14M	9256	178_2	XP_030508280.1
VAVSFTHIIK	-	1307	202_1	XP_030487687.1
VGSGPFPTEILGQGGDLLR	-	5671	225_1	XP_030498519.1
EFGASSEVPFLVDGSEAGVLK	-	6473	64_1	XP_030489288.1
TAVYGDQNECQLNR	Carbamidomethyl (C)@10C	4412	68_1	SNQ45160.1
TLLFGEKPVTVFGVR	-	4396	211_1	XP_030496981.1
HQYDWDAATSANFLR	-	5085;5086	316_1	XP_030510845.1
GSTVAVFGLGAVGLAAAEGAR	-	5485	52_1	XP_030498596.1
YTIQQNGLHLPSYTNTPQLVYIVK	-	8353;8352	67_1	CDP79023.1
GEDLQIIAPSR	-	1739	65_1	CDP79029.1
TPAKDETSVLFEK	-	3438;3439	54_1	XP_030482519.1
NLVLPVPAFNVINGGSHAGNK	-	6405;6404	177_2	XP_030493203.1
SLLIPFR	-	280	118_1	XP_030507269.1
SLEDAFSTFGEILESK	-	4935	216_1	XP_030499617.1
IAQTDADFTASALETILGR	-	5979	323_1	XP_030490612.1
DAIEAVLLMIENPAR	-	4363	74_1	XP_030481744.1
YDSVHGQWK	-	1343	211_2	XP_030492518.1
DVNAAVATIK	-	801	17_1	XP_030510604.1
ILDQIPGR	-	428	299_1	XP_030490921.1
IDYHTGVFASK	-	1926;1925	188_1	XP_030507275.1
LHENPELGYEEFETSK	-	5704	295_1	XP_030491463.1
LNLPILPTTTIGSFPQTVELR	-	7044	1_2	XP_030507611.1
IDILINNAAEQYVTSSIEEIDEAR	Deamidated (NQ)@6N	8170	184_1	XP_030506286.1
TIAMDGTEGLVR	-	2067	38_1	XP_030498910.1
FLFCAEAIYK	Carbamidomethyl (C)@4C	2058	2_1	ARC99292.1
FLIDQDLLPK	-	1766	254_1	XP_030483065.1
GSSVAIFGLGAVGLAAAEGAR	-	5484;5483;5481	52_2	XP_030494861.1
EIPGGYGLPFFGAIK	-	3945	304_1	XP_030486567.1
EFMSGNTLLQLLSSLISNK	-	6314	245_1	XP_030480731.1
NVGGLSNSELAEIFAEWNR	-	6360	203_1	XP_030500751.1
LVSWYDNEWGYSSR	-	4883	211_1	XP_030496981.1
RSSPYVFEDEHFETSVK	-	6172	180_1	XP_030493178.1
GVVFVVPAGHPVTTIASGNSNLQIVCFEVNAEGNVR	Deamidated (NQ)@21N;Carbamidomethyl (C)@26C	11387	180_1	XP_030493178.1
VLNTGSPITVPVGR	-	3100	38_1	XP_030498910.1
FQGGSPYIYPLYGLGELPQAFAR	-	7629	168_1	XP_030492117.1
SAEDLAEYAK	-	1208	222_1	XP_030490727.1
TVEDASGIIDDK	-	2064	309_1	XP_030491649.1
YYSDIAGPEYAAK	-	3386	265_1	XP_030481956.1
NFIAGKDNIIK	-	1901	178_2	XP_030508280.1
DVIAQAQSGTGK	-	1615	90_1	XP_030482751.1
EGLVLLIDAIEK	-	2424;2425	247_1	XP_030493361.1
AGLPLQDLEFVQFHPTGIYGAGCLITEGSR	Carbamidomethyl (C)@23C	10755	330_1	XP_030498952.1
KIEDAIDGAIQWLDGNQLAESDEFDDK	-	10041;10042	29_2	XP_030500800.1
LILGADSPAIQQNR	-	3611	149_1	XP_030480920.1
YLEEAFNVDSETVKR	-	5111;5113;5114	67_1	CDP79023.1
ASQEQLK	-	153	178_2	XP_030508280.1
SLRPVNVEWPIDRPR	-	5269	193_1	XP_030483203.1
QGQIVTVPQNHAVVK	Gln->pyro-Glu (N-term Q)@N_term	4119	67_1	CDP79023.1
LPIIFVVENNLWAIGMSHLR	-	7083	280_2	XP_030492424.1
LVPHIYCIGDANGK	Carbamidomethyl (C)@7C	3891	188_1	XP_030507275.1
ELLVDFFTSSAK	-	2717	94_1	XP_030505854.1
AVFTGHDHLNDFCGK	Carbamidomethyl (C)@13C	4666	85_1	XP_030488821.1
DFDYPR	-	181;182	187_1	XP_030480297.1
ATVLIETLPAAFQMDEILYELR	-	7480	305_1	XP_030510332.1
TFQSPLIDLLIK	-	2980	325_1	XP_030485463.1
GFKDQIYDIFQLLPSK	-	5667	90_2	XP_030488643.1
ESLTPLLDFLR	-	2358	173_1	XP_030506819.1
SEGSYVYDSNGK	Deamidated (NQ)@10N	2371	186_1	XP_030482659.1
EVADQLGLK	-	669	207_1	XP_030481902.1
DSHVPVLAPLPIGFAVFMVHLATIPITGTGINPAR	Oxidation (M)@18M	11190	215_1	XP_030494143.1
YLNFLMGLVDSDTLPLNVSR	-	6911	139_1	XP_030508476.1
GLDVIQQAQSGTGK	-	3050	90_2	XP_030488643.1
TPYIDYLKPIIADGDSGFGGTTATVK	-	8147	207_1	XP_030481902.1
AAGWGVMVSHR	-	1584;1583	247_1	XP_030493361.1
IIGVDLNSNR	-	1224;1225	52_2	XP_030494861.1
VGEEVEILGLR	-	1819	26_1	XP_030486574.1
KYDILFIADEVICAFGR	Carbamidomethyl (C)@13C	6088;6087	186_1	XP_030482659.1
GANLVLVAR	-	436	71_1	XP_030483004.1
SVVYEVLR	-	641	304_1	XP_030486567.1
VEAEAGLIESWNPNHNQFQCAGVAVVR	Deamidated (NQ)@12N;Deamidated (NQ)@17Q;Carbamidomethyl (C)@20C	9774	67_1	CDP79023.1
FYIAGNPHEDFPQSR	-	4975;4977;4976	68_1	SNQ45160.1
EIGLGSENLGGYVNGK	Deamidated (NQ)@14N	4143	289_1	XP_030489998.1
KLSSALSAASSACDHIR	Carbamidomethyl (C)@13C	4940	296_1	XP_030508797.1
FTQANSEVSALLGR	-	3599	38_1	XP_030498910.1
AASFNIIPSSTGAAK	-	3312	211_2	XP_030492518.1
GAALASDAFFPFAWK	-	4100	170_1	XP_030488949.1
LGGNLDDLTIK	-	1538	166_1	XP_030486317.1
WQSQCQFQR	Carbamidomethyl (C)@5C	2093	65_1	CDP79029.1
AINSGWLHPSINQFNPEPSVDFDTVANTK	-	10625;10626	196_1	XP_030480101.1
ELLETFTASK	-	1449;1450	186_1	XP_030482659.1
AMGFPTEFFPVLFAIPR	-	5775;5776	132_1	XP_030482666.1
LVSQVLEHAQNQTQVAR	-	5702	271_1	XP_030494275.1
EGQIFVVPQNFAVVK	-	4421	65_1	CDP79029.1
FKDIFQEVYEASWK	-	5024;5023	152_3	XP_030507062.1
LATDAIPAYTFGCINK	Carbamidomethyl (C)@13C	4847	14_1	XP_030488653.1
LLKPFDELFVDSK	-	3867;3865;3869;3868	309_1	XP_030491649.1
FEAAGIWYEHR	-	2929;2927;2928	152_3	XP_030507062.1
TLEELESR	-	693	200_1	XP_030489120.1
TFQGPPHGIQVER	-	3448	2_1	ARC99292.1
DSHVPILAPLPIGFAVFLVHLATIPITGTGINPAR	-	11181	88_1	XP_030501074.1
VVDALGVPIDGR	-	1807	213_1	ALF04039.1
QGQIVTVPQNHAVVK	-	4185;4183;4184	67_1	CDP79023.1
LFASWGVDYLK	-	2314	224_1	XP_030489629.1
FALAGDLGQTDWTTSTLDHISK	-	7208	57_1	XP_030494692.1
VQQLLQDLFNGK	Deamidated (NQ)@10N	3069;3070	29_4	XP_030478962.1
ALLNAVGNLELR	-	2184;2183	60_1	XP_030483859.1
GVLLESGSPEEFQLLPELAR	-	6641;6642	63_1	XP_030501341.1
DITPIGGFPHYGVVK	-	4108;4109	76_2	XP_030492808.1
GELPFILR	-	550	206_1	XP_030504501.1
DYADILEFLVGR	-	3102	285_1	XP_030492063.1
FDEGLPPILTALEVQGFSIR	-	6689;6691	38_1	XP_030498910.1
VEFNEEGK	-	578	168_1	XP_030492117.1
QQLFDAIQSR	-	1779	149_1	XP_030480920.1
AAPYDVYDQLDFDVPVGTR	-	6486	58_1	AMC33029.1
DDGGDGELVDK	-	1342	203_1	XP_030500751.1
FDSENPTNELR	-	2484	151_1	XP_030478848.1
TWQGRPENVTAAQTSLLIR	-	6489	209_1	XP_030496648.1
DTPEEGEAAAPAAEEAK	-	4481;4480;4483;4482	264_1	XP_030507527.1
ASGEGVQPQEYTVIK	-	4135	114_1	XP_030488957.1
HAAPADVDYTDIPHSQIR	-	6000	19_1	XP_030490676.1
LQVVDDNGRNVFDGELR	Deamidated (NQ)@7N	5786	65_1	CDP79029.1
HAFGDQYR	-	763	152_3	XP_030507062.1
LVTPLTLQR	-	965	171_1	XP_030493408.1
LLLEAGLPPGVLNIVSGFGPTAGAALASHMDVDKLAFTGSTNTGK	-	12198	123_1	XP_030493646.1
AEGAMYLFPQINLPQK	Oxidation (M)@5M	5291;5290	299_1	XP_030490921.1
LTEQVVFSDPYK	-	3253	166_1	XP_030486317.1
EIYDQYGEDALK	-	3368	138_1	XP_030488586.1
DSHDTFFLQAPSTTNELPEDYVER	-	8421	263_1	XP_030493849.1
VGALTIVCK	Carbamidomethyl (C)@8C	622	149_1	XP_030480920.1
QVPIDAVFQK	-	1477	76_2	XP_030492808.1
ISVNDLVLK	-	797	19_1	XP_030490676.1
IHYETTGPEIWK	-	3491	35_1	XP_030503771.1
QGVADHANNLATK	Gln->pyro-Glu (N-term Q)@N_term	2486	188_1	XP_030507275.1
YHGVILLPEGLIESIPEVYALLK	-	7693	336_1	XP_030495875.1
ELDLSSPEVVTK	-	2454	208_1	XP_030479805.1
AGVPTVPGSDGLLQNTEEAIR	-	6436	269_1	XP_030497048.1
EVSHEWSLVNK	-	2511	86_2	XP_030509817.1
GPGTTMEYAVALVEQLYGK	-	6075	257_1	XP_030481033.1
KGENDLPGLTDTEKPR	-	4922	171_1	XP_030493408.1
VFSYLMGLLNGK	-	2603	236_1	XP_030490726.1
IVLQSLLR	-	533	274_1	XP_030489159.1
ANIGPETNVLIMGAGPIGLVTMLAAR	-	7720	112_1	XP_030500980.1
LPGNLGEYLALTGAR	-	3844	113_1	XP_030484315.1
SFDPITVDADR	-	1914	231_1	XP_030503625.1
GPQTVAFNLPNDER	-	3896	254_1	XP_030483065.1
IINEPTAAAIAYGLDKK	-	5019	29_4	XP_030478962.1
KAFDEGPWPK	-	1613	123_1	XP_030493646.1
GVTGFGFDLVR	-	1570	1_2	XP_030507611.1
YGRDEISVFSPSSQQTR	-	5827;5828	65_1	CDP79029.1
LLNCEVPLR	Carbamidomethyl (C)@4C	1295	58_1	AMC33029.1
QPNDGAHVLSAQSLGDLYK	-	6020	247_1	XP_030493361.1
STTPEEVLAIFLVELR	-	5203	249_1	XP_030508462.1
GIFPSNTTPPLVEADKETDEK	-	6967	221_1	XP_030502017.1
ALPEAVLANAFQISR	-	4113;4116;4112;4115;4114;4117	67_1	CDP79023.1
QGQALTVPQNFAIVK	-	4163	68_1	SNQ45160.1
STNLDWYK	-	893	154_1	XP_030503775.1
RFYLAGNPEDEFEQLR	-	5934;5936	67_1	CDP79023.1
HLVFPLLEFLQDQSIYPDK	-	7013	271_1	XP_030494275.1
GQETSTNSIASIFAWTR	-	5469	152_1	XP_030483137.1
LLNHGDQILEEANK	-	4073	44_1	XP_030484332.1
VEHLFFAQQYHDR	-	4502;4503	207_1	XP_030481902.1
EIEDAVADLR	-	1400	283_1	XP_030486771.1
LNNGVTATDLVLTVTQMLR	Deamidated (NQ)@3N	6190	31_1	XP_030483075.1
ESHNIER	-	369	178_2	XP_030508280.1
EVIDINQDQLGVQGR	-	4474	224_1	XP_030489629.1
AIPWIFAWTQTR	-	3584	80_1	XP_030484584.1
IVLELAAR	-	370;372	123_1	XP_030493646.1
VNQIGSVTESIEAVK	-	3985	177_1	XP_030490964.1
GPLSLLSQTQDLYK	-	3932	14_1	XP_030488653.1
SLGYGYVNYSNPQDAAR	-	5486	11_1	XP_030486290.1
DSHVPVLAPLPIGFAVFMVHLATIPVTGTGINPAR	-	11177;11178	62_1	XP_030490348.1
SDPIPETNDGDVK	-	2967	231_1	XP_030503625.1
NLQDIIAILGMDELSEDDKLTVAR	-	8072;8073;8074;8071	38_1	XP_030498910.1
SSFDAFTQILK	-	2025	5_2	XP_030495411.1
ALGVDILTGFGTILGPHK	-	5170;5169	188_1	XP_030507275.1
VLQFAGIDDVFTSSR	-	4361	77_1	XP_030510816.1
NIFQSLDLAWTLLR	-	4504	117_1	XP_030486209.1
STVHDVVLVGGSTR	-	3258;3256;3257	29_2	XP_030500800.1
NAQLFLGEPYR	-	2383	106_1	XP_030491464.1
LVPGWTKPICIGR	Carbamidomethyl (C)@10C	3617;3618	152_3	XP_030507062.1
SETQGLFSADSIER	-	3820	299_1	XP_030490921.1
EHALLAFTLGVK	-	2316;2317	154_1	XP_030503775.1
TEGLSFLLGDVEASQGAFQYFGLR	-	7894;7895	309_1	XP_030491649.1
FNVQGFPTILVFGADKDSPTPFEGAR	-	8420	219_1	XP_030482790.1
VLFPNLFK	-	715	304_2	XP_030507135.1
AMPDDVLANAFQISR	Oxidation (M)@2M	4399	65_1	CDP79029.1
SQIHEVVLVGGSTR	-	3538;3539	29_4	XP_030478962.1
QALINADGPLELTVFPR	-	5396	266_1	XP_030505305.1
ELAFSVPAR	-	754	180_1	XP_030493178.1
LTIQPNGLHLPSYTNGPQLIHVIR	Deamidated (NQ)@6N;Deamidated (NQ)@15N	8103;8101;8102;8100	68_1	SNQ45160.1
IDILINNAAEQYVTSSIEEIDEAR	-	8165;8164;8162	184_1	XP_030506286.1
ALDILSDILQNSK	-	3280	155_1	XP_030481503.1
LWDLAAGVSAR	-	1537	268_1	XP_030493262.1
FETCYQIALAIKDEVEDLEK	Carbamidomethyl (C)@4C	7272	1_2	XP_030507611.1
AIGVLEGIALVGNPEFAIVDEAYPYIAQR	Deamidated (NQ)@13N	10268	204_1	XP_030507928.1
TDAVGATLIQTNVDNR	-	4499	207_1	XP_030481902.1
NPWPNVDAHSGVLLNYFGLTEAR	-	7700;7699	261_1	XP_030510143.1
TAMYGDQNECQLNR	Carbamidomethyl (C)@10C	4593	68_2	SNQ45158.1
FYEVTPEQNKQLK	Deamidated (NQ)@9N	4209	178_2	XP_030508280.1
LEAACIGAVESGK	Carbamidomethyl (C)@5C	2367	152_3	XP_030507062.1
LVSLEMGK	-	355	289_1	XP_030489998.1
TALSHVENLITGVTK	-	4026;4028	59_1	XP_030501031.1
YRPSSAYNAPYWTTNSGAPVWNNNSSLTVGPR	-	11112;11113	10_2	XP_030498132.1
AVDYLNSLDK	-	1447	164_1	XP_030496786.1
LAAAGILGILK	-	959	226_2	XP_030491413.1
DMDVLVSWCELNQGTIMVPHYNSK	Carbamidomethyl (C)@9C;Oxidation (M)@17M	8642;8641	178_2	XP_030508280.1
LADVLELVGVPK	-	2001	49_1	XP_030482133.1
KLEDLTVGPVLTVTTGAILEHINQLLQIPGSK	-	10997;10994	250_1	XP_030497829.1
IFEGEALLR	-	998	134_1	XP_030511244.1
SEPIPEQNDEPVK	-	3535	309_1	XP_030491649.1
LHIICSFDTSESLR	Carbamidomethyl (C)@5C	4444	206_1	XP_030504501.1
HVEFVSVDR	-	1164	49_1	XP_030482133.1
EHYLNTEEFIDAVSEELR	-	6666;6667	152_3	XP_030507062.1
DLALIIHGSK	-	1085	152_3	XP_030507062.1
IVANVVGDPTLFNEWK	-	5121	284_1	XP_030483244.1
LTTVNSYNLPILSFLR	Deamidated (NQ)@5N	5379;5378;5380	68_1	SNQ45160.1
AIGIDHFGASAPAPK	-	3393	40_1	XP_030488830.1
LLFGGEPLENHSIPQIYGAIKPTAVYVPVEEIVK	-	11292	250_1	XP_030497829.1
LPLQDVYK	-	685	154_1	XP_030503775.1
QNIDRPSQADIFNPR	-	4925;4924	65_1	CDP79029.1
AYLFPDSPAR	-	1437	172_1	XP_030493268.1
NILNGTVFR	Deamidated (NQ)@4N	946	152_3	XP_030507062.1
LIYRPDNGEILGVHIFGLHAADLIHEASNAIALGTR	-	11769;11770;11772;11774;11771	188_1	XP_030507275.1
SLNAAFAPAIASNIPWTAILGNHDQESTLSR	-	10798	85_1	XP_030488821.1
NIVTEMENVAK	-	1976;1977	180_1	XP_030493178.1
ILMVGLDAAGK	-	1169	34_1	XP_030481640.1
GHHPNVITYNTLLDR	-	4816	158_1	XP_030495261.1
IQFNTFGGNPVCSAGGLAVLK	Carbamidomethyl (C)@12C	6505	54_1	XP_030482519.1
SPLAFNEVIYALPMLTILTDK	-	7142	114_1	XP_030488957.1
YAELVYAGR	-	966	28_1	XP_030495480.1
AFYNDKFPIFAER	-	4181	143_1	XP_030480755.1
EPVFSFWFNR	-	2517	329_1	XP_030477762.1
VVGDLIGVVK	-	785	225_1	XP_030498519.1
SSWDVFSEILEK	-	3351	232_1	XP_030487221.1
ALIVAEYTGVK	-	1562	303_1	XP_030505753.1
LVVSTSCSLLHTAVDLVNETK	Carbamidomethyl (C)@7C	6961	1_2	XP_030507611.1
SDSQASLTVVR	-	1556	51_1	XP_030484062.1
LIICGGSAYPR	Carbamidomethyl (C)@4C	1784	339_1	XP_030507464.1
VQLLEIAQVPDEHVNEFK	-	6371	205_1	XP_030503400.1
VDDAEFEENEVYAIDIVTSTGDGKPK	Deamidated (NQ)@9N	8548	208_1	XP_030479805.1
VKGTLDLVSPLR	-	2310;2311	67_1	CDP79023.1
EGDVFWVPR	-	1253	206_1	XP_030504501.1
APGVQTPVIVR	-	1444	10_1	XP_030498127.1
DQADYISVPVEGPYKPVHYR	-	7110;7111	262_1	XP_030507458.1
GDVTILPTLVVNNR	-	3682	147_1	XP_030486433.1
LYEVVPPVLTELGK	-	3893	261_1	XP_030510143.1
TAIVEGDVVGGTCVNR	Carbamidomethyl (C)@13C	4313;4312;4311	188_1	XP_030507275.1
EVLALCDYPSILDK	Carbamidomethyl (C)@6C	4248	299_1	XP_030490921.1
AYPFTEEQLK	-	1851	331_1	XP_030496794.1
VGHVDYDKVPGVVYTHPEVASVGK	-	7653;7652;7654	24_1	XP_030507597.1
EAGSTLEVVAAQTK	-	3066;3067;3068	61_1	XP_030489407.1
LSELSLSELENLK	-	3498	48_1	XP_030498880.1
LLSGDVDQK	-	679	15_1	XP_030503150.1
DEEIDYFPSR	-	2106	10_1	XP_030498127.1
NAIYTPHWNVNAHSVMYVLR	-	7228;7229	67_1	CDP79023.1
VSEVIYSQSNK	-	2005	186_1	XP_030482659.1
FGTYWIK	-	440	172_1	XP_030493268.1
TIEAEAAHGTVTR	-	2707	152_3	XP_030507062.1
VGAATESELEDR	-	2142	291_1	XP_030506197.1
NDVIAFVEFPGVYAVNLDGSNR	-	7242	193_1	XP_030483203.1
SDLPGVVEQYMNK	-	3526	52_2	XP_030494861.1
LLDVVYNSSNNELVR	-	4742	264_1	XP_030507527.1
SPLMGIFEK	-	878	168_1	XP_030492117.1
AYFEAVTLK	-	968	166_1	XP_030486317.1
NAVVTVPAYFNDSQR	-	4455	29_4	XP_030478962.1
SIISGELPAGWEK	-	2970	40_1	XP_030488830.1
FLQLTAER	-	714	65_1	CDP79029.1
DVTELIGNTPLVYLNHVTAGCVGR	Carbamidomethyl (C)@21C	7868;7869	35_1	XP_030503771.1
HSDPNLITLLLQQMDGLQILKDQQWFALKPFPNAFVVNVGHILEILSNGK	Deamidated (NQ)@13Q;Oxidation (M)@14M;Deamidated (NQ)@18Q;Deamidated (NQ)@23Q;Deamidated (NQ)@24Q	12687	163_1	XP_030496252.1
LLQHATTIYLHHAITDFAEALASK	-	8056;8054;8055	54_1	XP_030482519.1
GFSVNLIQEAFNVDSETAR	-	6326;6323;6328;6324;6327;6330;6329;6322;6325;6331;6321	68_1	SNQ45160.1
SGVESNATLECGGER	Deamidated (NQ)@6N;Carbamidomethyl (C)@11C	3946	123_1	XP_030493646.1
GMLTGPVTILNWSFVR	Oxidation (M)@2M	5148	1_1	XP_030503589.1
ESGEQTPNGNIFSGFDTR	Deamidated (NQ)@8N	5824;5823;5825	65_1	CDP79029.1
SNYDILLLPGDLSYADAIQPR	-	7115	57_1	XP_030494692.1
TGTFIGSLWESK	-	2503	127_1	XP_030488962.1
FVIQGFGNVGSWAAELIHESGGK	-	7256	118_1	XP_030507269.1
VDFGDLEALEK	-	1916	143_1	XP_030480755.1
NAAIANSYFVGSINR	-	4084	212_1	XP_030505568.1
TIDSNVSEAEGIYSALEK	-	5725	4_1	XP_030496730.1
KQDITITGASTLPSDEVER	-	6189	277_1	XP_030510561.1
LPQLPGTSIEGVEK	-	3454	40_1	XP_030488830.1
MGVEVYHNLK	-	1698;1697	177_2	XP_030493203.1
ISPGSEVVDTETGK	-	3149	221_1	XP_030502017.1
ALDYESLNENVK	-	3015	333_1	XP_030497031.1
YDLNFK	-	137	247_1	XP_030493361.1
QISELGIYPAVDPLDSTSR	-	6192;6191	38_1	XP_030498910.1
SELLRGLENYR	-	2682;2681	178_2	XP_030508280.1
LIYRPDNGEILGVHIFGLHAADLIHEASNAIALGTR	Deamidated (NQ)@7N	11779;11780;11777;11776;11778;11781	188_1	XP_030507275.1
QFNGLVDVYK	Deamidated (NQ)@3N	1668	5_2	XP_030495411.1
EDQVPLIVVQTNDGQK	-	5008	309_1	XP_030491649.1
SAVPSGASTGIYEALELR	-	5218	247_1	XP_030493361.1
TVIWMGK	-	222	242_1	XP_030492987.1
LQDGTVFIK	-	874	159_1	XP_030497023.1
NLYDEWTVELK	-	3095	149_1	XP_030480920.1
ESGEQTPNGNIFSGFDTR	-	5821	65_1	CDP79029.1
LNVAVTGIPK	-	838	344_1	XP_030491004.1
TNLTEVIK	-	451	310_1	XP_030508274.1
VSNQLGLEAAVDAAVAFLHK	-	6167	174_1	XP_030480384.1
SILFAAVGTAGQR	-	2273	289_1	XP_030489998.1
YRVENLYEGPLDDQYATAIR	-	7231	242_1	XP_030492987.1
YLEEAFNVDSETVK	-	4300;4299	67_1	CDP79023.1
LVDTNGAGDAFVGGFLSQLVK	-	6372	259_1	XP_030488611.1
DGIQFPDVIHAFKPNPK	-	5713	10_1	XP_030498127.1
AQRPPIPGQEFGITSDEALSLEELPK	-	8451	310_1	XP_030508274.1
DNGLLLHIHR	-	1690;1689	2_1	ARC99292.1
VDDAEFEENEVYAIDIVTSTGDGKPK	-	8539;8538;8543;8541;8542;8540	208_1	XP_030479805.1
DGVHNFFVTFIEVLR	-	5076	135_1	XP_030495459.1
NRPQFLVGASSILR	-	3903;3904	206_1	XP_030504501.1
LADIGLSPLLINELVTVITR	-	6511;6510	121_1	XP_030480854.1
YPAPPAICTGK	Carbamidomethyl (C)@8C	1614	10_2	XP_030498132.1
SLIEEFLEILDSK	-	3800	341_1	XP_030484515.1
IGGNLPGVHYIR	-	2299	63_1	XP_030501341.1
GVVFVVPAGHPVTTIASGNSNLQIVCFEVNAEGNVR	Carbamidomethyl (C)@26C	11355;11361;11374;11341;11377;11347;11369;11357;11315;11351;11359;11346;11348;11343;11356;11386;11324;11370;11376;11326	180_1	XP_030493178.1
LPLWPSEDEAR	-	2421	84_1	XP_030508442.1
NNYGWSIALDEFSYSPLR	-	6454	206_1	XP_030504501.1
LVIVGDGGTGK	-	853	56_1	XP_030496472.1
YGQDACNVGDEGGFAPNVQDNR	Carbamidomethyl (C)@6C	7223	247_1	XP_030493361.1
YGNLGLGDR	-	637	223_1	XP_030496896.1
AITDHGEELIADAVLFATGR	-	6341	310_1	XP_030508274.1
GTLGYESFK	-	798	214_1	XP_030507163.1
GFNSEGYIDGK	-	1681	196_1	XP_030480101.1
IMGPNFVPGEK	-	1692	242_1	XP_030492987.1
VNQSTGYIDYDR	-	3283;3282	339_1	XP_030507464.1
ASGDYAVVISHNPDNGTSR	Deamidated (NQ)@15N	5846	198_1	XP_030482575.1
LSGIDDDDILSGFVLSSVAKPVAATTEFIAR	-	10655	141_1	XP_030493345.1
KGSTVAVFGLGAVGLAAAEGAR	-	5997	52_1	XP_030498596.1
ALPYVDYVFGNETEAR	-	5311	259_1	XP_030488611.1
RGHESSGPVISLQNQSPR	Deamidated (NQ)@14N	5798	178_2	XP_030508280.1
EESSLFTTSHQGIR	-	4056	68_2	SNQ45158.1
IVGDPFK	-	90	123_1	XP_030493646.1
EVDIIGIFR	-	1054	112_1	XP_030500980.1
HSLEEDLASHTSGDLR	-	4912	8_1	XP_030487730.1
ASQQFWFER	-	1737	85_1	XP_030488821.1
NLGIEVQTTSVPNPR	-	4211	160_1	XP_030490656.1
GLSTIADEVK	-	926	19_1	XP_030490676.1
VLNDETFAK	-	952	161_1	XP_030486339.1
VRGEDLQIIAPSR	-	3398;3399	65_1	CDP79029.1
GFENASTFER	-	1526	88_1	XP_030501074.1
STLTDSLVAAAGIIAQEVAGDVR	-	6877	242_1	XP_030492987.1
TTVLVMVVEGTGR	Oxidation (M)@6M	2920;2922;2921;2919;2917;2924;2914;2916;2923;2918;2915	178_2	XP_030508280.1
FLQLAEDLLIHTFPIPPFLVK	-	7347	304_2	XP_030507135.1
TLFLPQYLDSELTIFIR	-	6222;6221	206_1	XP_030504501.1
FGVNYEEER	-	1465	233_1	XP_030508574.1
LFDLSEAQIHSIVSK	-	4496	347_1	XP_030500508.1
IGFLEANPNAFIAPVHLDADCVFFVSTGKPTVTLLR	Deamidated (NQ)@7N;Deamidated (NQ)@9N;Carbamidomethyl (C)@21C	11901;11900	180_1	XP_030493178.1
SEVNQSWLGSLISTIVGNLK	-	6492;6493	41_1	XP_030500663.1
SLQNFDIGGER	-	1915	302_1	XP_030494077.1
LVPPLIITEQELDR	-	4251;4252;4253	252_1	XP_030494410.1
VEIESLFDGVDFSEPLTR	-	6164	29_1	XP_030501851.1
EVAIETSSFSK	-	1732	232_1	XP_030487221.1
TYVPEMVELLVDSVR	-	4817	335_1	XP_030491428.1
GLATVLAEAMASR	-	2255	207_1	XP_030481902.1
LILDIEDFK	-	1255	269_1	XP_030497048.1
GGLFEFLEQR	-	1725	344_1	XP_030491004.1
SFSFPVVGGQTMELAIAQFWSSGIGSHEK	-	10299	87_1	XP_030500340.1
EDEDRLDEVGYDDVGGVR	-	6112	157_1	XP_030493617.1
QCSSGLQAVADVAAAIK	Carbamidomethyl (C)@2C	4501	55_1	XP_030507618.1
LVYDIVR	-	357	54_1	XP_030482519.1
SPPLSAEFYTGWLTHWGEK	-	6711	323_1	XP_030490612.1
VGLTGLTVAEHFR	-	3029;3030	38_1	XP_030498910.1
EQLPLVLDILEK	-	3101	250_1	XP_030497829.1
LSAAGILGILK	-	1025;1026	226_1	XP_030489128.1
QPQYAPLPIEK	-	2190	213_1	ALF04039.1
SVSTQPDFVR	-	1422	344_1	XP_030491004.1
NDYYGGESTSLNLIQLWK	-	6343	168_1	XP_030492117.1
LIIAGASAYPR	-	1408	187_1	XP_030480297.1
DTYPDDLLAPVLK	-	3422	55_1	XP_030507618.1
IVEGVLSHQLK	-	1842	208_1	XP_030479805.1
QLNTLPFYHSFWNR	-	5230	186_1	XP_030482659.1
VELLLPIAVGDYTDFFSSMHHAK	-	7740	6_1	XP_030491175.1
IASLEQIYLHSLPIK	-	4712	77_1	XP_030510816.1
TNPANPSIELGPEFK	-	4162	205_1	XP_030503400.1
VYAEAAPAVLDSAAR	-	3644;3645	72_1	XP_030510862.1
VPGVTDLGLVPR	-	1843	214_1	XP_030507163.1
EAIVTWIK	-	617	231_1	XP_030503625.1
KPWSLSFSFGR	-	2415	73_1	XP_030492890.1
GLLLPSFLNAPMMFYVIQGR	Oxidation (M)@12M	6956;6954	65_1	CDP79029.1
LGNVFTIGK	-	565	23_1	XP_030504232.1
ENAPAIFESTIK	-	2468	231_1	XP_030503625.1
IWHHTFYNELR	-	3708;3707	100_1	XP_030485151.1
YLNAIQTNAPHLLR	-	4205	271_1	XP_030494275.1
AATYEQIK	-	478	211_2	XP_030492518.1
TANLANNQIINYR	-	3656	110_1	XP_030488123.1
NDQVLTDFR	-	1267	195_1	XP_030501631.1
NSFISWIDK	-	1273	292_1	XP_030507295.1
YLNTEEFIDAVAEELR	-	5661;5662	152_2	XP_030488784.1
AWLALATK	-	350	208_1	XP_030479805.1
NEASGALTGLTR	-	1700	32_1	XP_030496956.1
MNLGVGAYR	-	721	149_1	XP_030480920.1
TLVFQFLVK	-	1202	15_1	XP_030503150.1
LVPHIYCIGDANGK	Carbamidomethyl (C)@7C;Deamidated (NQ)@12N	3897;3898	188_1	XP_030507275.1
NVVPDVWK	-	595	115_1	XP_030501231.1
VVEVNALAK	-	536	1_1	XP_030503589.1
KGPLIVYGTEGAK	-	2549	227_1	XP_030495568.1
ISTVNSYNLPILR	-	3585	67_1	CDP79023.1
ALEAFHLDAAK	-	1677;1676	339_1	XP_030507464.1
LQQELLDKPGTLPFDEILYCNIGNPQSLGQHPITFFR	Carbamidomethyl (C)@20C	12158	299_1	XP_030490921.1
EGYSGYGAEQGEKPLR	-	4776	232_1	XP_030487221.1
LTNAELVSVLLYHSLAGYSPK	-	6940	7_1	XP_030489850.1
VVSLLAEYLEK	-	2083	113_1	XP_030484315.1
GFFVEPTLISEVTTSMQIWR	-	7134;7135	301_1	XP_030493683.1
GGHAALPQHSIDPILAASNVIVSLQHLVSR	-	10309;10310;10308	295_1	XP_030491463.1
LAGRPPVLPSSTLSYSENFLYMLDSLGNR	-	10621;10622	132_1	XP_030482666.1
QIFGVTAGYR	-	1285	344_1	XP_030491004.1
IDFSSIFTTVNPIVDDVRK	-	6574	48_1	XP_030498880.1
LTAFLGYK	-	435	76_2	XP_030492808.1
EPVFSFWLNR	-	2293	255_1	XP_030491617.1
VVVPGVIGAR	-	646	49_1	XP_030482133.1
YKEDIDIMK	-	1516	111_1	XP_030494014.1
ELAAKPDVDGFLVGGASLKPEFIDIIK	-	8553	61_1	XP_030489407.1
LSYFVSQQQQEEGR	Deamidated (NQ)@7Q;Deamidated (NQ)@8Q	4597	178_2	XP_030508280.1
LFTPSLAQR	-	933	63_1	XP_030501341.1
ATSSIYPLQNVFIR	-	4150	69_1	XP_030504293.1
NAPYVWVHFPGR	-	3361	232_1	XP_030487221.1
EAQELAFNMQGSEVEQIFNQPK	-	7578;7559;7601;7542;7584;7605;7555;7540;7600;7589;7577;7563;7571;7575;7545;7580;7511;7568;7590;7562;7522;7486;7583;7557;7523;7582;7535;7592;7576;7538;7560;7598;7504;7516;7558;7593;7556;7487;7550;7509;7551;7587;7588;7609;7572;7532;7541;7564;7569;7519;7536;7492;7495;7548;7570;7549;7505;7494;7585	178_2	XP_030508280.1
SGFEGFIR	-	432	91_1	XP_030488592.1
FLQLSAER	-	633;634	67_1	CDP79023.1
GLLLPSFLNAPMMFYVIQGR	-	6912;6913	65_1	CDP79029.1
LYPNVDFYSGLIYR	-	4674	132_1	XP_030482666.1
DPVPFFLAPK	-	1403	174_1	XP_030480384.1
LDSIYGSFDK	-	1474	227_1	XP_030495568.1
APSEDFDLNAFNSGEHTK	-	5918	60_1	XP_030483859.1
AAVTSFYETLR	-	2033	12_1	XP_030492614.1
AAISALQYQPVVNAVIDGDDIIYR	-	7886	126_1	XP_030497346.1
TLNTVWAQHLSEEVKR	-	5653	76_2	XP_030492808.1
NATFAAIEEGIVPGGGAALIHLSDSVPAIK	-	9172	291_1	XP_030506197.1
LASCFLDSLATLNYPAWGYGLR	Carbamidomethyl (C)@4C	7402	60_1	XP_030483859.1
NPEEIPWGQVGADFIVESTGVFTDKDK	Deamidated (NQ)@9Q	9675;9674	211_2	XP_030492518.1
LCQLLDDFTQVLIVAADNVGSTQLQNIR	Carbamidomethyl (C)@2C	10449	47_1	XP_030488227.1
LLSVFR	-	47	1_1	XP_030503589.1
AVDSLVPIGR	-	896	213_1	ALF04039.1
LLLEAGLPPGVLNIVSGFGPTAGAALASHMDVDK	Oxidation (M)@30M	10925	123_1	XP_030493646.1
SSSIGNGVQFLNR	Deamidated (NQ)@6N	2941	173_1	XP_030506819.1
QAVVVAAAAAAAAGDIPEPHRPDDHMEPVPN	Oxidation (M)@26M	10424	78_1	XP_030493553.1
NLEAGADGSVAAIK	-	2447	63_1	XP_030501341.1
ALVVINPGNPTGQVLAEGNQR	-	6498;6499	299_1	XP_030490921.1
YSSFDSEIGALIEAGK	-	4489;4490	316_1	XP_030510845.1
TWPEDIVPLQPVGR	-	4141;4138;4140;4139;4137;4142	10_2	XP_030498132.1
VLFPSLFK	-	574	304_1	XP_030486567.1
VLEKFSQR	-	824	178_2	XP_030508280.1
ITSEDVEAAAGVTPSK	-	3989	229_1	XP_030482299.1
AHLMEIQVNGGSIAQK	-	4535	76_2	XP_030492808.1
GILLGAVHGIVESLFR	-	4459;4462;4460;4461	102_1	XP_030484605.1
SAVAGLNQISDDEK	-	3380	205_1	XP_030503400.1
KFGLIFIDNPIGTGFSVASKPEEIPR	-	8475;8474	251_1	XP_030483906.1
RGVVFVVPAGHPVTTIASGNSNLQIVCFEVNAEGNVR	Carbamidomethyl (C)@27C	11834;11835;11833;11832	180_1	XP_030493178.1
ADFEFLEK	-	780	316_1	XP_030510845.1
EEIFGPVASLLR	-	2528	179_1	XP_030488649.1
ISNPNFLNSVSK	-	2470	252_1	XP_030494410.1
IQSQDDFR	-	829	68_1	SNQ45160.1
VGFSDVAWK	-	831	258_1	XP_030484171.1
LLEPVYLVEIQAPEGALGGIYSVLNQK	-	9114;9115	242_1	XP_030492987.1
FKEIDEVIR	-	1492;1493	123_1	XP_030493646.1
FSDPSVQSDMK	-	1935	29_4	XP_030478962.1
VVSVGDGIAR	-	671	213_1	ALF04039.1
LLEATGISTVPGSGFGQK	-	4895	333_1	XP_030497031.1
TSPQVIIDLFDVGKK	-	4386	214_1	XP_030507163.1
ELEGVCNPIIAK	Carbamidomethyl (C)@6C	2612	29_3	XP_030491946.1
VTLSGVLLSLLR	-	2109	245_1	XP_030480731.1
VDAFVSGIGTGGTISGAGK	-	4524;4525	35_1	XP_030503771.1
AFSWEVLSAAFK	-	2710;2709	180_1	XP_030493178.1
LENVQVPVDIVPTFPIANK	-	6310	254_1	XP_030483065.1
FIMQVVEAVASAIGASR	-	4812	165_1	XP_030489892.1
DLVSSLVSGLLTIGPR	-	4227;4228	97_1	XP_030509401.1
LYGDVVLR	-	513	185_1	XP_030482244.1
SLTELFNTLESQLSSK	-	5096	304_1	XP_030486567.1
DSAAVFAWK	-	772	262_1	XP_030507458.1
ILATEVTGTWR	-	1973	91_1	XP_030488592.1
VNGDELSGYVQK	Deamidated (NQ)@2N	2393	251_1	XP_030483906.1
DVQDHLDYGSSGNVAGFIAETIQGVGGAVELAPGYLK	Deamidated (NQ)@23Q	11301	54_1	XP_030482519.1
DGFVMGEGAGVLVMESLEHAMK	-	7023	196_1	XP_030480101.1
SIFFEPSSVK	-	1454	344_1	XP_030491004.1
FSVSPVVR	-	380	242_1	XP_030492987.1
AVAGAGVLAGYDK	-	1709	5_1	XP_030482301.1
ELVELPLR	-	652	157_1	XP_030493617.1
DIEAYTPGAK	-	1070	133_1	XP_030507162.1
EPAIFTGSEVR	-	1778	155_1	XP_030481503.1
IGINGFGR	-	219	211_2	XP_030492518.1
GQTPMFPR	-	507	52_2	XP_030494861.1
TLLFGDKPVAVFGNR	-	4244	211_2	XP_030492518.1
NQLESIDQNPQHDNK	-	4994	162_1	XP_030482117.1
YAGIELWQVK	-	1786	15_1	XP_030503150.1
IVDDQSIIEDEAR	-	3640	84_1	XP_030508442.1
QTDSVPPVQSAAAAK	-	3464	303_1	XP_030505753.1
ALGIEYR	-	201	24_2	XP_030508755.1
LLLEAGLPPGVLNIVSGFGPTAGAALASHMDVDK	-	10904	123_1	XP_030493646.1
TPIQPPGNLK	-	1073;1074;1076;1078;1075	132_1	XP_030482666.1
IAGLDVQR	-	341	283_1	XP_030486771.1
DHTAQSNR	-	489;488;491;492;487;490	180_1	XP_030493178.1
LQVVDDNGR	-	850	65_1	CDP79029.1
GAMSAPFYNSR	Oxidation (M)@3M;Deamidated (NQ)@9N	1832;1833	180_1	XP_030493178.1
YSNSSVEIHTFNQSQYPR	-	6544	205_1	XP_030503400.1
FTVLLMPNGSDR	-	2679	208_1	XP_030479805.1
NQADSVVYQTEK	-	2949	277_1	XP_030510561.1
VQNWQWLK	-	1232	305_1	XP_030510332.1
ETFNLVEGDILNIPAGTPVYIVNR	-	7992;7994;7988;7990;7989;7991;7993;7996	180_1	XP_030493178.1
EGLELLK	-	147	177_1	XP_030490964.1
QGDMLLVVPEGACAVR	Carbamidomethyl (C)@13C	4654	27_1	XP_030508038.1
AELDNLGITYK	-	1921	295_1	XP_030491463.1
RETFNLVEGDILNIPAGTPVYIVNR	-	8399;8400	180_1	XP_030493178.1
GLGLENVNVTTQR	-	3044	188_1	XP_030507275.1
SEAAAAFGNDGVYLEK	-	4295	269_1	XP_030497048.1
GETLQEYWWCTER	Carbamidomethyl (C)@10C	4876	262_1	XP_030507458.1
QQIFSELEK	-	1357	214_1	XP_030507163.1
VLDIILR	-	250	94_1	XP_030505854.1
KIDDLVEEAVEFADESPYPAR	-	7240	280_1	XP_030487914.1
DLAILTHGPK	-	1077	152_1	XP_030483137.1
GVLDYTEFKDVDMVIEAVIEK	-	7271	325_1	XP_030485463.1
VIPGQGDKPMIIVNYK	-	4934	29_4	XP_030478962.1
LDEVGYDDVGGVR	-	3010	157_1	XP_030493617.1
SGETEDTFIADLSVGLATGQIK	-	6859;6863;6860;6858;6853;6862;6865;6845;6852;6857;6840	177_1	XP_030490964.1
LSSINVENVESNR	-	3425	73_2	XP_030492889.1
AINPLELAMDALK	-	3024	334_1	XP_030501138.1
EFAPSIPEK	-	862	296_1	XP_030508797.1
ALGLPLERPK	-	1198;1197	261_1	XP_030510143.1
NPDDSWSHEVAISVK	-	4472	176_1	XP_030507459.1
AFEYMLK	-	406	52_2	XP_030494861.1
SLTNDWEEHLSVK	-	3894;3895	86_2	XP_030509817.1
DAEGQDVLLFIDNIFR	-	5443;5444	38_1	XP_030498910.1
KGDLFLVR	-	562	157_1	XP_030493617.1
IFGHEASGIVESVGEGVR	-	5306;5307	52_1	XP_030498596.1
STTTGHLIYK	-	1353	154_1	XP_030503775.1
LVNHFVAEFK	-	1770	29_3	XP_030491946.1
FYIAGNPHQEFPQSMMTQQGR	Oxidation (M)@15M;Oxidation (M)@16M	7426	68_2	SNQ45158.1
AIEPILLLGR	-	1204;1205	286_1	XP_030486281.1
ALSHSFTVFAR	-	1918	48_1	XP_030498880.1
THFALAFEFPGGWHK	-	4800	337_1	XP_030488073.1
TTVLVMVVEGTGR	-	2791;2753;2754;2775;2790;2792;2794;2779;2761;2757;2752;2765;2825;2768;2772;2806;2769;2776;2771;2801;2804;2803;2819;2766;2756;2774;2800;2762;2773;2805;2788;2780;2759;2821;2820;2822;2783;2814;2816;2785;2764;2770;2824;2812;2818;2784;2795;2815;2787;2809;2827;2777;2781;2811;2807;2786;2817;2802;2793;2767;2782;2796;2778;2808;2763;2760;2799;2813;2751;2758;2789;2797;2798;2755;2830;2829;2810;2826;2823	178_2	XP_030508280.1
DEEVNYFPSR	-	2017	10_2	XP_030498132.1
LYSLLGANGRPTSTPR	Deamidated (NQ)@8N	4608	75_1	XP_030485827.1
QPENWALVEK	-	1817	259_1	XP_030488611.1
LLDLVGFGVAIASGTQYIENFPER	-	7916;7915	214_1	XP_030507163.1
AVDEAIEWLDGNQLAEVDELEDKLK	-	8549	29_3	XP_030491946.1
VVGVDTSSGGVK	-	1254	24_1	XP_030507597.1
ADVFSPQAGR	-	997	68_1	SNQ45160.1
TVLIMELINNVAK	-	3416	38_1	XP_030498910.1
AALTELLGDFGVLAIPTLPGPPPK	-	7232	124_1	XP_030504667.1
GILAADESTGTIGK	-	2547	73_1	XP_030492890.1
ACVIDGHHITGVTYESHPEFIR	Carbamidomethyl (C)@2C	7622	217_1	XP_030505607.1
NPVFLDWEVNEQLQK	-	5419	337_1	XP_030488073.1
DFLDRFPLPVIINALQTK	-	6342	245_1	XP_030480731.1
AAVAWEAGKPLVIEEVEVAPPQANEVR	-	8730;8731;8732	52_2	XP_030494861.1
LTTVNSYNLPILSFLR	-	5374;5373;5375	68_1	SNQ45160.1
KFDFNPTAISTIVQVNDLK	-	6509	83_1	XP_030483080.1
AFMTADLPHELIELLEK	-	5881	110_1	XP_030488123.1
EGVPTAVSHGLWLNIPDYDAPTQLVKPR	-	10198	9_1	XP_030484715.1
RGVVFVVPAGHPVTTIASGNSNLQIVCFEVNAEGNVR	Deamidated (NQ)@20N;Carbamidomethyl (C)@27C	11837	180_1	XP_030493178.1
TTVITQGADPVVVAEDGK	-	5116	259_1	XP_030488611.1
AIVAQYGETIIESLTK	-	4747;4746	329_1	XP_030477762.1
VLPFYSNFDQGR	-	3360	200_1	XP_030489120.1
ESAIAQVVR	-	670	27_1	XP_030508038.1
AILSSVKPELLQSLLEK	-	5467;5468	213_1	ALF04039.1
VNQIGSVTESIQAALDSK	-	5422	247_1	XP_030493361.1
LPCLPGELPTLNDWENHLTTIFPEVR	Carbamidomethyl (C)@3C;Deamidated (NQ)@12N	10164	89_1	XP_030500846.1
QLLNATGIVVVPGSGFGQVPGTWHFR	-	8235;8236	299_1	XP_030490921.1
KISEEEYVTAIK	-	3099	1_2	XP_030507611.1
YSNTHGKFYEVTPEQNK	-	6131;6130	178_2	XP_030508280.1
LSSITIADWK	-	1415	294_1	XP_030503880.1
HLYVYSWPGGELK	-	3856	176_1	XP_030507459.1
VSIGQVLLSVR	-	1589	25_1	XP_030503144.1
LVDSSFADR	-	832	252_1	XP_030494410.1
ATIPVWAK	-	375	109_1	XP_030480372.1
TGSHYWGFETQGVIPDIVTMAK	-	7319	54_1	XP_030482519.1
GGGPTHLAILSQPPDTIHGSLR	-	6752	80_1	XP_030484584.1
NLSQQNLNALAK	-	2432	40_1	XP_030488830.1
AFDEGPWPK	-	989	123_1	XP_030493646.1
TFVHESVYDEFTEK	-	4723	123_1	XP_030493646.1
LGLIDSIVSSEELLK	-	4176	325_1	XP_030485463.1
EANEAALDLVK	-	1596	305_1	XP_030510332.1
LRDEPLFMVLAQNVQDYLER	-	7344	347_1	XP_030500508.1
NELVSLLSR	-	916	173_1	XP_030506819.1
IVSSTGALALK	-	1046	24_1	XP_030507597.1
VAEHLFTALK	-	1390	251_1	XP_030483906.1
LISQIISSLTTSLR	-	3782	17_1	XP_030510604.1
KFGVNEFVNPK	-	2157;2159	52_2	XP_030494861.1
GVVFVVPAGHPVTTIASGNSNLQIVCFEVNAEGNVR	Deamidated (NQ)@23Q;Carbamidomethyl (C)@26C	11405;11389;11392	180_1	XP_030493178.1
GEEAFDLGLVDALVSPDELVSTAR	-	7428;7429	214_1	XP_030507163.1
FGGELFTAK	-	655	36_1	XP_030481138.1
SSGPFNLFR	-	885;886	180_1	XP_030493178.1
TSLWDLLESTLTYQHR	-	5855	74_1	XP_030481744.1
QIGVIGWGSQGPAQAQNLR	-	5926	102_1	XP_030484605.1
SSQEHQR	-	338;336;335	67_1	CDP79023.1
TRPAAHAVDEAYIAK	-	4161	106_1	XP_030491464.1
LVTGGTENHLVLWDLRPLGLTGNK	-	7885;7883;7884	339_1	XP_030507464.1
GVVTDIIHDPGR	-	2158	198_1	XP_030482575.1
EGLASEYIDPKPEISIFR	-	6205;6207	57_1	XP_030494692.1
YGLAAGVFTK	-	895	123_1	XP_030493646.1
YWLCAATENSIK	Carbamidomethyl (C)@4C	3401	268_1	XP_030493262.1
NVALTLVSSK	-	922	327_1	XP_030494831.1
VDINPYPIVR	-	1679	307_1	XP_030483895.1
EGNFDIVGNNFPVFFIR	-	5941;5940;5942	10_1	XP_030498127.1
IIEDGSLNELVR	-	2728	316_1	XP_030510845.1
DAGAISGLNVLR	-	1678	29_4	XP_030478962.1
SGEVLAHVAEGDAEDIDR	-	5526;5525	123_1	XP_030493646.1
SHIQENWR	-	1102;1101	10_2	XP_030498132.1
IALVSGGDSGIGR	-	1760	184_1	XP_030506286.1
QVVQSPTYIVR	-	2256	14_1	XP_030488653.1
SMSGVDIDPK	-	1001	214_1	XP_030507163.1
YNIKPDLVSVAK	-	2658;2659	186_1	XP_030482659.1
NAMYAPQYTMNAHNIIYAIR	-	7159	68_2	SNQ45158.1
AITELSGVTNR	-	1548	253_1	XP_030499172.1
VHINIVVIGHVDSGK	-	4046	154_1	XP_030503775.1
LSVIPVR	-	105	77_1	XP_030510816.1
LELQEVHSALEEAK	-	4080	254_1	XP_030483065.1
EPGVTTDPGLK	-	1293	181_1	XP_030506795.1
FADLVEK	-	200	123_1	XP_030493646.1
GYPFSLR	-	240	9_1	XP_030484715.1
VVVADTLQDFVFK	-	3532	309_1	XP_030491649.1
LSSDLLQQTNFDLFK	-	4917	44_1	XP_030484332.1
VNQIGSVTESIEAVR	Deamidated (NQ)@3Q	4128	177_2	XP_030493203.1
QTIFSEIEK	-	1200	325_1	XP_030485463.1
TNDNAWVSPLAGR	-	3042	67_1	CDP79023.1
FEESVTDAVER	-	2174	195_1	XP_030501631.1
EYDGSTLELQGVSR	-	3879	140_1	XP_030483678.1
NAYHGGSSSTIGLTALK	-	4442	54_1	XP_030482519.1
VNQIGSVTESIEAVR	-	4126;4125	177_2	XP_030493203.1
TAVFVLSTLQQIEPVAGQVAALVLCHTR	Carbamidomethyl (C)@25C	9926;9927;9925	273_1	XP_030488445.1
EHNLLGGFAFIGEGIPVATGAAFSSK	-	7741	280_1	XP_030487914.1
ELEGVCNPIISK	Carbamidomethyl (C)@6C	2732	29_4	XP_030478962.1
RGHESSGPVISLQNQSPR	-	5790;5792;5793	178_2	XP_030508280.1
QKLPQLPGTSIEGVEK	-	4705	40_1	XP_030488830.1
MEMACPHLSR	Oxidation (M)@3M;Carbamidomethyl (C)@5C	1975	178_2	XP_030508280.1
GQGAGFGPFFYLPK	-	3565	305_1	XP_030510332.1
GQGYPSGTSPPYFGPTLK	-	5393;5392	6_1	XP_030491175.1
VEATRPEWWPAEWFQEYQQDR	-	8270;8271	221_1	XP_030502017.1
LNTLNNYNLPILR	Deamidated (NQ)@5N	3914;3918;3916;3910;3915;3919;3913;3912;3911	65_1	CDP79029.1
TAAALCLTTVK	Carbamidomethyl (C)@6C	1495	267_1	XP_030487971.1
ANFNDKFDEFR	-	3056;3057	267_1	XP_030487971.1
LYDEALYEAAK	-	2212	110_1	XP_030488123.1
FVIWTK	-	128	227_1	XP_030495568.1
VNGVAPGPIWTPLIPSSFSEDHTAK	-	7934	184_1	XP_030506286.1
VDAVDDPELLELVEMELR	-	6289	26_1	XP_030486574.1
VSEYNHWTSPYLDEDAEAVR	-	7212	166_1	XP_030486317.1
IQNQDDFR	-	949	68_2	SNQ45158.1
SSPYVFEDEHFETSVK	-	5587;5592;5590;5588;5593	180_1	XP_030493178.1
GALVDEIHQEFNPWIYQVTR	-	7273;7274	53_1	XP_030485943.1
LYVTNSLFSTWDR	-	4124	176_1	XP_030507459.1
FFVGGNWK	-	588	61_1	XP_030489407.1
LLEEAPSPALTPELR	-	4250	269_1	XP_030497048.1
LADLEAAPAAVAR	-	2095	80_1	XP_030484584.1
VLGYQQDWNAGFAYK	-	4879	111_1	XP_030494014.1
VGDESYDSYR	-	1702	299_1	XP_030490921.1
IPESIGNLTSLK	-	2111	98_1	XP_030481990.1
GAMSAPFYNSR	-	1748	180_1	XP_030493178.1
TGQLPDPTSTDNVEFQLVLGIIK	-	7394;7392	262_1	XP_030507458.1
LTIQPNGLHLPSYTNGPQLIHVIR	Deamidated (NQ)@6N	8090	68_1	SNQ45160.1
DAVLAHVAIK	-	953	8_1	XP_030487730.1
NYILWR	-	321	221_1	XP_030502017.1
SPIFLGSYDDVEDIK	-	4547	246_1	XP_030493308.1
ASSVVISGTDIIRPR	-	3970;3969	6_1	XP_030491175.1
ELSISEQER	-	1177	118_2	XP_030501899.1
NNPVIIGEPGVGK	-	2289	279_1	XP_030505654.1
SFGTTISPWIVSLEALEPFACAAPK	Carbamidomethyl (C)@21C	8130	6_1	XP_030491175.1
TWTEESIR	-	875;876	183_1	XP_030499275.1
SFDYDLLIIGAGVGGHGAALHAVEK	-	7443;7444	188_1	XP_030507275.1
EFNVDALEK	-	1071	309_1	XP_030491649.1
IDRPGAFHTEWTK	-	3900	203_1	XP_030500751.1
AIGVLEGIALVGNPEFAIVDEAYPYIAQR	Deamidated (NQ)@28Q	10264;10273;10278;10262;10266	204_1	XP_030507928.1
MFFPYPQAALLLIER	-	5165;5164	214_1	XP_030507163.1
GIGNGLPLGAVVTTAEIASVLSQK	-	6992;6990;6993;6991	54_1	XP_030482519.1
YYDPETR	-	540;539	149_1	XP_030480920.1
HIELYDLK	-	915	193_1	XP_030483203.1
GYISPQFVTNPEK	-	3528	291_1	XP_030506197.1
GPSIWDVFIK	-	1553	111_1	XP_030494014.1
GIELIASENFTSFAVIEALGSALTNK	-	8133	339_1	XP_030507464.1
GMLTGPVTILNWSFVR	-	5035	1_1	XP_030503589.1
VVDEVINAYGR	-	1912	184_1	XP_030506286.1
EFYLNTEEFIDAVAQNLVAK	-	7049	152_1	XP_030483137.1
VPTVDVSVVDLTVR	-	3624;3622;3626;3623	211_2	XP_030492518.1
AFGPALVGWR	-	1115	282_1	XP_030495410.1
NLSESTNEDDLNR	-	3660	11_1	XP_030486290.1
HIEFQVLADK	-	1744	269_1	XP_030497048.1
EEGSSVVYDLVDFLNASPTAFHAVDEAK	-	9886;9887	50_1	XP_030494094.1
IGFITMEPK	Oxidation (M)@6M	1015	206_1	XP_030504501.1
VDFAYGFFEK	-	1840	76_2	XP_030492808.1
GESSVTGPLVR	-	1234	309_1	XP_030491649.1
FGGPDVLQLRPNVEVPDLNPNQVLVR	-	8762	105_1	XP_030480087.1
NILNGTVFR	-	938	152_3	XP_030507062.1
YGLNHVTYLIEQNK	-	4512;4513	267_1	XP_030487971.1
EETVLLTSSTSSR	-	3096;3097;3098	67_1	CDP79023.1
RGEQEEESQSGK	-	2836;2838;2837;2839	178_2	XP_030508280.1
EEAANLTEEDLLQRPR	-	5532	305_1	XP_030510332.1
TLADYNIQK	-	1083	16_1	XP_030502292.1
VLSFLDPSEPK	-	1893	304_1	XP_030486567.1
TVAYTNHTVLPEALEK	-	5012	60_1	XP_030483859.1
QTLGGSSNFPYPR	-	3243	266_1	XP_030505305.1
TSVPYEPVFSDAQAR	-	4411	290_1	XP_030507634.1
VEAEAGLIESWNPNHNQFQCAGVAVVR	Carbamidomethyl (C)@20C	9762;9758;9760;9750;9744;9737;9746;9748;9755;9751;9754;9736;9749;9738;9747;9734;9745;9739;9752;9759;9756;9741;9735	67_1	CDP79023.1
APAAPTPAPQQTEVSK	-	4062;4061	21_1	XP_030507919.1
NNPYHFQSQR	-	2268;2266;2269;2267	178_2	XP_030508280.1
DRWDFYYNQGR	-	3726;3727	304_1	XP_030486567.1
YGAGIGPGVYDIHSPR	-	4380	1_1	XP_030503589.1
YGVTPDPATLDIVSTIAR	-	5549	107_1	XP_030508067.1
ALLDVGLLR	-	658	240_1	XP_030492083.1
ILAEEFGWDK	-	1793	242_1	XP_030492987.1
LHYMFETVWDPVLVPGAPK	-	6683	236_1	XP_030490726.1
ESSVIVSTDR	-	1191	260_1	XP_030510291.1
TGHLQILYGNLAPEGSVAK	-	5873	79_1	XP_030507844.1
LVSWYDNEWGYSTR	-	4958	211_2	XP_030492518.1
QRPLLIIAEDVESDALATLILNK	-	7477	256_1	XP_030507259.1
DNIIKQLEK	-	1226	178_2	XP_030508280.1
AFADSPIIGEIR	-	2238	186_1	XP_030482659.1
EADGIVEYLK	-	1438	309_1	XP_030491649.1
TPFTSGLGLEK	-	1500	24_2	XP_030508755.1
EGLPAFPMGNIDQTR	-	4308	102_1	XP_030484605.1
RGHESSGPVISLQNQSPR	Deamidated (NQ)@13Q	5797	178_2	XP_030508280.1
ILAEEFGWDKDLAK	-	4247	242_1	XP_030492987.1
VTSVASFFVSR	-	1745	4_1	XP_030496730.1
NVSIYK	-	25	296_1	XP_030508797.1
VVLSVSSPDTR	-	1542	208_1	XP_030479805.1
VECEGGMIESWNPNHEQFQCAGVALLR	Carbamidomethyl (C)@3C;Carbamidomethyl (C)@20C	10414	68_1	SNQ45160.1
VVGDLVTLLTLCK	Carbamidomethyl (C)@12C	3287	195_1	XP_030501631.1
AIAEYLSQDLPNK	-	3430	18_1	XP_030481814.1
IMGLDLPSGGHLTHGYYTSGGK	-	6884	339_1	XP_030507464.1
TEFEVYNFK	-	1632	152_3	XP_030507062.1
APTIAAAAYLR	-	1327	132_1	XP_030482666.1
AFSWEVLSAAFKR	-	3683	180_1	XP_030493178.1
ELSSGTTSYDIPLLR	-	4349	151_1	XP_030478848.1
VAMQTASQIAGIR	-	2645	236_1	XP_030490726.1
GALDGGLDIPHSDKR	-	3862	240_1	XP_030492083.1
FLGPSLFHFYQKPLNIVEGK	-	7118	54_1	XP_030482519.1
WIDSYSGETLK	-	2312	179_1	XP_030488649.1
IQDLISPLPGWIIESLKPVK	-	6810	230_1	XP_030492839.1
ATAGDTHLGGEDFDNR	-	4429;4430	29_4	XP_030478962.1
SLILWK	-	68	268_1	XP_030493262.1
GHSLADPDELRDPAEK	-	4815	280_1	XP_030487914.1
VGGSNHSHATQDLYDSIAAGNYPEWK	-	8445;8444	10_2	XP_030498132.1
WSGANYYDR	-	1406	207_1	XP_030481902.1
ETFNLVEGDILNIPAGTPVYIVNRDEQEK	-	10816	180_1	XP_030493178.1
LINPVSLPGR	-	1084	180_1	XP_030493178.1
FYEVTPEQNK	-	2007;2011;2009;2010;2014;2008;2012;2013;2016;2006	178_2	XP_030508280.1
AASAAGTIMTLSSWATSSVEEVASTGPGIR	-	9065	142_1	XP_030480200.1
VEPGSIVAIFGLGTVGLAVAEGAK	-	6873	22_1	XP_030497194.1
QQEGLPNNVFR	-	2339	68_1	SNQ45160.1
QGDVTIDLFTALALETEAVAER	-	7174	104_1	XP_030506738.1
ALGLQVAAASYDR	-	2560;2561	188_1	XP_030507275.1
DGVVSTEAWVK	-	1706	251_1	XP_030483906.1
SGDLQFLFTAPYSPSITTDSNSSASIPTFHR	-	10923	185_1	XP_030482244.1
TDGLAGLYR	-	643	5_2	XP_030495411.1
YVPAIGYYILK	-	2322	251_1	XP_030483906.1
LPLVTLFTR	-	1047	231_1	XP_030503625.1
LFGDHLQVLEQNLPLDNIYK	-	7193	254_1	XP_030483065.1
SGVESNATLECGGER	Carbamidomethyl (C)@11C	3942	123_1	XP_030493646.1
GLLLPSFLNAPMMFYVIQGR	Oxidation (M)@12M;Oxidation (M)@13M	7008;7007	65_1	CDP79029.1
VSDVELVFLTK	-	1987	84_1	XP_030508442.1
NAVFGDSSALAPGGVR	-	3718	339_1	XP_030507464.1
AVDSSANVQPENVEDIWNLR	-	6874	49_1	XP_030482133.1
LYIQTLDPADEDKFDFDILDTTQIWPEDLIPLHPVGR	Deamidated (NQ)@23Q	12174	10_1	XP_030498127.1
AVDGSFVYNK	-	1219	168_1	XP_030492117.1
GVMQILNTIIR	-	2037	333_1	XP_030497031.1
EAPAFVEQATEQQILVTGIK	-	6593	38_1	XP_030498910.1
LWGENFFDPATK	-	3244	242_1	XP_030492987.1
IGFLEANPNAFIAPVHLDADCVFFVSTGKPTVTLLR	Deamidated (NQ)@9N;Carbamidomethyl (C)@21C	11895	180_1	XP_030493178.1
GYEGVVTR	-	361	76_1	XP_030504116.1
QLLNILGIVYR	Gln->pyro-Glu (N-term Q)@N_term	2209	60_1	XP_030483859.1
LADFLPLANYR	-	2286	87_1	XP_030500340.1
TLNTVWAQHLSEEVK	-	4850;4849	76_2	XP_030492808.1
YQSHFSQYIK	-	2330;2331	240_1	XP_030492083.1
AGIALNENFVK	-	1624	211_1	XP_030496981.1
KIDYHTGVFASK	-	2851;2852	188_1	XP_030507275.1
LPIIFRVENNLWAIGMSHLR	-	7209	280_1	XP_030487914.1
TVLHDLYLK	-	1235	4_1	XP_030496730.1
SEGASSDEQHQK	-	2347;2344;2345;2343	65_1	CDP79029.1
IDFSSIFTTVNPIVDDVR	-	6113	48_1	XP_030498880.1
HPLGADQLDQAR	-	2480;2481	37_1	XP_030490466.1
YTQDEIVLR	-	1440	269_1	XP_030497048.1
GEIVNIAQR	-	788	299_1	XP_030490921.1
ILPIYK	-	54	1_2	XP_030507611.1
LDCLGFR	Carbamidomethyl (C)@3C	360	221_1	XP_030502017.1
DETSVLFEK	-	1086	54_1	XP_030482519.1
LSSINVENVESNRR	-	4177	73_2	XP_030492889.1
IFDVNPDILR	-	1762	197_1	XP_030488858.1
LSSDSTTASQLVEK	-	3446;3445	155_1	XP_030481503.1
FDCAATGYPLYDITSSGLTQAVENTVPSVLHLLIR	Carbamidomethyl (C)@3C;Deamidated (NQ)@24N	11640	130_1	XP_030503395.1
EAQELAFNMQGSEVEQIFNQPKLSYFVSQQQQEEGR	-	12137	178_2	XP_030508280.1
NSLSIEDVR	-	925	125_1	XP_030484684.1
FGVNEFVNPK	-	1502	52_2	XP_030494861.1
DAPMFVVGVNEHEYK	-	4739	211_2	XP_030492518.1
FGINEFVNPK	-	1566	52_1	XP_030498596.1
ADLVNNLGTIAR	-	2027	86_1	XP_030490313.1
HVLLLDPILGTGNSAVQAISLLLR	-	7451	239_1	XP_030477619.1
GAAGVHIEDQSSVTK	-	3621;3620	207_1	XP_030481902.1
ILPEGIGEVQEVIDMCDFAVGLSR	Carbamidomethyl (C)@16C	8005	289_1	XP_030489998.1
DLSQADFGR	-	830	262_1	XP_030507458.1
FTESISFDK	-	1111	195_1	XP_030501631.1
GIHGAVIPGCPETFER	Carbamidomethyl (C)@10C	4773;4772	65_1	CDP79029.1
NIENYR	-	168;169;167	66_1	XP_030497437.1
NIVTEMENVAKELAFSVPAR	-	6741	180_1	XP_030493178.1
DLFHLLPDAFK	-	2448;2449	102_1	XP_030484605.1
ADYFLVGK	-	433	60_1	XP_030483859.1
VPNVSDIGLKPR	-	2295	325_1	XP_030485463.1
HVMIIAADVVK	-	1726	71_1	XP_030483004.1
GGPTSLVIYDIHALQER	-	5472	150_1	XP_030483876.1
GPAPGLAYFHIPLPEFASFDK	-	6929	85_1	XP_030488821.1
IESWFGTR	-	775	59_1	XP_030501031.1
QPSQGPTFGIK	-	1541	300_1	XP_030478133.1
SVQIEEMSLKLEEMK	Oxidation (M)@7M;Oxidation (M)@14M	5243	169_1	XP_030494448.1
VNEGIHINLK	-	1443;1442	64_1	XP_030489288.1
VIDLIVHVAK	-	1264;1262;1263	211_2	XP_030492518.1
FHGHSPAVVTGKPIDLGGSLGR	-	6690	118_1	XP_030507269.1
LQLEHGLAVDR	-	1992	238_1	XP_030490294.1
LTIQPNGLHLPSYTNGPQLIHVIR	-	8089;8088	68_1	SNQ45160.1
TVITSDHALK	-	1154	188_1	XP_030507275.1
LQGQNDDRNSIIR	Deamidated (NQ)@9N	3768	67_1	CDP79023.1
ATGSSVPPQGLLGLGR	-	3672;3675;3670;3674;3671;3673	14_1	XP_030488653.1
ELIIGDR	-	187	213_1	ALF04039.1
ITFAIEPSLLEDGLQR	-	5123	18_1	XP_030481814.1
DHNKPVQEVIADMTDGGVDR	-	6679	52_2	XP_030494861.1
DTDILAAFR	-	877	2_1	ARC99292.1
DMDVLVSWCELNQGTIMVPHYNSK	Carbamidomethyl (C)@9C	8517;8491;8498;8521;8507;8506;8488;8492;8510;8496;8524;8503;8500;8504;8501;8487;8516;8493;8509;8515;8522;8499;8497;8511;8523;8494;8502;8519;8486;8508;8518;8505;8495;8485;8520;8514;8484;8489;8490	178_2	XP_030508280.1
ELGVPIVMHDYLTGGFTANTSLAHYCR	Carbamidomethyl (C)@26C	9929	2_1	ARC99292.1
LSYFVSQQQQEEGR	-	4584;4571;4570;4582;4557;4554;4561;4578;4585;4569;4575;4566;4590;4565;4568;4580;4567;4577;4588;4589;4573;4564;4563;4574;4558;4579;4581;4583;4559;4576;4586;4555;4556;4572	178_2	XP_030508280.1
DFVLSIQRPR	-	1888;1887	203_1	XP_030500751.1
TEEGKPVVLNAVR	-	3105;3104	149_1	XP_030480920.1
VLITTDLLAR	-	1308	90_2	XP_030488643.1
AAFDELEK	-	475	15_1	XP_030503150.1
LVVPVYTAVR	-	1324	14_1	XP_030488653.1
DGQEEIAEDWLESGNPWEIVR	-	7371	60_1	XP_030483859.1
HNVAVALLEAGLAK	-	3088	127_1	XP_030488962.1
ITAYLPSGGPFVR	-	2926	269_1	XP_030497048.1
YGQDATNVGDEGGFAPNIQENKEGLELLK	-	10350	177_1	XP_030490964.1
QQTMSMIQERASLPIISLQPVVVGAAK	Oxidation (M)@6M;Deamidated (NQ)@8Q;Deamidated (NQ)@19Q	9097	93_1	XP_030499588.1
VPGISQNFASSLPSK	-	3777	13_1	XP_030479618.1
IQPVYVVDVAAAIIAALK	-	5399;5400	293_1	XP_030498360.1
LLLSPNGTK	Deamidated (NQ)@6N	543	71_1	XP_030483004.1
LPCLPGELPTLNDWENHLTTIFPEVR	Carbamidomethyl (C)@3C	10157	89_1	XP_030500846.1
TNDNAWVSPLAGR	Deamidated (NQ)@2N	3048	67_1	CDP79023.1
ESTDVEDLFIAHISGMDTLAR	-	7078	316_1	XP_030510845.1
SINPDEAVAYGAAVQAAILSGEGNEK	-	7705	29_4	XP_030478962.1
APFDLFDTR	-	1141	86_1	XP_030490313.1
KLNFDAYR	-	894	111_1	XP_030494014.1
VVNPLFEK	-	552	267_1	XP_030487971.1
YSWLTTHNSFAR	-	3548	234_1	XP_030498908.1
GHESSGPVISLQNQSPR	Deamidated (NQ)@12Q	5079	178_2	XP_030508280.1
VLTDGEGYERPNEGAVVK	-	5746	159_1	XP_030497023.1
AEGAMYLFPQINLPQK	-	5214	299_1	XP_030490921.1
LATPELEYGR	-	1491	80_1	XP_030484584.1
YGNVVHFGER	-	1639;1640	269_1	XP_030497048.1
INLAGVAIGNGLTDPEIQVSTHAANVYFSGLVNER	-	11192	251_1	XP_030483906.1
VTAQLSPGDVFIIPAGHPVAVVANNNQK	Deamidated (NQ)@24N;Deamidated (NQ)@26N	8685	178_2	XP_030508280.1
QTFTGPPENVR	-	1969	347_1	XP_030500508.1
DIFQEVYEASWK	-	3701	152_3	XP_030507062.1
GGVIDEDALVK	-	1309	161_1	XP_030486339.1
NVFDGTYMPSTGFTGGYR	-	5878	304_1	XP_030486567.1
LGVDLWCFHDR	Carbamidomethyl (C)@7C	3142	316_1	XP_030510845.1
GIGNGLPLGAVVTTAEIASVLSQK	Deamidated (NQ)@4N	6996;6997;6995;6998	54_1	XP_030482519.1
DQEFIEATK	-	1137;1136	329_1	XP_030477762.1
NPEEIPWGQVGADFIVESTGVFTDKDK	-	9666;9667;9672;9673;9669;9668;9670;9671	211_2	XP_030492518.1
DAGQGSFLAALGEAGFLIGLEK	-	6568;6569	260_1	XP_030510291.1
TYHFWQVDR	-	1994;1993	233_1	XP_030508574.1
LVGPNEVEVTQLDGTK	-	4591	310_1	XP_030508274.1
NIVTEMENVAK	Oxidation (M)@6M	2075;2074;2072;2073	180_1	XP_030493178.1
VDINDEVQK	-	1039	303_1	XP_030505753.1
VQQLLQDFFNGK	-	3338	29_3	XP_030491946.1
ENVSSEALEAAR	-	2135	25_1	XP_030503144.1
NFSTLSLLSK	-	1275	1_2	XP_030507611.1
TLVSAAGETFK	-	1373	172_1	XP_030493268.1
LYTGNLGMLSLR	-	2582	54_1	XP_030482519.1
TVDNDVGIIDR	-	1828	344_1	XP_030491004.1
ADVIVVPAGSTVYMTNQDNK	Oxidation (M)@14M	6471;6472	178_2	XP_030508280.1
DGVTATDLVLTVTQTLR	-	5124	31_2	XP_030496961.1
ITGSLHMTIQTAVLIETLTALGAEVR	-	8244	262_1	XP_030507458.1
LAMQEFMILPVGASSFK	-	5470;5471	177_1	XP_030490964.1
AILPYSQALEK	-	1900	115_1	XP_030501231.1
NLEQVVAMVLNSFQDPHPR	-	6670	116_1	XP_030510594.1
RGANLVLVAR	-	1099	71_1	XP_030483004.1
EYSDVSSDVK	-	1386	199_1	XP_030498951.1
EALDNTILPVVDDLIGAIGK	-	6212;6213	3_1	XP_030493534.1
LAFTGSTNTGK	-	1209	123_1	XP_030493646.1
VSDFFTR	-	339	250_1	XP_030497829.1
ISPGSEVVDTETGKK	-	3851	221_1	XP_030502017.1
LNLNYEEAER	-	1990	271_1	XP_030494275.1
MVNHFVSEFR	Oxidation (M)@1M	2175	29_4	XP_030478962.1
AGPIDAYLFSLIDEDAK	-	5295	244_1	XP_030498289.1
IDNFTFEGVK	-	1577	248_1	XP_030479918.1
YGLIGEFK	-	482	316_1	XP_030510845.1
TLNTVWAQHLSEEVKR	Deamidated (NQ)@8Q	5666	76_2	XP_030492808.1
VPGVVYTHPEVASVGK	-	4275	24_1	XP_030507597.1
GVEQGPQIDSEQFK	-	3923	123_1	XP_030493646.1
VPGLEDDFGEEAAEYLSELTLSSSK	-	8107;8108	127_1	XP_030488962.1
VAPEVIAEYTVR	-	2652	73_1	XP_030492890.1
LVVDAESDR	-	811	310_1	XP_030508274.1
DEMVDIIGVTK	Oxidation (M)@3M	1917	76_2	XP_030492808.1
ADVIVVPAGSTVYMTNQDNKESLQIVK	-	9186	178_2	XP_030508280.1
QELQQTER	-	918	68_1	SNQ45160.1
DVDMVIEAVIENISLK	Oxidation (M)@4M	5126	214_1	XP_030507163.1
DAWNITQR	-	810	60_1	XP_030483859.1
DHVLNHLSIPAACFTHPEISMVGLTEPQAR	Carbamidomethyl (C)@13C	10919;10918	188_1	XP_030507275.1
DKLIFPFVDLDIK	-	3933	152_3	XP_030507062.1
FSTDAESELNAVR	-	3344	300_1	XP_030478133.1
FATNVPGVFAIGDVIPGPMLAHK	-	7145	24_2	XP_030508755.1
ELVSNASDALDK	-	2059	86_2	XP_030509817.1
ELVNSPANVLTPGVLAEEASK	-	6477;6479	275_1	XP_030510248.1
EVAAFAQFGSDLDAATQALLNR	-	7028;7029	213_1	ALF04039.1
QGQIVTVPQNHAVVK	Gln->pyro-Glu (N-term Q)@N_term;Deamidated (NQ)@10N	4127	67_1	CDP79023.1
LADDTEGTVEAAK	-	2467;2465	4_1	XP_030496730.1
DSHVPVLAPLPIGFAVFMVHLATIPITGTGINPAR	-	11184	215_1	XP_030494143.1
AISSSNAYNDQFR	-	3483	4_1	XP_030496730.1
AQPVLLQHLLLAFVEQLER	-	6733;6734	195_1	XP_030501631.1
EHGINFIGPNPDSIR	-	4406	269_1	XP_030497048.1
QGQALTVPQNFAVVK	-	4111	68_2	SNQ45158.1
FHLAGNPHR	-	1003	65_1	CDP79029.1
EAQELAFNMQGSEVEQIFNQPK	Deamidated (NQ)@16Q	7620	178_2	XP_030508280.1
VECEGGMIESWNPNHEQFQCAGVALLR	Carbamidomethyl (C)@3C;Oxidation (M)@7M;Carbamidomethyl (C)@20C	10478	68_1	SNQ45160.1
LGWTVVPK	-	398	232_1	XP_030487221.1
IGGIGTVPVGR	-	890	154_1	XP_030503775.1
QTEIDNFMVQQLDGTVNEWGWCK	Carbamidomethyl (C)@22C	8390	177_2	XP_030493203.1
LNTLNNYNLPILR	-	3902	65_1	CDP79029.1
TDEGQVKVLEK	-	1971	178_2	XP_030508280.1
YSNTHGK	Deamidated (NQ)@3N	164	178_2	XP_030508280.1
ALQLVLSECKPK	Carbamidomethyl (C)@9C	2965;2966	208_1	XP_030479805.1
LSYFVPQQQQEEGR	-	4632	178_1	XP_030508281.1
DHQFILGVTNPQLK	-	4153;4154	207_1	XP_030481902.1
NLVLPVPAFNVINGGSHAGNK	Deamidated (NQ)@13N	6408;6407;6409;6411	177_2	XP_030493203.1
AFTLEGTSPR	-	1130	71_1	XP_030483004.1
AIELDDEEISYILNR	-	5066;5073	276_1	XP_030500903.1
IGVVLSGGQAPGGHNVISGIFDYLQER	-	8342	20_1	XP_030491218.1
ELTPAITVLQLFLSSSKPVLR	-	7046	253_1	XP_030499172.1
ADGFPTLLFFPAGNK	-	4077	231_1	XP_030503625.1
LGANAILAVSLALCK	Carbamidomethyl (C)@14C	3697;3698;3700;3695;3699;3696	177_2	XP_030493203.1
VSFTVAR	-	96;102;94;100;95;98	76_1	XP_030504116.1
VAIIGGGLMGSGIATALILSNYPVILK	-	7983	214_1	XP_030507163.1
QIGAYEDAEK	-	1371;1370	227_1	XP_030495568.1
LAMQEFMILPVGASSFK	Oxidation (M)@7M	5540	177_1	XP_030490964.1
GAPTTPLITIAVTK	-	2957	289_1	XP_030489998.1
AALSDEYFVK	-	1466	132_1	XP_030482666.1
YSVSVSGLVENPK	-	2934	49_1	XP_030482133.1
VPTVGVVYNPIIDELFTGVLGK	-	7102;7101	33_1	XP_030491121.1
SLFGPLLPLILGR	-	3020	105_1	XP_030480087.1
GNVIIEYPGTQPGK	-	3484	334_1	XP_030501138.1
AEATDVANAVLDGSDAILLGAETLR	-	7390;7391	218_1	XP_030493263.1
QASSDGFEWVSFK	-	3573	67_1	CDP79023.1
IAEEWAPASR	-	1392	191_1	XP_030486158.1
SEGGYVWACK	Carbamidomethyl (C)@9C	1520	152_3	XP_030507062.1
ILTPTDEVVVPYDSLAQISEDSEEIKK	-	9912	205_1	XP_030503400.1
IVSQLLTLMDGLK	-	3288	157_1	XP_030493617.1
IADAEENLGESEVR	-	3774	348_1	XP_030495385.1
SGTLFDNVLITDDPEYAK	-	5994	15_1	XP_030503150.1
FVIQGFGNVGSWAAR	-	4149	118_2	XP_030501899.1
TILIPQPTWGNHIK	-	4186	149_1	XP_030480920.1
FETLCDLYETLAITQSVIFVNTR	Carbamidomethyl (C)@5C	8227	90_2	XP_030488643.1
SEESLGRPLQLNEEGQLLEVAIEAAANAVIK	-	10841;10842	238_1	XP_030490294.1
ECILSGLLSVDGLK	Carbamidomethyl (C)@2C	3647	168_1	XP_030492117.1
IGDPLEEGTLVGPLHTQGSR	-	6254;6255	289_1	XP_030489998.1
IPSTEEIADR	-	1399	1_2	XP_030507611.1
WVFPETNVGIIVLAEGR	-	5586	262_1	XP_030507458.1
LLSGESGIGLIDR	-	2523	196_1	XP_030480101.1
IVGAHFFSPAHIMPLLEIVR	-	6811;6812	214_1	XP_030507163.1
ESTLHLVLR	-	1091;1090	16_1	XP_030502292.1
GLALQLVER	-	784	184_1	XP_030506286.1
LAVALWNR	-	535	224_1	XP_030489629.1
KASAQGFEWIAVK	-	3326;3327	65_1	CDP79029.1
GNEYLINLIDSPGHVDFSSEVTAALR	-	8446	242_1	XP_030492987.1
ESLQIVK	-	191	178_2	XP_030508280.1
TSPQVIIDLFDVGK	-	3781	214_1	XP_030507163.1
LAAEILMQNWDIALEELNR	-	6805;6806	271_1	XP_030494275.1
MSLLAEAQR	-	865	227_1	XP_030495568.1
VNSPLYDPLR	-	1603	106_1	XP_030491464.1
NVFDGTYMPSTGFTGGYR	Oxidation (M)@8M	5943	304_1	XP_030486567.1
LEEAIEHLTEAISLNPLSAIMYGTR	-	8321	297_1	XP_030500908.1
ARFEELNMDLFK	-	3687;3686	29_4	XP_030478962.1
VTVESAEATLK	-	1488	152_3	XP_030507062.1
LGIFSHGFTYSGHPVACAVALEALK	Carbamidomethyl (C)@17C	8001	186_1	XP_030482659.1
NIPGVDIVNVER	-	2499	227_1	XP_030495568.1
YNILMIADEIQSGLAR	-	5147	143_1	XP_030480755.1
EVQLVSFHTVSK	-	2893	333_1	XP_030497031.1
TSPQVILDLMTVGK	-	3639	325_1	XP_030485463.1
TAAVFVEPIQGEGGIYSATK	-	6114	252_1	XP_030494410.1
IQESWVEK	-	864	220_1	XP_030508487.1
IPSAVGYQPTLATDLGGLQER	-	6647;6648	38_1	XP_030498910.1
TYVPQMVELLADSVR	-	4680;4681	337_1	XP_030488073.1
LEPFIVDSVHVMNEAILEK	-	6639	225_1	XP_030498519.1
EAATGLGVVFATEALLAEYGK	-	6379;6378	118_2	XP_030501899.1
IDVKPLITHR	-	1711	112_1	XP_030500980.1
ESIASFQGVLDGK	-	2685	38_1	XP_030498910.1
QGITPYANLYHYDLPEALEK	-	7121;7120	111_1	XP_030494014.1
VPATDMEALK	-	1118	168_1	XP_030492117.1
ALNDTIITGVPTTIEYHK	-	5944	269_1	XP_030497048.1
YYGGNEFIDEIENLCR	Carbamidomethyl (C)@15C	5977	339_1	XP_030507464.1
VIVLLDAASFPILFDMTK	-	5981;5980	304_1	XP_030486567.1
LTIQPNGLHLPSYTNGPQLIHVIR	Deamidated (NQ)@15N	8092;8091	68_1	SNQ45160.1
EGQIFVVPQNFAVVK	Deamidated (NQ)@10N	4438	65_1	CDP79029.1
IWDLESK	-	378;377	268_1	XP_030493262.1
IPVFLDGGVR	-	1109	142_1	XP_030480200.1
REEAANLTEEDLLQRPR	-	6121;6122	305_1	XP_030510332.1
VNQSTGYIDYDRLEEK	-	5736;5737	339_1	XP_030507464.1
AMQNALISIQNGHVPHESMPTFEELKETVGFNNYGLEEK	Oxidation (M)@2M;Deamidated (NQ)@3Q;Deamidated (NQ)@4N;Deamidated (NQ)@33N	12207	332_1	XP_030508955.1
FHLPGETEEEFSTR	-	4445;4446	186_1	XP_030482659.1
DFHVGWFIHPIVYGEYPK	-	6702;6699;6700;6701	111_1	XP_030494014.1
EMIESGVIK	-	816	38_1	XP_030498910.1
VACIGAWHPAR	Carbamidomethyl (C)@3C	1927	76_1	XP_030504116.1
DFHELADHAASAFETVR	-	5673	298_1	XP_030505783.1
GQPEDAVYDFEDK	-	3684;3685	339_1	XP_030507464.1
TQVPWLVEK	-	1220	22_1	XP_030497194.1
VVCDPSYLQNK	Carbamidomethyl (C)@3C	2490	168_1	XP_030492117.1
NFLGFIVALSESVR	-	3871	103_1	XP_030481645.1
EIIYDLGPLPK	-	2035	250_1	XP_030497829.1
TFTPTQVMGMVLSNLK	-	4914	338_1	XP_030488394.1
QNQTTTTPSSLLR	-	3381	101_1	XP_030492076.1
AVDVTGPNEGPVQGTR	-	4083	311_1	XP_030501591.1
HENFIPVLR	-	1375	304_1	XP_030486567.1
VEIIANDQGNR	-	1874	29_4	XP_030478962.1
AALYFWPGSEVIK	-	3531	287_1	XP_030490449.1
KAEQLLVNDVSR	-	2882;2884	149_1	XP_030480920.1
APGGAPANVAIAVTR	-	2847	84_1	XP_030508442.1
LVVDDFSPLPSK	-	2456	205_1	XP_030503400.1
VLVVANPANTNALILK	-	4331	296_1	XP_030508797.1
FDDLSEQAFYMVGGIEEVIAK	-	7171;7170	38_1	XP_030498910.1
GPLIVYGTEGAK	-	1777	227_1	XP_030495568.1
LFIVKLINPVSLPGR	-	4410	180_1	XP_030493178.1
ARFEELNMDLFR	-	3827	29_3	XP_030491946.1
QQVQELSR	Gln->pyro-Glu (N-term Q)@N_term	660;661	180_1	XP_030493178.1
YVLPDENLR	-	1335	334_1	XP_030501138.1
AAVPSGASTGVYEALELR	-	5028;5033;5027;5030;5034;5031;5032	177_2	XP_030493203.1
NDHDIFQTFEGDNTVLLQQVAGDLLK	-	9222	312_1	XP_030497207.1
VFNDAIEALR	-	1487	318_1	XP_030488296.1
ASITPGTVLIILAGR	-	3544;3545	108_1	XP_030482712.1
GYGFITPSDGSEDLFVHQSAIR	-	7241	311_1	XP_030501591.1
THPVNFLNER	-	1855;1856	52_2	XP_030494861.1
IINEPTAAAIAYGLDK	-	4384	29_4	XP_030478962.1
SLPGITIDEER	-	1882	24_1	XP_030507597.1
FDNLYGCR	Carbamidomethyl (C)@7C	982	262_1	XP_030507458.1
QFSAEEISSMVLIK	-	4021	29_4	XP_030478962.1
VENLYEGPLDDQYATAIR	-	6214	242_1	XP_030492987.1
YWEPTYEDSLNLIAR	-	5473	261_1	XP_030510143.1
GNPTVEVDLITDNLYR	-	5212	247_1	XP_030493361.1
VTAQLSPGDVFIIPAGHPVAVVANNNQK	Deamidated (NQ)@24N	8677;8674	178_2	XP_030508280.1
GPILLEDYHLVEK	-	3747;3748	10_1	XP_030498127.1
LDLTADELSEEK	-	2832	296_1	XP_030508797.1
VNQAYVIGTSTK	-	2172	108_1	XP_030482712.1
IINSDEVQSVVRPIKK	-	5239;5240	227_1	XP_030495568.1
LNLAQTMYHFISGYTALVAGTEEGVK	-	8431	164_1	XP_030496786.1
GDGGVALAMYNTDESIR	-	4916	152_3	XP_030507062.1
LQVVDDNGR	Deamidated (NQ)@7N	855;854	65_1	CDP79029.1
KGNEYLINLIDSPGHVDFSSEVTAALR	-	9288;9287;9290;9289	242_1	XP_030492987.1
VGYIAYPTDVEGFTAQLLK	-	6290	321_1	XP_030480290.1
QLLLFASSK	-	825	231_1	XP_030503625.1
SQNEEYFFPGPR	-	3469;3470;3471	180_1	XP_030493178.1
VGDGFSDDVVQGPLINEAAVTK	-	6765	179_1	XP_030488649.1
TFSGNRPSLSLLLPSLTAYNVGQLLAIYEHR	-	11020	115_1	XP_030501231.1
FQELFAQTK	-	1282	110_1	XP_030488123.1
KYGQDATNVGDEGGFAPNIQENK	-	7350	177_1	XP_030490964.1
IEEEKQQEGLPNNVFR	-	5739;5738	68_1	SNQ45160.1
SVDILGLGSGPELEK	-	3692	275_1	XP_030510248.1
TTPSYVAFTDTER	-	3574	29_4	XP_030478962.1
DVQWLQTITSLPILVK	-	5398	142_1	XP_030480200.1
LATDAFVLR	-	819	43_1	XP_030510566.1
KLDVLSNEVFVK	-	2998	246_1	XP_030493308.1
LGFIYK	-	50	206_1	XP_030504501.1
AFATYVQAK	-	781	60_1	XP_030483859.1
EGFEWVSFK	-	1387	68_2	SNQ45158.1
YSNTHGK	-	161;159;158;160;162	178_2	XP_030508280.1
NNPYHFQSQR	Deamidated (NQ)@2N	2275;2276	178_2	XP_030508280.1
VTAQLSPGDVFIIPAGHPVAVVANNNQK	-	8667;8666;8671;8664;8672;8669	178_2	XP_030508280.1
SFAVPGNHLGQQSHGFR	-	5296	250_1	XP_030497829.1
TAIAIDTILNQK	-	2334	213_1	ALF04039.1
IPQVQIPEDPFLQVVSALTIEINR	-	8194	167_1	XP_030485393.1
SGETEDNFIADLSVGLASGQIK	-	6824	247_1	XP_030493361.1
SFTSEFPHVER	-	2564;2563	303_1	XP_030505753.1
VLDEGIVVR	-	790	325_1	XP_030485463.1
ILNWTFR	-	569	71_1	XP_030483004.1
ISALCEAGVIYVMTHDSIGLGEDGPTHQPIEHLASFR	Carbamidomethyl (C)@5C	12048	40_1	XP_030488830.1
TLEESNANLDEVVALAK	-	5200	316_1	XP_030510845.1
VNLAGHEEYIVK	-	2880	102_1	XP_030484605.1
FATNVPGVFAIGDVIPGPMLAHK	Oxidation (M)@19M	7187	24_2	XP_030508755.1
DLFGAHTYER	-	1800;1799	203_1	XP_030500751.1
LADQLTEIVVDSLLCIR	Carbamidomethyl (C)@15C	5843	131_1	XP_030482661.1
ELVNGLWELYGVR	-	3854	344_1	XP_030491004.1
VIQLLYNAGDVK	-	2550	254_1	XP_030483065.1
AIEVTHYLGGENYVFWGGR	-	6579;6580	316_1	XP_030510845.1
INLGVGAYR	-	627	128_1	XP_030479668.1
VQQLLQDLFNGK	-	3059;3058	29_4	XP_030478962.1
VIVNASVENWLPLPR	-	4618	71_1	XP_030483004.1
LNVNQIPNLK	-	1512	200_1	XP_030489120.1
QFFIGLFQNAAEK	-	3688	182_1	XP_030490191.1
TVGFGVNAR	Deamidated (NQ)@7N	472	178_2	XP_030508280.1
LDLVKPQR	-	653	68_1	SNQ45160.1
KYDVKPNNAILAEDK	-	4668	259_1	XP_030488611.1
FALESFWDGK	-	1743	1_1	XP_030503589.1
TNIPGIFAVGDVAAFPLK	-	5256	63_1	XP_030501341.1
SPDSYNLYDGK	-	2039	206_1	XP_030504501.1
IHNPTSTLLGFLGGSEGLFAQK	-	6963	336_1	XP_030495875.1
FKDEIIPVATK	-	2054;2055	55_1	XP_030507618.1
QPVGVVGAITPWNFPLAMITR	-	6914;6915	179_1	XP_030488649.1
NIAETGLNLLLEMLK	-	4418	343_1	XP_030502036.1
LEIPDGALLQDK	-	2416	205_1	XP_030503400.1
TYDLNFKEENNDGSQK	Deamidated (NQ)@15Q	5601;5602	177_1	XP_030490964.1
SCNALLLK	Carbamidomethyl (C)@2C	453	177_2	XP_030493203.1
GFGPLLPGHLK	-	1430;1431	143_1	XP_030480755.1
GDILSYENK	-	956	151_1	XP_030478848.1
IGPNEPSQLSINENAYGLAR	-	6491	73_2	XP_030492889.1
SSVAAAPAPVAATPPK	-	3330	229_1	XP_030482299.1
LLSTSFPNMTTAEVTQFVNELFESR	-	8690	343_1	XP_030502036.1
AMPDDVLANAFQISR	-	4321	65_1	CDP79029.1
LFNWLPLAALIEK	-	3762	156_1	XP_030506131.1
LWNTLGECK	Carbamidomethyl (C)@8C	1352	268_1	XP_030493262.1
ALETAVLPESAK	-	1875	212_1	XP_030505568.1
VSALVNDTVGTLAGGR	-	3770	226_2	XP_030491413.1
GVVFVVPAGHPVTTIASGNSNLQIVCFEVNAEGNVR	Deamidated (NQ)@21N;Deamidated (NQ)@23Q;Carbamidomethyl (C)@26C	11408;11410	180_1	XP_030493178.1
NLEVGIPALLEDGVK	-	3947	64_1	XP_030489288.1
GVLNILYQNIR	-	2355	18_1	XP_030481814.1
EVYVLPK	-	281	262_1	XP_030507458.1
AVTITLNIQK	-	1229;1227;1228	339_1	XP_030507464.1
AMPEDVIANSYQISR	Oxidation (M)@2M	4637	68_1	SNQ45160.1
IPLVSFTGSSK	-	1427	289_1	XP_030489998.1
FVADGVFFAELNEVLTR	-	5733;5734	119_1	XP_030488788.1
NVTDYIVDIISK	-	2942;2943;2944	20_1	XP_030491218.1
AAWEELIDR	-	1241	109_1	XP_030480372.1
YAVVSAIAASAVPSLVMAR	-	5494;5493	227_1	XP_030495568.1
AGGVCIADEVQTGFGR	Carbamidomethyl (C)@5C	4260	54_1	XP_030482519.1
AVENVNAIIGPALIGK	-	3997;3998	177_2	XP_030493203.1
HDELGQETLLNLLLR	-	4899	144_1	XP_030486230.1
LVWYYNNALGRPDK	-	4634	186_1	XP_030482659.1
GFSVNLIQEAFNVDSETAR	Deamidated (NQ)@5N	6334	68_1	SNQ45160.1
GMPILGVFR	-	756;755;757	55_1	XP_030507618.1
DIEELKVDVEK	-	2453;2455	339_1	XP_030507464.1
LAVHAHPTLSEVLDELFK	-	6052;6048;6051;6050;6049	188_1	XP_030507275.1
NVIIWGNHSSTQYPDVNHATVK	-	7386;7385	296_1	XP_030508797.1
GNFYDFTSLVR	-	2461	345_1	XP_030501358.1
VSNWDDVVLAYEPVWAIGTGK	-	7076;7075	61_1	XP_030489407.1
FWSTWQTDR	-	1854	192_1	XP_030480516.1
NIPSMCGMQPR	Carbamidomethyl (C)@6C;Oxidation (M)@8M	2373	146_1	SNQ45151.1
LVLEDGSVWK	-	1480	237_1	XP_030498816.1
FYTGFPVYFVR	-	3018	328_1	XP_030511155.1
SFEPDAVVHFGEQR	-	4180	160_1	XP_030490656.1
QAHCSDVGSHLLER	Carbamidomethyl (C)@4C	4148	54_1	XP_030482519.1
NGLENYAYNMR	Deamidated (NQ)@1N	2638	29_4	XP_030478962.1
EPGLTFLVAK	-	1119	329_1	XP_030477762.1
DGFFQAR	-	243	304_1	XP_030486567.1
DIIIATGSVPFVPK	-	3409	188_1	XP_030507275.1
IAPTLLLDVPR	-	1795	306_1	XP_030491812.1
ESVILPTSAASPPVK	-	3612	206_1	XP_030504501.1
AYTDYALDNGIITK	Deamidated (NQ)@9N	3907	64_1	XP_030489288.1
SSSIGNGVQFLNR	-	2933	173_1	XP_030506819.1
EAIIAFIEK	-	940	309_1	XP_030491649.1
LTLADALVYASNQGVDK	-	4981;4982	275_1	XP_030510248.1
MEMACPHLSR	Carbamidomethyl (C)@5C	1890;1889	178_2	XP_030508280.1
HVLDSLLPYSTTTGGGPLIINHVTYFPGR	-	10399;10397	334_1	XP_030501138.1
EIGLGSENLGGYVNGK	-	4136	289_1	XP_030489998.1
TPPTAEDAVVNALR	-	3397	18_1	XP_030481814.1
NLATSLFK	-	385	267_1	XP_030487971.1
ELNVPEKDVEQLLVSLILDNR	-	7318	120_1	XP_030483098.1
TAVVEGLAQR	-	980	145_1	XP_030489210.1
SHVHEVVLVGGSTR	-	3512;3513	29_3	XP_030491946.1
LILGESNEFVGDK	-	3236	61_1	XP_030489407.1
YSGNFLVNLLGK	-	2498	99_1	XP_030479728.1
APLLIGCDIR	Carbamidomethyl (C)@7C	1384	224_1	XP_030489629.1
VLLVEFFLR	-	1432	304_1	XP_030486567.1
QNIDRPSQADIFNPR	Gln->pyro-Glu (N-term Q)@N_term	4839	65_1	CDP79029.1
LPANLVQAQR	-	1276	203_1	XP_030500751.1
AGLALQPIATALFANSPFTEGKPNGFLSMR	Deamidated (NQ)@24N	10390	89_1	XP_030500846.1
EELFAPVLYVMK	-	3347	289_1	XP_030489998.1
LQELSMARLRPDFTEVELPQQALSSVR	Deamidated (NQ)@2Q;Deamidated (NQ)@20Q;Deamidated (NQ)@21Q	10380	82_1	XP_030488463.1
YLDALAGLWCTALGGNEPR	Carbamidomethyl (C)@10C	6264	186_1	XP_030482659.1
SLLPFFDSAYQGFASGSLDADAQPIR	-	8322	149_1	XP_030480920.1
GSVVYEICSDLVGEILHEDVMK	Carbamidomethyl (C)@8C	7409	251_1	XP_030483906.1
IESIDSLK	-	414	42_1	XP_030507064.1
DFEQIGDFLHR	-	2902;2901	339_1	XP_030507464.1
TVYEAMLLDWMR	-	3758	64_1	XP_030489288.1
LIFPFVDLDIK	-	2473	152_3	XP_030507062.1
FISPSEVSVDTIDGGNTIVK	-	6271	24_1	XP_030507597.1
HTPGTFTNQLQTSFNEPR	-	6250	153_1	XP_030490878.1
YYCTVIDAPGHR	Carbamidomethyl (C)@3C	3391;3390	154_1	XP_030503775.1
GHESSGPVISLQNQSPR	Deamidated (NQ)@13N	5080;5081	178_2	XP_030508280.1
LSDTPAPSVTR	-	1471	319_1	XP_030507562.1
FFDNAIGVNVPR	-	2675	205_1	XP_030503400.1
ANLEPEHIATWVK	-	3661;3662	309_1	XP_030491649.1
YTITDGEAHNDWVSCVR	Carbamidomethyl (C)@15C	6062	268_1	XP_030493262.1
AFQTLLTYLGNVVK	-	3948	288_1	XP_030507480.1
LTYYTPEYQTK	-	3090	2_1	ARC99292.1
ANFEFIDK	-	728	316_1	XP_030510845.1
VMQTWLPASSALLEMMIFHLPSPATAQK	Oxidation (M)@2M	10373;10370	242_1	XP_030492987.1
GFIPVDER	-	506	188_1	XP_030507275.1
VGAITTVIGCR	Carbamidomethyl (C)@10C	1482	221_1	XP_030502017.1
GGTLLEVFAELMGR	-	3602	137_1	XP_030496791.1
VNGVAPGPIWTPLIPSSFSEDHTAK	Deamidated (NQ)@2N	7936	184_1	XP_030506286.1
FELTFFALNPK	-	2510	28_2	XP_030483019.1
TVNGTTYAGLR	Deamidated (NQ)@3N	1515	250_1	XP_030497829.1
LQNLPHLTDYIPNLK	-	4990;4991	344_1	XP_030491004.1
VNVNLNTNYDNLGNR	-	4673	151_1	XP_030478848.1
ADVFTPQAGR	-	1053	67_1	CDP79023.1
LDGQPELFIHIVPDK	-	4683	86_2	XP_030509817.1
FEPFYGAGGENPESFYK	-	5765;5763	180_1	XP_030493178.1
FEDGWENR	-	1016	15_1	XP_030503150.1
ASGPLSSTVNPSNNQK	-	4118	289_1	XP_030489998.1
ESVLPASVTAR	-	1393	40_1	XP_030488830.1
VFNLSGLNVK	-	1179	149_1	XP_030480920.1
TNLNPSEVGDIVVGSVLAPGSQR	-	7037;7038	55_1	XP_030507618.1
DALNFVAQLQR	-	2131	305_1	XP_030510332.1
VLLVEFFLK	-	1269	304_2	XP_030507135.1
SGLQDLAVLTGGDVITEELGLNLEK	-	7728	256_1	XP_030507259.1
AVDIVANELIALAKPGEVDQVQLDR	-	8076	337_1	XP_030488073.1
SFADGFPNIFINNAQDLR	-	6115	150_1	XP_030483876.1
CTILPQEDKIPAIVTR	Carbamidomethyl (C)@1C	5397	299_1	XP_030490921.1
STSDPEIWK	-	1056	280_1	XP_030487914.1
EGYQSLLNTDMGR	-	3553	316_1	XP_030510845.1
AGVDPSLVQEVIFGNVLSANLGQAPAR	-	8215;8216	314_1	XP_030482241.1
GEAIPLEYNLVGLNAISFDK	-	6563;6564	221_1	XP_030502017.1
SEISEASNNPDALVLEAIHSAGYSGALANPLLAPESAITR	-	12068	337_1	XP_030488073.1

## Sheet: 40-50 kDa-proSummary
Group_ID	Protein_ID	Protein_Qscore	Protein_FDR	Protein_Mass	PeptideSeqs	PepIsUnique	Unique_Peptide_Num	Unique_Spectra_Num	Coverage	Peptide_Query	Sameset	Description	Abundance	iBAQ
327_1	XP_030494831.1	2.87187	NA	57800.3	NVALTLVSSK	1	1	1	0.0195	922	-	uncharacterized protein LOC115710613 [Cannabis sativa]	1.97969e+06	70703.4
332_1	XP_030508955.1	2.11548	NA	25165.9	AMQNALISIQNGHVPHESMPTFEELKETVGFNNYGLEEK	1	1	1	0.1696	12207	-	uncharacterized protein LOC115723611 [Cannabis sativa]	0	0
329_1	XP_030477762.1	21.3037	NA	55680.6	AIVAQYGETIIESLTK;DQEFIEATK;EPGLTFLVAK;EPVFSFWFNR;NADEEEGGEIVFGGVDPNHYK	1;1;1;1;1	5	7	0.1287	4747;4746;1137;1136;1119;2517;6942	-	aspartic proteinase A1-like [Cannabis sativa]	1.10644e+07	409793
229_1	XP_030482299.1	9.04628	NA	50460.2	ITSEDVEAAAGVTPSK;SSVAAAPAPVAATPPK	1;1	2	2	0.0658	3989;3330	-	dihydrolipoyllysine-residue acetyltransferase component 4 of pyruvate dehydrogenase complex, chloroplastic [Cannabis sativa]	2.46394e+06	123197
347_1	XP_030500508.1	12.528	NA	104652	LFDLSEAQIHSIVSK;LRDEPLFMVLAQNVQDYLER;QTFTGPPENVR	1;1;1	3	3	0.0497	4496;7344;1969	-	eukaryotic translation initiation factor 3 subunit C [Cannabis sativa]	2.72887e+06	51488.2
136_1	XP_030482877.1	4.52314	NA	46211.7	EQAVQTIVEFVK	1	1	1	0.0293	2997	XP_030482878.1	eukaryotic translation initiation factor 3 subunit M-like isoform X1 [Cannabis sativa]	1.01623e+06	42343.1
330_1	XP_030498952.1	7.73423	NA	70036.5	AGLPLQDLEFVQFHPTGIYGAGCLITEGSR;LGANSLLDIVVFGR	1;1	2	2	0.0691	10755;3493	-	succinate dehydrogenase [ubiquinone] flavoprotein subunit 1, mitochondrial [Cannabis sativa]	986989	27416.3
345_1	XP_030501358.1	2.1544	NA	35448.2	GNFYDFTSLVR	1	1	1	0.0361	2461	-	vacuolar protein sorting-associated protein 26A [Cannabis sativa]	2.33327e+06	111108
117_1	XP_030486209.1	4.52314	NA	54253.7	NIFQSLDLAWTLLR	1	1	1	0.0287	4504	-	V-type proton ATPase subunit B 1 [Cannabis sativa] >XP_030486210.1 V-type proton ATPase subunit B 1 [Cannabis sativa]	261559	10060
138_1	XP_030488586.1	3.06039	NA	46581.8	EIYDQYGEDALK	1	1	1	0.0286	3368	XP_030500884.1	dnaJ protein homolog [Cannabis sativa]	946172	41137.9
59_1	XP_030501031.1	8.00489	NA	22004.8	IESWFGTR;TALSHVENLITGVTK	1;1	2	3	0.1192	775;4026;4028	-	60S ribosomal protein L9 [Cannabis sativa]	2.03639e+06	156645
248_1	XP_030479918.1	4.52314	NA	34528.4	IDNFTFEGVK	1	1	1	0.0324	1577	-	mitochondrial amidoxime reducing component 2 [Cannabis sativa]	4.76522e+06	264735
343_1	XP_030502036.1	9.04628	NA	124030	LLSTSFPNMTTAEVTQFVNELFESR;NIAETGLNLLLEMLK	1;1	2	2	0.0372	8690;4418	-	protein EXPORTIN 1A [Cannabis sativa]	260757	5112.89
50_1	XP_030494094.1	4.52314	NA	53186.8	EEGSSVVYDLVDFLNASPTAFHAVDEAK	1	1	2	0.0577	9886;9887	XP_030494190.1	probable aspartyl aminopeptidase [Cannabis sativa]	740847	24694.9
207_1	XP_030481902.1	40.7083	NA	64523	DHQFILGVTNPQLK;EVADQLGLK;GAAGVHIEDQSSVTK;GLATVLAEAMASR;TDAVGATLIQTNVDNR;TFSEHVMDSIK;TPYIDYLKPIIADGDSGFGGTTATVK;VEHLFFAQQYHDR;WSGANYYDR	1;1;1;1;1;1;1;1;1	9	12	0.2191	4153;4154;669;3621;3620;2255;4499;2287;8147;4502;4503;1406	-	isocitrate lyase [Cannabis sativa]	2.21358e+07	651052
26_1	XP_030486574.1	13.5694	NA	49100.6	QLDKPFLMPIEDVFSIQGR;VDAVDDPELLELVEMELR;VGEEVEILGLR	1;1;1	3	3	0.1067	6773;6289;1819	-	elongation factor Tu, mitochondrial [Cannabis sativa]	3.38849e+06	105890
179_1	XP_030488649.1	22.6157	NA	55849	EEIFGPVASLLR;QPVGVVGAITPWNFPLAMITR;VESLVQDAVSK;VGDGFSDDVVQGPLINEAAVTK;WIDSYSGETLK	1;1;1;1;1	5	6	0.1475	2528;6914;6915;1616;6765;2312	-	succinate-semialdehyde dehydrogenase, mitochondrial-like [Cannabis sativa]	7.17247e+06	224140
24_2	XP_030508755.1	18.0926	NA	53835	AIDDAEGLVK;ALGIEYR;FATNVPGVFAIGDVIPGPMLAHK;FPLLANSR;IVSSTGALALK;LGSEITVVEFASEIVPSMDGEIR;SLPGITIDEER;TPFTSGLGLEK;VGHVDYDKVPGVVYTHPEVASVGK;VPGVVYTHPEVASVGK;VVGVDTSSGGVK	0;1;1;1;0;0;0;1;0;0;0	4	5	0.2745	914;201;7187;7145;450;1046;7383;7381;1882;1500;7653;7652;7654;4275;1254	-	dihydrolipoyl dehydrogenase, mitochondrial-like [Cannabis sativa]	1.27105e+07	385167
24_1	XP_030507597.1	9.04628	NA	53751.9	AIDDAEGLVK;FISPSEVSVDTIDGGNTIVK;IVSSTGALALK;LGSEITVVEFASEIVPSMDGEIR;SLPGITIDEER;TPFTSGLGLDK;VGHVDYDKVPGVVYTHPEVASVGK;VPGVVYTHPEVASVGK;VVGVDTSSGGVK	0;1;0;0;0;1;0;0;0	2	2	0.2392	914;6271;1046;7383;7381;1882;1424;7653;7652;7654;4275;1254	-	dihydrolipoyl dehydrogenase, mitochondrial [Cannabis sativa] >XP_030507598.1 dihydrolipoyl dehydrogenase, mitochondrial [Cannabis sativa]	4.95841e+06	145836
240_1	XP_030492083.1	16.0098	NA	34326.9	ALLDVGLLR;GALDGGLDIPHSDKR;GIEADNIEEVYK;YQSHFSQYIK	1;1;1;1	4	5	0.1538	658;3862;2939;2330;2331	-	60S ribosomal protein L5 [Cannabis sativa]	1.34811e+07	842570
205_1	XP_030503400.1	46.8383	NA	52064.4	FFDNAIGVNVPR;ILTPTDEVVVPYDSLAQISEDSEEIKK;LEIPDGALLQDK;LVVDDFSPLPSK;NGFINLVSR;SAVAGLNQISDDEK;SIPSIVELDSLK;TNPANPSIELGPEFK;VLQLETAAGAAIK;VQLLEIAQVPDEHVNEFK;YSNSSVEIHTFNQSQYPR	1;1;1;1;1;1;1;1;1;1;1	11	11	0.3403	2675;9912;2416;2456;870;3380;2333;4162;2206;6371;6544	-	UTP--glucose-1-phosphate uridylyltransferase [Cannabis sativa]	3.23297e+07	979689
22_1	XP_030497194.1	15.067	NA	40481.5	HFGVTEFVNPK;TQVPWLVEK;VEPGSIVAIFGLGTVGLAVAEGAK;VIGIDIDSK	1;1;1;1	4	4	0.1402	2128;1220;6873;615	-	LOW QUALITY PROTEIN: alcohol dehydrogenase class-3-like [Cannabis sativa]	1.25244e+07	659180
20_1	XP_030491218.1	9.04628	NA	61016.2	IGVVLSGGQAPGGHNVISGIFDYLQER;NVTDYIVDIISK	1;1	2	4	0.0694	8342;2942;2943;2944	XP_030491571.1	pyrophosphate--fructose 6-phosphate 1-phosphotransferase subunit beta [Cannabis sativa]	1.80742e+06	64550.5
118_2	XP_030501899.1	13.5694	NA	44895.1	EAATGLGVVFATEALLAEYGK;ELSISEQER;FHGHSPAVVTGKPIDLGGSLGR;FVIQGFGNVGSWAAR;SLLIPFR	1;1;0;1;0	3	4	0.18	6379;6378;1177;6690;4149;280	-	glutamate dehydrogenase 2-like [Cannabis sativa] >XP_030501900.1 glutamate dehydrogenase 2-like [Cannabis sativa]	7.91374e+06	293101
118_1	XP_030507269.1	4.52314	NA	44381.8	FHGHSPAVVTGKPIDLGGSLGR;FVIQGFGNVGSWAAELIHESGGK;SLLIPFR	0;1;0	1	1	0.1265	6690;7256;280	-	glutamate dehydrogenase 1 [Cannabis sativa] >XP_030507270.1 glutamate dehydrogenase 1 [Cannabis sativa]	484764	24238.2
29_2	XP_030500800.1	13.5694	NA	70912	ARFEELNMDLFR;ATAGDTHLGGEDFDNR;EIAEAYLGSTIK;FEELNMDLFR;IINEPTAAAIAYGLDK;IINEPTAAAIAYGLDKK;KIEDAIDGAIQWLDGNQLAESDEFDDK;NAVVTVPAYFNDSQR;SINPDEAVAYGAAVQAAILSGEGNEK;STVHDVVLVGGSTR;TTPSYVAFTDTER;VEIIANDQGNR;VQQLLQDFFNGK	0;0;1;0;0;0;1;0;0;1;0;0;0	3	6	0.2705	3827;4429;4430;2294;2429;4384;5019;10041;10042;4455;7705;3258;3256;3257;3574;1874;3338	-	probable mediator of RNA polymerase II transcription subunit 37e [Cannabis sativa] >XP_030500845.1 probable mediator of RNA polymerase II transcription subunit 37e [Cannabis sativa]	4.89479e+06	132292
29_3	XP_030491946.1	22.9513	NA	71160.3	ARFEELNMDLFR;ATAGDTHLGGEDFDNR;AVDEAIEWLDGNQLAEVDELEDKLK;EIAEAFLGQTIK;ELEGVCNPIIAK;FEELNMDLFR;IINEPTAAAIAYGLDK;IINEPTAAAIAYGLDKK;LVNHFVAEFK;NAVVTVPAYFNDSQR;NQVAMNPQNTVFDAK;NSLENYAYNMR;SHVHEVVLVGGSTR;SINPDEAVAYGAAVQAAILSGEGNEK;TTPSYVAFTDTER;VEIIANDQGNR;VQQLLQDFFNGK	0;0;1;1;1;0;0;0;1;0;0;1;1;0;0;0;0	6	7	0.3395	3827;4429;4430;8549;2472;2612;2429;4384;5019;1770;4455;4441;2894;3512;3513;7705;3574;1874;3338	XP_030491945.1	heat shock 70 kDa protein [Cannabis sativa]	1.16044e+07	341307
29_1	XP_030501851.1	4.52314	NA	73419	IINEPTAAAIAYGLDK;IINEPTAAAIAYGLDKK;VEIESLFDGVDFSEPLTR	0;0;1	1	1	0.0523	4384;5019;6164	-	luminal-binding protein 5 isoform X1 [Cannabis sativa] >XP_030501852.1 luminal-binding protein 5 isoform X2 [Cannabis sativa]	1.48457e+06	36209.1
76_2	XP_030492808.1	27.9169	NA	44354.8	AHLMEIQVNGGSIAQK;DEMVDIIGVTK;DITPIGGFPHYGVVK;GYEGVVTR;HGSLGFLPR;LTAFLGYK;QVPIDAVFQK;TLNTVWAQHLSEEVK;TLNTVWAQHLSEEVKR;VACIGAWHPAR;VDFAYGFFEK;VSFTVAR	1;1;1;0;0;1;1;1;1;0;1;0	8	11	0.3111	4535;1917;4108;4109;361;730;435;1477;4850;4849;5653;5666;1927;1840;96;102;94;100;95;98	-	60S ribosomal protein L3-1 [Cannabis sativa] >XP_030492816.1 60S ribosomal protein L3-1 [Cannabis sativa]	5.28581e+07	2.033e+06
29_4	XP_030478962.1	46.2572	NA	72083.8	ARFEELNMDLFK;ATAGDTHLGGEDFDNR;DAGAISGLNVLR;ELEGVCNPIISK;FEELNMDLFK;FSDPSVQSDMK;IINEPTAAAIAYGLDK;IINEPTAAAIAYGLDKK;MVNHFVSEFR;NAVVTVPAYFNDSQR;NGLENYAYNMR;NQVAMNPQNTVFDAK;QFSAEEISSMVLIK;SINPDEAVAYGAAVQAAILSGEGNEK;SQIHEVVLVGGSTR;TTPSYVAFTDTER;VEIIANDQGNR;VIPGQGDKPMIIVNYK;VQQLLQDLFNGK	1;0;1;1;1;1;0;0;1;0;1;0;1;0;1;0;0;1;1	11	18	0.3591	3687;3686;4429;4430;1678;2732;2210;1935;4384;5019;2175;2089;2088;4455;2638;4441;4021;7705;3538;3539;3574;1874;4934;3069;3059;3058;3070	-	heat shock 70 kDa protein-like [Cannabis sativa]	3.51332e+07	1.06464e+06
226_1	XP_030489128.1	4.52314	NA	53623.9	GLFYALDLGGTNFR;IPFILR;LSAAGILGILK	0;0;1	1	2	0.0622	3836;66;1025;1026	-	hexokinase-1-like [Cannabis sativa]	902386	31116.8
99_1	XP_030479728.1	9.04628	NA	52276.7	GAEFEGAVIALFHLLITR;YSGNFLVNLLGK	1;1	2	2	0.0632	5829;2498	-	protein transport protein Sec61 subunit alpha-like [Cannabis sativa]	1.35134e+06	75074.6
70_1	XP_030486356.1	3.48175	NA	91233.5	DLFLLPALPR	1	1	1	0.0122	1518	XP_030486370.1	LOW QUALITY PROTEIN: alpha-L-fucosidase 2-like [Cannabis sativa]	1.19175e+06	25907.5
203_1	XP_030500751.1	29.1578	NA	54009.6	DDGGDGELVDK;DFVLSIQRPR;DLFGAHTYER;IDRPGAFHTEWTK;LPANLVQAQR;NPNLASLVVDPDFAR;NVGGLSNSELAEIFAEWNR	1;1;1;1;1;1;1	7	9	0.1774	1342;1888;1887;1800;1799;3900;1276;4229;6360	-	6-phosphogluconate dehydrogenase, decarboxylating 3, chloroplastic [Cannabis sativa]	2.23293e+07	769977
110_1	XP_030488123.1	29.0525	NA	192795	AFMTADLPHELIELLEK;AVEFAFR;FQELFAQTK;LYDEALYEAAK;QVGYTPDYLFLLQTILR;TANLANNQIINYR;VEEDAVWSQVAK	1;1;1;1;1;1;1	7	7	0.0505	5881;239;1282;2212;6124;3656;2747	-	clathrin heavy chain 1 isoform X1 [Cannabis sativa] >XP_030488124.1 clathrin heavy chain 1 isoform X2 [Cannabis sativa]	7.21627e+06	73635.4
341_1	XP_030484515.1	4.52314	NA	182334	SLIEEFLEILDSK	1	1	1	0.0081	3800	-	RNA helicase aquarius [Cannabis sativa]	0	0
155_1	XP_030481503.1	12.528	NA	59569.6	ALDILSDILQNSK;EPAIFTGSEVR;LSSDSTTASQLVEK	1;1;1	3	4	0.0713	3280;1778;3446;3445	XP_030481504.1	probable mitochondrial-processing peptidase subunit beta, mitochondrial isoform X1 [Cannabis sativa]	7.78313e+06	251069
9_1	XP_030484715.1	6.86314	NA	40776.3	EGVPTAVSHGLWLNIPDYDAPTQLVKPR;GYPFSLR	1;1	2	2	0.0972	10198;240	-	probable UDP-arabinopyranose mutase 2 [Cannabis sativa]	1.70528e+06	71053.2
54_1	XP_030482519.1	58.8333	NA	52268.8	AGGVCIADEVQTGFGR;DETSVLFEK;DVQDHLDYGSSGNVAGFIAETIQGVGGAVELAPGYLK;FLGPSLFHFYQKPLNIVEGK;GIGNGLPLGAVVTTAEIASVLSQK;IQFNTFGGNPVCSAGGLAVLK;LLQHATTIYLHHAITDFAEALASK;LVYDIVR;LYTGNLGMLSLR;NAYHGGSSSTIGLTALK;QAHCSDVGSHLLER;TGSHYWGFETQGVIPDIVTMAK;TPAKDETSVLFEK;YPIPEGEIHHVVNPDPYR	1;1;1;1;1;1;1;1;1;1;1;1;1;1	14	24	0.5104	4260;1086;11301;7118;6996;6992;6990;6997;6995;6998;6993;6991;6505;8056;8054;8055;357;2582;4442;4148;7319;3438;3439;6455	-	alanine--glyoxylate aminotransferase 2 homolog 1, mitochondrial [Cannabis sativa]	4.40739e+07	1.63237e+06
201_1	XP_030506078.1	10.2779	NA	53787	LESDLAQALLAACR;SIILPTVK;VFHAGTALDSDGNFIGVGGR	1;1;1	3	3	0.0824	3771;334;5968	-	phosphoribosylamine--glycine ligase [Cannabis sativa] >XP_030506079.1 phosphoribosylamine--glycine ligase [Cannabis sativa]	4.93454e+06	164485
222_1	XP_030490727.1	4.52314	NA	51617.9	SAEDLAEYAK	1	1	1	0.0214	1208	XP_030490728.1	uncharacterized protein LOC115707045 isoform X1 [Cannabis sativa]	574303	22972.1
52_1	XP_030498596.1	32.5797	NA	41192.9	AFEYMLK;DHDRPVQEVIAEITHGGVDR;FGINEFVNPK;FITHQLPFSEINK;GSTVAVFGLGAVGLAAAEGAR;GTFFGNYKPR;IFGHEASGIVESVGEGVR;INPLAPLDK;KGSTVAVFGLGAVGLAAAEGAR	0;1;1;1;1;1;1;1;1	8	10	0.2861	406;6807;1566;3984;3983;5485;1682;5306;5307;722;5997	-	alcohol dehydrogenase-like [Cannabis sativa]	1.42045e+07	645658
52_2	XP_030494861.1	61.1203	NA	41085.6	AAVAWEAGKPLVIEEVEVAPPQANEVR;AFEYMLK;DHNKPVQEVIADMTDGGVDR;FGVNEFVNPK;FITHTVPFSEINK;GQTPMFPR;GSSVAIFGLGAVGLAAAEGAR;GTFYGNYKPR;IFGHEAGGIVESVGEGVTELKPGDHVLPVFTGECGDCR;IIGVDLNSNR;INPAAPLDK;KFGVNEFVNPK;SDLPGVVEQYMNK;STESNMCDLLR;THPVNFLNER	1;0;1;1;1;1;1;1;1;1;1;1;1;1;1	14	24	0.5474	8730;8731;8732;406;6679;1502;3787;3785;507;5484;5483;5481;1767;12051;12049;12050;1224;1225;521;2157;2159;3526;2500;1855;1856	-	alcohol dehydrogenase 1 [Cannabis sativa]	9.72323e+07	4.86161e+06
176_1	XP_030507459.1	15.2225	NA	53471.2	HLYVYSWPGGELK;LYVTNSLFSTWDR;NPDDSWSHEVAISVK;VVESEEIVEK	1;1;1;1	4	4	0.1056	3856;4124;4472;1547	-	selenium-binding protein 2 [Cannabis sativa]	4.73917e+06	152876
209_1	XP_030496648.1	4.52314	NA	42869	TWQGRPENVTAAQTSLLIR	1	1	1	0.0481	6489	-	fructose-bisphosphate aldolase 3, chloroplastic [Cannabis sativa]	1.74629e+06	79377
132_1	XP_030482666.1	36.1851	NA	56796.3	AALSDEYFVK;AMGFPTEFFPVLFAIPR;APTIAAAAYLR;HLASSGVDVYTALSGAVGALYGPLHGGANEAVLK;LAGRPPVLPSSTLSYSENFLYMLDSLGNR;LYDPGYLNTAPVR;LYPNVDFYSGLIYR;TPIQPPGNLK	1;1;1;1;1;1;1;1	8	14	0.2674	1466;5775;5776;1327;10848;10621;10622;3523;4674;1073;1074;1076;1078;1075	-	LOW QUALITY PROTEIN: citrate synthase, glyoxysomal [Cannabis sativa]	3.326e+07	1.27923e+06
170_1	XP_030488949.1	2.95503	NA	66430.7	GAALASDAFFPFAWK	1	1	1	0.0248	4100	XP_030489474.1;XP_030488948.1;XP_030489475.1	uncharacterized protein LOC115705688 isoform X2 [Cannabis sativa]	1.67662e+06	45314
134_1	XP_030511244.1	5.59723	NA	23113.4	IFEGEALLR;LVGEYGLR	1;1	2	2	0.0863	998;419	XP_030480565.1	40S ribosomal protein S9-2 [Cannabis sativa] >XP_030511245.1 40S ribosomal protein S9-2 [Cannabis sativa]	3.80323e+06	292556
153_1	XP_030490878.1	7.26953	NA	33324.7	HTPGTFTNQLQTSFNEPR;LLILTDPR	1;1	2	2	0.0858	6250;525	XP_030490877.1;XP_030493509.1;XP_030493510.1	40S ribosomal protein SA-like isoform X2 [Cannabis sativa]	4.30869e+06	269293
74_1	XP_030481744.1	8.00489	NA	43521.1	DAIEAVLLMIENPAR;TSLWDLLESTLTYQHR	1;1	2	2	0.0801	4363;5855	-	LOW QUALITY PROTEIN: UDP-D-apiose/UDP-D-xylose synthase 2-like [Cannabis sativa]	2.23498e+06	89399.4
11_1	XP_030486290.1	11.8559	NA	71831	NLDDTVSDEK;NLSESTNEDDLNR;SLGYGYVNYSNPQDAAR	1;1;1	3	4	0.0608	1420;1419;3660;5486	-	polyadenylate-binding protein 8 [Cannabis sativa]	4.41321e+06	137913
151_1	XP_030478848.1	16.3158	NA	28741.6	ELSSGTTSYDIPLLR;FDSENPTNELR;GDILSYENK;VNVNLNTNYDNLGNR	1;1;1;1	4	4	0.2	4349;2484;956;4673	-	ribosome-inactivating protein cucurmosin-like [Cannabis sativa]	8.66268e+06	455930
172_1	XP_030493268.1	16.774	NA	47095.6	AYLFPDSPAR;FGTYWIK;QGVKPGELAIISK;TLVSAAGETFK;VIGAFLEGGNPEENSAIAK	1;1;1;1;1	5	5	0.1382	1437;440;2590;1373;5674	-	monodehydroascorbate reductase [Cannabis sativa]	7.53499e+06	243064
299_1	XP_030490921.1	52.2664	NA	57835.4	AEGAMYLFPQINLPQK;ALVVINPGNPTGQVLAEGNQR;CTILPQEDKIPAIVTR;DAIAAGIEAR;EGLVLLADEVYQENVYVPDKK;EVLALCDYPSILDK;GEIVNIAQR;ILDQIPGR;LQQELLDKPGTLPFDEILYCNIGNPQSLGQHPITFFR;QLLNATGIVVVPGSGFGQVPGTWHFR;SETQGLFSADSIER;TLEDALNSLEGITCNK;VGDESYDSYR	1;1;1;1;1;1;1;1;1;1;1;1;1	13	23	0.4129	5291;5290;5214;6498;6499;5397;738;739;7291;7297;7292;7296;4248;788;428;12161;12158;8235;8236;3820;4978;4979;1702	-	alanine aminotransferase 2-like [Cannabis sativa]	1.23605e+08	4.41445e+06
92_1	XP_030481404.1	10.6061	NA	50499	GHYTEGAELIDSVLDVVR;LAVNLIPFPR;LHFFMVGFAPLTSR	1;1;1	3	4	0.0933	5889;5890;1453;4201	XP_030480542.1;XP_030502177.1;XP_030502136.1	tubulin beta-1 chain [Cannabis sativa]	3.37155e+06	160550
159_1	XP_030497023.1	9.71876	NA	63803.6	FTLGQGQVIK;LQDGTVFIK;VLTDGEGYERPNEGAVVK	1;1;1	3	3	0.0645	1180;874;5746	XP_030497191.1	peptidyl-prolyl cis-trans isomerase FKBP62-like [Cannabis sativa]	3.50531e+06	120873
79_1	XP_030507844.1	4.52314	NA	64058.4	TGHLQILYGNLAPEGSVAK	1	1	1	0.0318	5873	-	dihydroxy-acid dehydratase, chloroplastic [Cannabis sativa]	801155	27626
293_1	XP_030498360.1	4.52314	NA	43548.7	IQPVYVVDVAAAIIAALK	1	1	2	0.0451	5399;5400	-	NADH dehydrogenase [ubiquinone] 1 alpha subcomplex subunit 9, mitochondrial-like [Cannabis sativa] >XP_030498362.1 NADH dehydrogenase [ubiquinone] 1 alpha subcomplex subunit 9, mitochondrial-like [Cannabis sativa]	0	0
90_2	XP_030488643.1	26.9839	NA	46692.7	ALGDYLGVK;DQIYDIFQLLPSK;FETLCDLYETLAITQSVIFVNTR;GFKDQIYDIFQLLPSK;GLDVIQQAQSGTGK;ILSSGVHVVVGTPGR;RDELTLEGIK;VLITTDLLAR	1;1;1;1;1;1;0;1	7	7	0.2354	515;4006;8227;5667;3050;3519;1606;1308	-	eukaryotic initiation factor 4A-10-like [Cannabis sativa] >XP_030488644.1 eukaryotic initiation factor 4A-10-like [Cannabis sativa] >XP_030488645.1 eukaryotic initiation factor 4A-10-like [Cannabis sativa] >XP_030488646.1 eukaryotic initiation factor 4A-10-like [Cannabis sativa]	1.12137e+07	415321
90_1	XP_030482751.1	4.52314	NA	46524	DVIAQAQSGTGK;RDELTLEGIK	1;0	1	1	0.0534	1615;1606	-	eukaryotic initiation factor 4A-3 [Cannabis sativa]	261726	9347.37
96_1	XP_030507986.1	2.87187	NA	38538.1	NLSWVDIFEEIPIK	1	1	2	0.0415	4606;4605	-	eukaryotic translation initiation factor 3 subunit H [Cannabis sativa]	490419	28848.2
174_1	XP_030480384.1	7.73423	NA	63359	DPVPFFLAPK;VSNQLGLEAAVDAAVAFLHK	1;1	2	2	0.0513	1403;6167	-	pyruvate decarboxylase 1 [Cannabis sativa]	800198	33341.6
94_1	XP_030505854.1	7.3328	NA	101246	ELLVDFFTSSAK;VLDIILR	1;1	2	2	0.0209	2717;250	-	protein argonaute 4-like [Cannabis sativa]	1.31005e+06	22587
130_1	XP_030503395.1	2.74639	NA	52275.9	FDCAATGYPLYDITSSGLTQAVENTVPSVLHLLIR	1	1	1	0.0754	11640	XP_030503401.1	uncharacterized protein LOC115718709 isoform X1 [Cannabis sativa]	1.5924e+06	88466.7
226_2	XP_030491413.1	9.04628	NA	53605.6	GLFYALDLGGTNFR;IPFILR;LAAAGILGILK;VSALVNDTVGTLAGGR	0;0;1;1	2	2	0.0944	3836;66;959;3770	-	hexokinase-1-like [Cannabis sativa] >XP_030491414.1 hexokinase-1-like [Cannabis sativa]	3.53722e+06	147384
139_1	XP_030508476.1	3.48175	NA	93984.6	YLNFLMGLVDSDTLPLNVSR	1	1	1	0.0244	6911	-	endoplasmin homolog [Cannabis sativa]	5294.16	108.044
114_1	XP_030488957.1	11.6544	NA	123346	ASGEGVQPQEYTVIK;SPLAFNEVIYALPMLTILTDK;TFVTTDKNPFFDVFVR	1;1;1	3	3	0.0478	4135;7142;5748	-	leucine--tRNA ligase, cytoplasmic [Cannabis sativa]	2.04407e+06	34645.2
295_1	XP_030491463.1	11.6946	NA	48445.1	AELDNLGITYK;GGHAALPQHSIDPILAASNVIVSLQHLVSR;LHENPELGYEEFETSK	1;1;1	3	5	0.1281	1921;10309;10310;10308;5704	-	IAA-amino acid hydrolase ILR1-like 4 [Cannabis sativa]	3.68735e+06	175588
112_1	XP_030500980.1	18.0926	NA	39023.8	ANIGPETNVLIMGAGPIGLVTMLAAR;EVDIIGIFR;IDVKPLITHR;VSTNVQDIGEEVAQIHK	1;1;1;1	4	4	0.1708	7720;1054;1711;5458	-	sorbitol dehydrogenase-like [Cannabis sativa]	2.55304e+06	102122
73_2	XP_030492889.1	13.5694	NA	38345.8	GILAADESTGTIGK;IGPNEPSQLSINENAYGLAR;KPWSLSFSFGR;LSSINVENVESNR;LSSINVENVESNRR;VAPEVIAEYTVR	0;1;0;1;1;0	3	3	0.1983	2547;6491;2415;3425;4177;2652	-	fructose-bisphosphate aldolase 6, cytosolic [Cannabis sativa]	7.75198e+06	455999
73_1	XP_030492890.1	4.52314	NA	38465.7	GILAADESTGTIGK;IGPNEPSQLAINENANGLAR;KPWSLSFSFGR;VAPEVIAEYTVR	0;1;0;0	1	1	0.1592	2547;6272;2415;2652	-	fructose-bisphosphate aldolase, cytoplasmic isozyme [Cannabis sativa]	1.97526e+06	103961
297_1	XP_030500908.1	2.95503	NA	48132.2	LEEAIEHLTEAISLNPLSAIMYGTR	1	1	1	0.0545	8321	XP_030500909.1	FAM10 family protein At4g22670 isoform X1 [Cannabis sativa]	346660	15072.2
291_1	XP_030506197.1	15.5884	NA	61607.9	GYISPQFVTNPEK;NATFAAIEEGIVPGGGAALIHLSDSVPAIK;SPLLIIAEDVTGEALATLVVNK;VGAATESELEDR	1;1;1;1	4	4	0.1316	3528;9172;6910;2142	-	ruBisCO large subunit-binding protein subunit alpha [Cannabis sativa]	4.80826e+06	150258
44_1	XP_030484332.1	7.21756	NA	58922.1	LLNHGDQILEEANK;LSSDLLQQTNFDLFK	1;1	2	2	0.0556	4073;4917	-	beta-amylase [Cannabis sativa]	1.5032e+06	50106.6
6_1	XP_030491175.1	19.4795	NA	45750.5	ASSVVISGTDIIRPR;DIQAWEYVPLGPFLGK;GQGYPSGTSPPYFGPTLK;SFGTTISPWIVSLEALEPFACAAPK;VELLLPIAVGDYTDFFSSMHHAK	1;1;1;1;1	5	7	0.231	3970;3969;5264;5393;5392;8130;7740	-	fumarylacetoacetase [Cannabis sativa]	2.56402e+07	1.50825e+06
21_1	XP_030507919.1	2.95503	NA	24398.6	APAAPTPAPQQTEVSK	1	1	2	0.0769	4062;4061	XP_030498458.1	60S ribosomal protein L19-3 [Cannabis sativa]	668635	66863.5
180_1	XP_030493178.1	111.452	NA	55372.3	AFSWEVLSAAFK;AFSWEVLSAAFKR;AGQQDKPDIER;DHTAQSNR;ELAFSVPAR;ETFNLVEGDILNIPAGTPVYIVNR;ETFNLVEGDILNIPAGTPVYIVNRDEQEK;FEPFYGAGGENPESFYK;GAMSAPFYNSR;GEGSLEMACPHIK;GVVFVVPAGHPVTTIASGNSNLQIVCFEVNAEGNVR;HAQGSGGTIWPFGPETR;IGFLEANPNAFIAPVHLDADCVFFVSTGKPTVTLLR;LFIVKLINPVSLPGR;LINPVSLPGR;LLKGIENYR;NIVTEMENVAK;NIVTEMENVAKELAFSVPAR;QQVQELSR;RETFNLVEGDILNIPAGTPVYIVNR;RGVVFVVPAGHPVTTIASGNSNLQIVCFEVNAEGNVR;RNIVTEM…	1;1;1;1;1;1;1;1;1;1;1;1;1;1;1;1;1;1;1;1;1;1;1;1;1;1	26	103	0.5832	2710;2709;3683;2023;2024;489;488;491;492;487;490;754;7992;7994;7988;7990;7989;7991;7993;7996;10816;5765;5763;1832;1833;1748;3266;3267;11355;11361;11374;11341;11377;11347;11369;11357;11315;11351;11359;11346;11348;11343;11408;11405;11356;11386;11410;11389;11387;11324;11370;11392;11376;11326;5098;5099;11881;11886;11884;11892;11889;11887;11882;11895;11885;11891;11888;11890;11901;11900;4410;1084;1256;…	-	sucrose-binding protein-like [Cannabis sativa]	2.50086e+09	9.26246e+07
46_1	XP_030497055.1	4.52314	NA	64274.4	SGVNSFGGLGATLVDSLDTLYIMGLHEQFQK	1	1	1	0.0548	10853	-	mannosyl-oligosaccharide 1,2-alpha-mannosidase MNS1 [Cannabis sativa]	0	0
182_1	XP_030490191.1	8.00489	NA	99183.4	LNVDQAGFYR;QFFIGLFQNAAEK	1;1	2	2	0.0261	1662;3688	-	aminopeptidase M1-like [Cannabis sativa]	8.1607e+06	163214
199_1	XP_030498951.1	2.80966	NA	71621.1	EYSDVSSDVK	1	1	1	0.0156	1386	-	aminopeptidase P1 [Cannabis sativa]	88127.1	2591.97
66_1	XP_030497437.1	2.80966	NA	118623	NIENYR	1	1	3	0.0056	168;169;167	XP_030497444.1;XP_030497450.1;XP_030497441.1	SUPPRESSOR OF ABI3-5 isoform X1 [Cannabis sativa]	4.84726e+06	89764.1
184_1	XP_030506286.1	27.1388	NA	31882.2	GLALQLVER;IALVSGGDSGIGR;IDILINNAAEQYVTSSIEEIDEAR;TNIFSYFFLTR;VNGVAPGPIWTPLIPSSFSEDHTAK;VVDEVINAYGR	1;1;1;1;1;1	6	10	0.3174	784;1760;8165;8164;8162;8170;3094;7934;7936;1912	-	NADPH-dependent aldehyde reductase 1, chloroplastic-like [Cannabis sativa]	2.79115e+07	1.74447e+06
197_1	XP_030488858.1	4.52314	NA	48073.3	IFDVNPDILR	1	1	1	0.0226	1762	-	glucan endo-1,3-beta-glucosidase [Cannabis sativa]	492412	22382.4
116_1	XP_030510594.1	4.52314	NA	123417	NLEQVVAMVLNSFQDPHPR	1	1	1	0.017	6670	-	importin-5 [Cannabis sativa]	89136.5	1747.78
137_1	XP_030496791.1	4.52314	NA	44271.4	GGTLLEVFAELMGR	1	1	1	0.0349	3602	-	pyruvate dehydrogenase E1 component subunit alpha-1, mitochondrial-like [Cannabis sativa]	258384	11234.1
27_1	XP_030508038.1	12.528	NA	39708.5	ESAIAQVVR;QGDMLLVVPEGACAVR;TDDFSSLCGPVLDNVR	1;1;1	3	3	0.1126	670;4654;5087	-	uncharacterized protein LOC115722837 [Cannabis sativa]	6.44461e+06	402788
157_1	XP_030493617.1	23.8993	NA	89225.4	EDEDRLDEVGYDDVGGVR;ELVELPLR;IVSQLLTLMDGLK;KGDLFLVR;LDEVGYDDVGGVR;NAPSIIFIDEIDSIAPK	1;1;1;1;1;1	6	6	0.0795	6112;652;3288;562;3010;5310	-	cell division control protein 48 homolog D [Cannabis sativa]	1.20129e+07	279370
270_1	XP_030485225.1	4.52314	NA	47682.5	DPILAASSAILALQQIISR	1	1	1	0.0438	5927	-	IAA-amino acid hydrolase ILR1-like 3 [Cannabis sativa]	160429	7292.24
276_1	XP_030500903.1	4.52314	NA	65437.8	AIELDDEEISYILNR	1	1	2	0.0259	5066;5073	-	hsp70-Hsp90 organizing protein 3 [Cannabis sativa]	424972	9883.06
25_1	XP_030503144.1	9.04628	NA	25083.2	ENVSSEALEAAR;VSIGQVLLSVR	1;1	2	2	0.1036	2135;1589	XP_030488761.1	60S ribosomal protein L10-like [Cannabis sativa]	9.69887e+06	646591
178_1	XP_030508281.1	4.52314	NA	83847.6	ADVIVVPAGSTVYMTNQDNK;ADVIVVPAGSTVYMTNQDNKESLQIVK;ALSQHATSPR;ASQEQLK;ASQEQLKALSQHATSPR;DMDVLVSWCELNQGTIMVPHYNSK;DNIIKQLEK;EAQELAFNMQGSEVEQIFNQPK;ESLQIVK;FRTDEGQVK;FYEVTPEQNK;FYEVTPEQNKQLK;GEQEEESQSGK;GHESSGPVISLQNQSPR;GTINVVR;LAVLEAQPSTFVAPHHCDADSVLVVTK;LSYFVPQQQQEEGR;MEMACPHLSR;NFIAGKDNIIK;NNPYHFQSQR;RGEQEEESQSGK;RGHESSGPVISLQNQSPR;SELLRGLENYR;TDEGQVKVLEK;TTVLVMVVEGTGR;TVGFGVNAR;VLEKFSQR;YSNTHGK;…	0;0;0;0;0;0;0;0;0;0;0;0;0;0;0;0;1;0;0;0;0;0;0;0;0;0;0;0;0	1	1	0.3755	6471;6472;6426;6422;6420;6421;6423;6425;6429;9256;9186;9190;1088;1087;153;5376;5377;8517;8491;8498;8521;8507;8506;8488;8492;8510;8496;8524;8503;8500;8504;8501;8487;8516;8493;8509;8515;8522;8499;8497;8511;8523;8494;8502;8519;8642;8486;8508;8518;8505;8641;8495;8485;8520;8514;8484;8489;8490;1226;7578;7559;7601;7542;7584;7605;7555;7540;7600;7589;7577;7563;7571;7575;7545;7580;7511;7568;7590;7562;7522;…	-	vicilin C72-like [Cannabis sativa]	7.79539e+07	1.85605e+06
178_2	XP_030508280.1	22.6157	NA	98320.8	ADVIVVPAGSTVYMTNQDNK;ADVIVVPAGSTVYMTNQDNKESLQIVK;ALSQHATSPR;ASQEQLK;ASQEQLKALSQHATSPR;DMDVLVSWCELNQGTIMVPHYNSK;DNIIKQLEK;EAQELAFNMQGSEVEQIFNQPK;EAQELAFNMQGSEVEQIFNQPKLSYFVSQQQQEEGR;ESHNIER;ESLQIVK;FRTDEGQVK;FYEVTPEQNK;FYEVTPEQNKQLK;GEQEEESQSGK;GHESSGPVISLQNQSPR;GTINVVR;LAVLEAQPSTFVAPHHCDADSVLVVTK;LSYFVSQQQQEEGR;MEMACPHLSR;NFIAGKDNIIK;NNPYHFQSQR;RGEQEEESQSGK;RGHESSGPVISLQNQSPR;SELLRGLENYR;TDEGQVKV…	0;0;0;0;0;0;0;0;1;1;0;0;0;0;0;0;0;0;1;0;0;0;0;0;0;0;0;0;0;1;1;0;0	5	48	0.369	6471;6472;6426;6422;6420;6421;6423;6425;6429;9256;9186;9190;1088;1087;153;5376;5377;8517;8491;8498;8521;8507;8506;8488;8492;8510;8496;8524;8503;8500;8504;8501;8487;8516;8493;8509;8515;8522;8499;8497;8511;8523;8494;8502;8519;8642;8486;8508;8518;8505;8641;8495;8485;8520;8514;8484;8489;8490;1226;7578;7559;7601;7542;7584;7605;7555;7540;7600;7589;7577;7563;7571;7575;7545;7580;7511;7568;7590;7562;7522;…	-	vicilin C72-like [Cannabis sativa]	8.30065e+07	1.69401e+06
303_1	XP_030505753.1	30.0107	NA	47359.2	ALIVAEYTGVK;NPLDLLPPSK;QTDSVPPVQSAAAAK;SFTSEFPHVER;VDINDEVQK;VPVLETPDGPVFESNAIAR;YNDENTVSFVTLNK	1;1;1;1;1;1;1	7	10	0.2129	1562;1196;3464;2564;2563;1039;6014;6013;4302;4301	-	elongation factor 1-gamma-like [Cannabis sativa]	5.07543e+07	2.11476e+06
23_1	XP_030504232.1	4.52314	NA	29844.2	LGNVFTIGK	1	1	1	0.0341	565	XP_030488911.1	40S ribosomal protein S4-3 [Cannabis sativa]	568304	27062.1
48_1	XP_030498880.1	20.7409	NA	47382.2	ALSHSFTVFAR;IDFSSIFTTVNPIVDDVR;IDFSSIFTTVNPIVDDVRK;IFGPGNQYVTAAK;LSELSLSELENLK	1;1;1;1;1	5	5	0.1281	1918;6113;6574;2853;3498	XP_030498879.1	histidinol dehydrogenase, chloroplastic isoform X2 [Cannabis sativa]	1.13281e+07	539433
119_1	XP_030488788.1	7.3328	NA	26508.1	FVADGVFFAELNEVLTR;LLGGLAVR	1;1	2	3	0.1055	5733;5734;136	XP_030490753.1;XP_030489788.1	40S ribosomal protein S3-3 [Cannabis sativa]	2.60671e+06	137195
301_1	XP_030493683.1	4.52314	NA	54637.1	GFFVEPTLISEVTTSMQIWR	1	1	2	0.0396	7134;7135	-	betaine aldehyde dehydrogenase 1, chloroplastic [Cannabis sativa]	450674	20485.2
43_1	XP_030510566.1	12.528	NA	55694.5	FGIIGDLGQTYNSLSTLEHYIQSGAK;LATDAFVLR;YTPQWTWLR	1;1;1	3	3	0.0913	8427;819;1991	XP_030510564.1	bifunctional purple acid phosphatase 26-like isoform X2 [Cannabis sativa]	6.77782e+06	260685
98_1	XP_030481990.1	2.06722	NA	105944	IPESIGNLTSLK	1	1	1	0.0123	2111	-	receptor-like kinase TMK3 [Cannabis sativa]	1.2138e+06	25287.6
28_2	XP_030483019.1	4.52314	NA	54134.6	EWDITGR;FELTFFALNPK;YAELVYAGR	0;1;0	1	1	0.055	354;2510;966	-	argininosuccinate synthase, chloroplastic-like [Cannabis sativa]	1.20255e+06	31646
28_1	XP_030495480.1	4.52314	NA	45284.3	EWDITGR;GVYETPGGTILYAAALELESLTLDR;YAELVYAGR	0;1;0	1	2	0.1	354;8030;8031;966	-	argininosuccinate synthase, chloroplastic [Cannabis sativa]	533544	17211.1
156_1	XP_030506131.1	4.52314	NA	109349	LFNWLPLAALIEK	1	1	1	0.0127	3762	-	serine/threonine-protein phosphatase BSL3 [Cannabis sativa]	168673	3307.32
195_1	XP_030501631.1	26.0974	NA	58262.1	AQPVLLQHLLLAFVEQLER;DAIDLIVQR;FEESVTDAVER;FTESISFDK;NDQVLTDFR;VVGDLVTLLTLCK	1;1;1;1;1;1	6	7	0.1336	6733;6734;977;2174;1111;1267;3287	XP_030500894.1	LOW QUALITY PROTEIN: argininosuccinate lyase, chloroplastic-like [Cannabis sativa]	6.73782e+06	217349
154_1	XP_030503775.1	28.6365	NA	49227.8	EHALLAFTLGVK;IGGIGTVPVGR;LPLQDVYK;STNLDWYK;STTTGHLIYK;VHINIVVIGHVDSGK;YYCTVIDAPGHR	1;1;1;1;1;1;1	7	9	0.17	2316;2317;890;685;893;1353;4046;3391;3390	-	elongation factor 1-alpha [Cannabis sativa] >XP_030503776.1 elongation factor 1-alpha [Cannabis sativa]	6.61013e+07	2.36076e+06
186_1	XP_030482659.1	45.1123	NA	56929.1	AFADSPIIGEIR;ELLETFTASK;FHLPGETEEEFSTR;KYDILFIADEVICAFGR;LGIFSHGFTYSGHPVACAVALEALK;LVWYYNNALGRPDK;NLEDLILK;QLNTLPFYHSFWNR;SEGSYVYDSNGK;VSEVIYSQSNK;YLDALAGLWCTALGGNEPR;YNIKPDLVSVAK	1;1;1;1;1;1;1;1;1;1;1;1	12	17	0.325	2238;1449;1450;4445;4446;6088;6087;8001;4634;605;5137;5230;2371;2005;6264;2658;2659	-	gamma aminobutyrate transaminase 3, chloroplastic-like [Cannabis sativa]	3.03609e+07	867454
193_1	XP_030483203.1	19.923	NA	78989.9	HIELYDLK;ISVDSVVIER;LFLENVHSPVSDISLFR;NDVIAFVEFPGVYAVNLDGSNR;SLRPVNVEWPIDRPR	1;1;1;1;1	5	5	0.101	915;1320;5891;7242;5269	-	uncharacterized protein LOC115699796 [Cannabis sativa]	8.79546e+06	251299
191_1	XP_030486158.1	10.1726	NA	51140.9	IAEEWAPASR;SGKPLITSTDSSNPWWNLLEEAVK;SPWWLVIK	1;1;1	3	3	0.0915	1392;8070;905	XP_030486159.1	aminoacylase-1-like isoform X1 [Cannabis sativa]	3.67667e+06	141411
188_1	XP_030507275.1	77.3066	NA	60238.8	ALAENEGEGLAK;ALGLQVAAASYDR;ALGVDILTGFGTILGPHK;ALLAVSGR;DGKPVTIELIDAK;DHVLNHLSIPAACFTHPEISMVGLTEPQAR;DIIIATGSVPFVPK;GFIPVDER;GLGLENVNVTTQR;IDYHTGVFASK;KIDYHTGVFASK;LAVHAHPTLSEVLDELFK;LIYRPDNGEILGVHIFGLHAADLIHEASNAIALGTR;LVPHIYCIGDANGK;QGVADHANNLATK;SFDYDLLIIGAGVGGHGAALHAVEK;TAIVEGDVVGGTCVNR;TVITSDHALK	1;1;1;1;1;1;1;1;1;1;1;1;1;1;1;1;1;1	18	43	0.4789	1758;2560;2561;5170;5169;111;3026;3027;10919;10918;3409;506;3044;1926;1925;2851;2852;6052;6048;6051;6050;6049;11769;11779;11780;11770;11772;11774;11777;11771;11776;11778;11781;3897;3891;3898;2486;7443;7444;4313;4312;4311;1154	-	dihydrolipoyl dehydrogenase 2, chloroplastic [Cannabis sativa]	1.76056e+08	5.33505e+06
272_1	XP_030504352.1	4.52314	NA	61951.6	SLLQIEMNTISSSFAGLSSLVSDLHR	1	1	1	0.0468	8412	-	glutathione synthetase, chloroplastic [Cannabis sativa]	26212.9	794.329
5_2	XP_030495411.1	12.3422	NA	42221.7	AIAGAGVLSGYDK;QFNGLVDVYK;SSFDAFTQILK;TDGLAGLYR	1;1;1;1	4	4	0.1114	1838;1668;2025;643	-	ADP,ATP carrier protein 1, mitochondrial-like [Cannabis sativa]	6.7265e+06	280271
5_1	XP_030482301.1	9.04628	NA	40326	AVAGAGVLAGYDK;SDGIAGLYR	1;1	2	2	0.0593	1709;579	-	ADP,ATP carrier protein 3, mitochondrial [Cannabis sativa]	2.68144e+06	121884
158_1	XP_030495261.1	2.14075	NA	54304.7	GHHPNVITYNTLLDR	1	1	1	0.0312	4816	XP_030493977.1	putative pentatricopeptide repeat-containing protein At1g12700, mitochondrial [Cannabis sativa]	266092	8583.62
111_1	XP_030494014.1	34.4324	NA	59092.8	AYSSWLYQVPWGLYK;DFHVGWFIHPIVYGEYPK;GPSIWDVFIK;KLNFDAYR;LNFDAYR;QGITPYANLYHYDLPEALEK;VLGYQQDWNAGFAYK;YKEDIDIMK;YMGLLNDQVVK	1;1;1;1;1;1;1;1;1	9	13	0.2058	5423;6702;6699;6700;6701;1553;894;392;7121;7120;4879;1516;2163	-	beta-glucosidase 44-like isoform X1 [Cannabis sativa]	2.73629e+07	977246
309_1	XP_030491649.1	68.7689	NA	56640.6	AASILSSHDPSVVLAK;ADYEFAHTTDAK;ANLEPEHIATWVK;EADGIVEYLK;EAIIAFIEK;EDQVPLIVVQTNDGQK;EFNVDALEK;FSGEEFENFMAVADK;GESSVTGPLVR;IVIVGVFPK;LDATANDLPSDTFDIK;LLKPFDELFVDSK;SEPIPEQNDEPVK;TEGLSFLLGDVEASQGAFQYFGLR;TVEDASGIIDDK;TVEDASGIIDDKK;VVVADTLQDFVFK	1;1;1;1;1;1;1;1;1;1;1;1;1;1;1;1;1	17	26	0.419	4078;2857;2856;3661;3662;1438;940;5008;1071;4679;1234;668;4745;3867;3865;3869;3868;3535;7894;7895;7898;7897;2064;2991;2992;3532	-	protein disulfide-isomerase-like [Cannabis sativa]	9.73868e+07	2.78248e+06
307_1	XP_030483895.1	4.52314	NA	19597.1	VDINPYPIVR	1	1	1	0.0559	1679	-	putative phosphatidylglycerol/phosphatidylinositol transfer protein DDB_G0282179 [Cannabis sativa] >XP_030484139.1 putative phosphatidylglycerol/phosphatidylinositol transfer protein DDB_G0282179 [Cannabis sativa]	2.77992e+06	308880
61_1	XP_030489407.1	25.5707	NA	27388.3	EAGSTLEVVAAQTK;ELAAKPDVDGFLVGGASLKPEFIDIIK;FFVGGNWK;LILGESNEFVGDK;VASPAQAQEVHTELR;VSNWDDVVLAYEPVWAIGTGK	1;1;1;1;1;1	6	9	0.3858	3066;3067;3068;8553;588;3236;4249;7076;7075	-	triosephosphate isomerase, cytosolic-like [Cannabis sativa]	1.73907e+07	1.33775e+06
175_1	XP_030506899.1	4.52314	NA	26319.3	AFVPFVASLIVK	1	1	1	0.0522	2274	-	probable bifunctional TENA-E protein [Cannabis sativa] >XP_030506900.1 probable bifunctional TENA-E protein [Cannabis sativa]	1.26924e+06	105770
311_1	XP_030501591.1	9.04628	NA	18922.3	AVDVTGPNEGPVQGTR;GYGFITPSDGSEDLFVHQSAIR	1;1	2	2	0.1891	4083;7241	-	glycine-rich protein 2-like [Cannabis sativa]	4.84323e+06	403603
67_1	CDP79023.1	100.061	NA	58468.3	ADVFTPQAGR;ALPEAVLANAFQISR;EETVLLTSSTSSR;FLQLSAER;FYLAGNPEDEFEQLR;FYLAGNPEDEFEQLRR;GILGVTFPGCPETFEESQR;GQGQGQSQGSQPDR;ISTVNSYNLPILR;LQGQNDDRNSIIR;NAIYTPHWNVNAHSVMYVLR;QASSDGFEWVSFK;QGQIVTVPQNHAVVK;QQNQCQIDR;RFYLAGNPEDEFEQLR;SSQEHQR;TNDNAWVSPLAGR;VEAEAGLIESWNPNHNQFQCAGVAVVR;VKGTLDLVSPLR;YLEEAFNVDSETVK;YLEEAFNVDSETVKR;YNREETVLLTSSTSSR;YTIQQNGLHLPSYTNTPQLVYIVK	1;1;1;1;1;1;1;1;1;1;1;1;1;1;1;1;1;1;1;1;1;1;1	23	74	0.5479	1053;4113;4116;4112;4115;4114;4117;3096;3097;3098;633;634;5250;5935;6433;3276;3591;3585;3768;7228;7229;3573;4119;4185;4183;4184;4127;4196;1696;5934;5936;338;336;335;3048;3042;9762;9758;9760;9750;9744;9737;9746;9748;9769;9755;9751;9754;9736;9749;9738;9747;9734;9745;9739;9752;9774;9771;9759;9756;9741;9735;2310;2311;4300;4299;5111;5113;5114;5303;5304;5305;8353;8352	CDP79024.1	edestin 1 [Cannabis sativa] >CDP79025.1 edestin 1 [Cannabis sativa] >SNQ45157.1 edestin 1 [Cannabis sativa] >SNQ45159.1 edestin 1 [Cannabis sativa]	6.30074e+08	2.33361e+07
177_2	XP_030493203.1	46.9997	NA	47832.5	AAVPSGASTGVYEALELR;AVENVNAIIGPALIGK;AVENVNAIIGPALIGKDPTK;DGGSDYLGK;EGLELLK;KYGQDATNVGDEGGFAPNIQENK;LAMQEFMILPVGASSFK;LGANAILAVSLALCK;MGVEVYHNLK;NLVLPVPAFNVINGGSHAGNK;QTEIDNFMVQQLDGTVNEWGWCK;SCNALLLK;SGETEDTFIADLSVGLATGQIK;TPLYQHIANLAGNK;TYDLNFK;TYDLNFKEENNNGSEK;VNQIGSVTESIEAVR;YGQDATNVGDEGGFAPNIQENK;YGQDATNVGDEGGFAPNIQENKEGLELLK	1;1;1;0;0;0;0;1;1;1;1;1;0;1;0;1;1;0;0	11	33	0.536	5028;5033;5027;5030;5034;5031;5032;3997;3998;6058;425;147;7350;5470;5539;5471;5540;3697;3698;3700;3695;3699;3696;1698;1697;6408;6407;6405;6404;6409;6411;8390;453;6859;6863;6860;6858;6853;6862;6865;6845;6852;6857;6840;3822;3824;3823;400;5595;4126;4125;4128;7086;7085;10350	-	enolase [Cannabis sativa]	1.5122e+08	4.72561e+06
177_1	XP_030490964.1	9.04628	NA	48037.7	DGGSDYLGK;EGLELLK;KYGQDATNVGDEGGFAPNIQENK;LAMQEFMILPVGASSFK;SGETEDTFIADLSVGLATGQIK;TYDLNFK;TYDLNFKEENNDGSQK;VNQIGSVTESIEAVK;YGQDATNVGDEGGFAPNIQENK;YGQDATNVGDEGGFAPNIQENKEGLELLK	0;0;0;0;0;0;1;1;0;0	2	3	0.2449	425;147;7350;5470;5539;5471;5540;6859;6863;6860;6858;6853;6862;6865;6845;6852;6857;6840;400;5601;5602;3985;7086;7085;10350	XP_030491734.1	enolase-like [Cannabis sativa]	1.75183e+07	583942
152_1	XP_030483137.1	18.0926	NA	53707.4	DLAILTHGPK;EFYLNTEEFIDAVAQNLVAK;GQETSTNSIASIFAWTR;HAFGDQYR;KWPLYLSTK;LIDDMVAYALK;LIFPYLDLDIK;NILNGTVFR;SEGGYVWACK;VTVESAEATLK	1;1;1;0;0;0;1;0;0;0	4	4	0.2412	1077;7049;5469;763;1429;1428;1996;2683;938;946;1520;1488	-	isocitrate dehydrogenase [NADP] [Cannabis sativa]	5.76639e+06	169600
152_2	XP_030488784.1	4.52314	NA	47065	FEAAGIWYEHR;GGETSTNSIASIFAWSR;HAFGDQYR;KWPLYLSTK;LIDDMVAYALK;NILNGTVFR;SKFEAAGIWYEHR;TIEAEAAHGTVTR;VTVESAEATLK;YFDLGLPNR;YLNTEEFIDAVAEELR	0;0;0;0;0;0;0;0;0;0;1	1	2	0.2775	2929;2927;2928;5009;763;1429;1428;1996;938;946;4071;4070;2707;1488;1199;5661;5662	-	cytosolic isocitrate dehydrogenase [NADP]-like [Cannabis sativa] >XP_030488785.1 cytosolic isocitrate dehydrogenase [NADP]-like [Cannabis sativa]	349520	12945.2
152_3	XP_030507062.1	59.5899	NA	46423.5	AFADASMNTAYEK;CATITPDEAR;DATDDKVTVESAEATLK;DIFQEVYEASWK;DKLIFPFVDLDIK;DLALIIHGSK;EHYLNTEEFIDAVSEELR;FEAAGIWYEHR;FKDIFQEVYEASWK;GDGGVALAMYNTDESIR;GGETSTNSIASIFAWSR;HAFGDQYR;KWPLYLSTK;LEAACIGAVESGK;LIDDMVAYALK;LIFPFVDLDIK;LLDFTEK;LVPGWTKPICIGR;NILNGTVFR;SEGGYVWACK;SKFEAAGIWYEHR;TEFEVYNFK;TIEAEAAHGTVTR;VTVESAEATLK;YFDLGLPNR	1;1;1;1;1;1;1;0;1;1;0;0;0;1;0;1;1;1;0;0;0;1;0;0;0	14	18	0.6126	3147;1412;5047;5046;3701;3933;1085;6666;6667;2929;2927;2928;5024;5023;4916;5009;763;1429;1428;2367;1996;2473;327;3617;3618;938;946;1520;4071;4070;1632;2707;1488;1199	-	isocitrate dehydrogenase [NADP] [Cannabis sativa] >XP_030507063.1 isocitrate dehydrogenase [NADP] [Cannabis sativa]	7.83123e+07	2.61041e+06
171_1	XP_030493408.1	11.9181	NA	27997.3	ISQEVSGDSLGEEFK;KGENDLPGLTDTEKPR;LVTPLTLQR	1;1;1	3	3	0.1626	4208;4922;965	XP_030507028.1	40S ribosomal protein S6 [Cannabis sativa]	6.95889e+06	463926
47_1	XP_030488227.1	9.04628	NA	33898.8	LCQLLDDFTQVLIVAADNVGSTQLQNIR;TGNQAYLNLIPLLVGNVGLIFTK	1;1	2	2	0.1599	10449;7365	-	60S acidic ribosomal protein P0 [Cannabis sativa]	192351	16029.3
173_1	XP_030506819.1	11.8559	NA	91503	ESLTPLLDFLR;NELVSLLSR;SSSIGNGVQFLNR	1;1;1	3	4	0.0413	2358;916;2933;2941	XP_030506820.1	sucrose synthase 2-like isoform X1 [Cannabis sativa]	4.51241e+06	107438
298_1	XP_030505783.1	3.48175	NA	90914.1	DFHELADHAASAFETVR	1	1	1	0.021	5673	-	protein ADP-ribosyltransferase PARP3 [Cannabis sativa]	1.86742e+06	35234.4
41_1	XP_030500663.1	4.52314	NA	478639	SEVNQSWLGSLISTIVGNLK	1	1	2	0.0047	6492;6493	XP_030500664.1	uncharacterized protein LOC115716091 isoform X1 [Cannabis sativa]	37019.4	161.657
150_1	XP_030483876.1	7.58353	NA	35909.3	GGPTSLVIYDIHALQER;SFADGFPNIFINNAQDLR	1;1	2	2	0.1094	5472;6115	-	ribose-phosphate pyrophosphokinase 4 [Cannabis sativa]	4.00595e+06	222553
91_1	XP_030488592.1	6.78808	NA	34872.8	ILATEVTGTWR;SGFEGFIR	1;1	2	2	0.0619	1973;432	-	uricase-2 isozyme 1 [Cannabis sativa]	2.54131e+06	133753
290_1	XP_030507634.1	7.58353	NA	55330.6	TSVPYEPVFSDAQAR;VPTFLVPATQK	1;1	2	2	0.051	4411;1751	-	3-isopropylmalate dehydratase large subunit, chloroplastic [Cannabis sativa]	2.35333e+06	81149.3
292_1	XP_030507295.1	9.04628	NA	43963.9	LSGLTDVTHIFYVTWAK;NSFISWIDK	1;1	2	2	0.0668	5800;1273	-	3-oxo-Delta(4,5)-steroid 5-beta-reductase-like [Cannabis sativa] >XP_030507296.1 3-oxo-Delta(4,5)-steroid 5-beta-reductase-like [Cannabis sativa]	5.50148e+06	323617
97_1	XP_030509401.1	4.52314	NA	66008.1	DLVSSLVSGLLTIGPR	1	1	2	0.0263	4227;4228	-	ATP-citrate synthase beta chain protein 2 [Cannabis sativa]	94340.8	2774.73
45_1	XP_030478872.1	9.04628	NA	64099.8	DLINVLEEAIR;GGYPILIISEDIEQEALATLVVNK	1;1	2	3	0.0579	2205;7732;7731	-	ruBisCO large subunit-binding protein subunit beta, chloroplastic [Cannabis sativa]	1.60669e+06	38254.5
275_1	XP_030510248.1	22.6157	NA	59956.3	ELVNSPANVLTPGVLAEEASK;GLGEAVAAAAK;LTLADALVYASNQGVDK;LTTASAIVSGTVLGSHEDTR;SVDILGLGSGPELEK	1;1;1;1;1	5	7	0.1458	6477;6479;604;4981;4982;6033;3692	-	leucine aminopeptidase 1 [Cannabis sativa]	1.01151e+07	297504
258_1	XP_030484171.1	4.52314	NA	40427	VGFSDVAWK	1	1	1	0.0245	831	XP_030483808.1	aldose 1-epimerase-like [Cannabis sativa]	1.17483e+06	65268.4
63_1	XP_030501341.1	27.8737	NA	54261.1	GIETIYNEPVTSIDIEK;GVLLESGSPEEFQLLPELAR;IGGNLPGVHYIR;LFTPSLAQR;NLEAGADGSVAAIK;QTPEWYQEK;TNIPGIFAVGDVAAFPLK	1;1;1;1;1;1;1	7	8	0.1988	5700;6641;6642;2299;933;2447;1797;5256	-	monodehydroascorbate reductase, chloroplastic/mitochondrial [Cannabis sativa]	1.6658e+07	504786
95_1	XP_030484666.1	2.64831	NA	143635	ARMLQDQFNVSMNHVHALAILVSTFHHGK	1	1	2	0.0225	10873;10872	-	histidine kinase 2 [Cannabis sativa]	86910.8	1241.58
68_2	SNQ45158.1	33.681	NA	56044.8	ADVFSPQAGR;AMPEDVIANSYQISR;EESSLFTTSHQGIR;EGFEWVSFK;FYIAGNPHQEFPQSMMTQQGR;GFSVNLIQEAFNVDSETAR;IQNQDDFR;LDLVKPQR;LTIQPNGLHLPSYTNGPQLIHVIR;LTTVNSYNLPILSFLR;NAMYAPQYTMNAHNIIYAIR;QELQQTER;QGQALTVPQNFAVVK;SVFEGEIR;TAMYGDQNECQLNR;VECEGGMIESWNPNHEQFQCAGVALLR	0;0;1;1;1;0;1;0;0;0;1;0;1;1;1;0	8	9	0.4787	997;4637;4521;4522;4056;1387;7426;6326;6323;6328;6334;6324;6327;6330;6329;6322;6325;6331;6321;949;653;8089;8103;8092;8091;8101;8102;8088;8090;8100;5379;5374;5378;5373;5375;5380;7159;918;4111;517;516;4593;10478;10414	-	edestin 3 [Cannabis sativa]	7.039e+07	2.8156e+06
68_1	SNQ45160.1	25.5707	NA	55902.9	ADVFSPQAGR;AMPEDVIANSYQISR;FYIAGNPHEDFPQSR;GFSVNLIQEAFNVDSETAR;IEEEKQQEGLPNNVFR;IQSQDDFR;LDLVKPQR;LTIQPNGLHLPSYTNGPQLIHVIR;LTTVNSYNLPILSFLR;QELQQTER;QGQALTVPQNFAIVK;QQEGLPNNVFR;TAVYGDQNECQLNR;VECEGGMIESWNPNHEQFQCAGVALLR	0;0;1;0;1;1;0;0;0;0;1;1;1;0	6	10	0.3971	997;4637;4521;4522;4975;4977;4976;6326;6323;6328;6334;6324;6327;6330;6329;6322;6325;6331;6321;5739;5738;829;653;8089;8103;8092;8091;8101;8102;8088;8090;8100;5379;5374;5378;5373;5375;5380;918;4163;2339;2351;4412;10478;10414	-	edestin 3 [Cannabis sativa]	1.98332e+08	7.93329e+06
253_1	XP_030499172.1	13.5694	NA	98541.8	AITELSGVTNR;ELTPAITVLQLFLSSSKPVLR;SLMNFLSNILR	1;1;1	3	3	0.0485	1548;7046;2384	-	coatomer subunit gamma [Cannabis sativa]	2.896e+06	56784.4
255_1	XP_030491617.1	3.48175	NA	55442.9	EPVFSFWLNR	1	1	1	0.0194	2293	-	aspartic proteinase [Cannabis sativa] >XP_030491618.1 aspartic proteinase [Cannabis sativa] >XP_030491619.1 aspartic proteinase [Cannabis sativa]	4.77571e+06	183681
109_1	XP_030480372.1	9.04628	NA	46303.3	AAWEELIDR;ATIPVWAK	1;1	2	2	0.0402	1241;375	-	dihydropyrimidine dehydrogenase (NADP(+)), chloroplastic [Cannabis sativa]	1.40368e+06	53987.7
124_1	XP_030504667.1	4.52314	NA	45927.6	AALTELLGDFGVLAIPTLPGPPPK	1	1	1	0.0557	7232	-	amidase 1 [Cannabis sativa]	402203	20110.2
294_1	XP_030503880.1	6.01541	NA	38897.2	LEGPIPESLGK;LSSITIADWK	1;1	2	2	0.0579	1452;1415	-	DNA damage-repair/toleration protein DRT100-like [Cannabis sativa]	2.01888e+06	106257
93_1	XP_030499588.1	2.11548	NA	29960.2	QQTMSMIQERASLPIISLQPVVVGAAK	1	1	1	0.0964	9097	-	uncharacterized protein LOC115714962 [Cannabis sativa]	0	0
257_1	XP_030481033.1	4.52314	NA	46999.7	GPGTTMEYAVALVEQLYGK	1	1	1	0.0433	6075	-	protein DJ-1 homolog B [Cannabis sativa]	451490	16721.8
296_1	XP_030508797.1	39.1267	NA	35536.3	EFAPSIPEK;ELVADDAWLNGEFISTVQQR;KLDLTADELSEEK;KLSSALSAASSACDHIR;LDLTADELSEEK;LNVQVSDVK;LSSALSAASSACDHIR;NVIIWGNHSSTQYPDVNHATVK;NVSIYK;VLVVANPANTNALILK	1;1;1;1;1;1;1;1;1;1	10	16	0.3363	862;6973;3588;3587;4940;2832;804;803;802;800;4305;4306;7386;7385;25;4331	-	malate dehydrogenase [Cannabis sativa]	3.70059e+07	1.8503e+06
210_1	XP_030491831.1	3.06039	NA	80559.8	AADVGADLVGK	1	1	1	0.0143	852	XP_030506304.1;XP_030496803.1;XP_030510341.1	pyrophosphate-energized vacuolar membrane proton pump-like [Cannabis sativa]	526392	20245.9
198_1	XP_030482575.1	9.04628	NA	27795.7	ASGDYAVVISHNPDNGTSR;GVVTDIIHDPGR	1;1	2	2	0.1202	5846;2158	XP_030482788.1	60S ribosomal protein L8-1-like [Cannabis sativa] >XP_030482931.1 60S ribosomal protein L8-1-like [Cannabis sativa]	2.16867e+06	120481
181_1	XP_030506795.1	3.48175	NA	20119.6	EPGVTTDPGLK	1	1	1	0.0588	1293	-	membrane protein PM19L isoform X1 [Cannabis sativa] >XP_030506796.1 membrane protein PM19L isoform X2 [Cannabis sativa]	1.91218e+06	191218
196_1	XP_030480101.1	18.0926	NA	50610.5	AINSGWLHPSINQFNPEPSVDFDTVANTK;DGFVMGEGAGVLVMESLEHAMK;GFNSEGYIDGK;LLSGESGIGLIDR	1;1;1;1	4	5	0.1579	10625;10626;7023;1681;2523	-	3-oxoacyl-[acyl-carrier-protein] synthase I, chloroplastic [Cannabis sativa]	3.64674e+07	1.82337e+06
64_1	XP_030489288.1	27.8151	NA	56241.7	AALEMLIR;AGNINYYDIR;AYTDYALDNGIITK;EFGASSEVPFLVDGSEAGVLK;NLEVGIPALLEDGVK;SDYNHINLLVQPCELAIK;TVYEAMLLDWMR;VNEGIHINLK	1;1;1;1;1;1;1;1	8	10	0.2139	446;1738;3907;3899;6473;3947;6442;3758;1443;1442	-	serine carboxypeptidase-like [Cannabis sativa]	2.25398e+07	866916
2_1	ARC99292.1	40.8239	NA	52763.5	DDENVNSQPFMR;DNGLLLHIHR;DTDILAAFR;EITLGFVDLLR;EITLGFVDLLRDDFIEK;ELGVPIVMHDYLTGGFTANTSLAHYCR;FLFCAEAIYK;LTYYTPEYQTK;SQSETGEIK;TFQGPPHGIQVER;VALEACVQAR	1;1;1;1;1;1;1;1;1;1;1	11	13	0.2695	3389;1690;1689;877;2141;6066;9929;2058;3090;716;3448;1316;1317	AAN63280.1;AJK91430.1	ribulose-1,5-bisphosphate carboxylase/oxygenase large subunit (plastid) [Cannabis sativa] >AXX76730.1 ribulose bisophosphate carboxylase (chloroplast) [Cannabis sativa]	9.27234e+07	3.70894e+06
212_1	XP_030505568.1	9.04628	NA	46673.2	ALETAVLPESAK;NAAIANSYFVGSINR	1;1	2	2	0.0647	1875;4084	-	beta-ureidopropionase [Cannabis sativa]	3.09342e+06	237956
76_1	XP_030504116.1	4.52314	NA	44613.8	DDYIMIK;GYEGVVTR;HGSLGFLPR;VACIGAWHPAR;VSFTVAR	1;0;0;0;0	1	1	0.1077	391;361;730;1927;96;102;94;100;95;98	-	60S ribosomal protein L3-2 [Cannabis sativa] >XP_030504117.1 60S ribosomal protein L3-2 [Cannabis sativa] >XP_030504118.1 60S ribosomal protein L3-2 [Cannabis sativa]	2.21929e+06	88771.6
183_1	XP_030499275.1	3.48175	NA	25623.4	TWTEESIR	1	1	2	0.0356	875;876	-	reticulon-like protein B13 [Cannabis sativa]	814096	90455.1
251_1	XP_030483906.1	47.9258	NA	51456.4	DGVVSTEAWVK;GSVVYEICSDLVGEILHEDVMK;INLAGVAIGNGLTDPEIQVSTHAANVYFSGLVNER;KFGLIFIDNPIGTGFSVASKPEEIPR;KPDEPLALEPNPGSWNR;SGYLPVNPSSDSTIFYLFYEAQKPISTLSK;SRPIYITGESYAGK;TLNWEGIENFLNAER;VAEHLFTALK;VNGDELSGYVQK;YVPAIGYYILK	1;1;1;1;1;1;1;1;1;1;1	11	13	0.4403	1706;7409;11192;8475;8474;5686;10931;3830;3831;5138;1390;2393;2322	-	serine carboxypeptidase-like 50 [Cannabis sativa]	3.30445e+07	1.37685e+06
194_1	XP_030480369.1	4.52314	NA	84967.7	SEELGQGEAIAQNLR	1	1	1	0.0197	4170	-	acetyl-coenzyme A carboxylase carboxyl transferase subunit alpha, chloroplastic [Cannabis sativa] >XP_030480370.1 acetyl-coenzyme A carboxylase carboxyl transferase subunit alpha, chloroplastic [Cannabis sativa] >XP_030480371.1 acetyl-coenzyme A carboxylase carboxyl transferase subunit alpha, chloroplastic [Cannabis sativa]	1.94612e+06	45258.7
185_1	XP_030482244.1	9.04628	NA	47958	LYGDVVLR;SGDLQFLFTAPYSPSITTDSNSSASIPTFHR	1;1	2	2	0.089	513;10923	-	4-hydroxyphenylpyruvate dioxygenase-like [Cannabis sativa]	1.82541e+06	101412
235_1	XP_030492093.1	4.52314	NA	37841.3	IVYLEDIAEGLDSAPEALVGLFSGR	1	1	1	0.0731	7971	-	2-alkenal reductase (NADP(+)-dependent)-like [Cannabis sativa]	21949.1	1463.27
14_1	XP_030488653.1	25.3101	NA	47060.1	ATGSSVPPQGLLGLGR;GPLSLLSQTQDLYK;LATDAIPAYTFGCINK;LLFDVPNSR;LVVPVYTAVR;QVVQSPTYIVR	1;1;1;1;1;1	6	11	0.1735	3672;3675;3670;3674;3671;3673;3932;4847;1049;1324;2256	-	aspartyl protease AED3-like [Cannabis sativa]	6.00646e+07	4.0043e+06
271_1	XP_030494275.1	22.6157	NA	51441	HLVFPLLEFLQDQSIYPDK;LAAEILMQNWDIALEELNR;LNLNYEEAER;LVSQVLEHAQNQTQVAR;YLNAIQTNAPHLLR	1;1;1;1;1	5	6	0.18	7013;6805;6806;1990;5702;4205	-	eukaryotic translation initiation factor 3 subunit E [Cannabis sativa] >XP_030494276.1 eukaryotic translation initiation factor 3 subunit E [Cannabis sativa]	4.47692e+06	149231
233_1	XP_030508574.1	13.5694	NA	27047.3	FGVNYEEER;SGILFMPGIPGPIQR;TYHFWQVDR	1;1;1	3	4	0.1369	1465;4027;1994;1993	-	oil body-associated protein 1A-like [Cannabis sativa]	6.73311e+06	748123
277_1	XP_030510561.1	11.1618	NA	75924.4	IPAVQELVR;KQDITITGASTLPSDEVER;NQADSVVYQTEK	1;1;1	3	3	0.056	887;6189;2949	-	stromal 70 kDa heat shock-related protein, chloroplastic [Cannabis sativa]	7.71785e+06	214385
214_1	XP_030507163.1	59.5817	NA	79015.8	DVDMVIEAVIENISLK;GADAYQIDK;GEEAFDLGLVDALVSPDELVSTAR;GGVIFWADSIGSK;GTLGYESFK;IVGAHFFSPAHIMPLLEIVR;LLDLVGFGVAIASGTQYIENFPER;MFFPYPQAALLLIER;QQIFSELEK;SLVHIFFSQR;SMSGVDIDPK;TSPQVIIDLFDVGK;TSPQVIIDLFDVGKK;VAIIGGGLMGSGIATALILSNYPVILK;VPGVTDLGLVPR	1;1;1;1;1;1;1;1;1;1;1;1;1;1;1	15	21	0.2934	5017;5126;720;7428;7429;2574;798;6811;6812;7916;7915;5165;5164;1357;1905;1906;1001;3781;4386;7983;1843	-	glyoxysomal fatty acid beta-oxidation multifunctional protein MFP-a [Cannabis sativa]	2.78221e+07	647026
49_1	XP_030482133.1	28.9071	NA	43329.7	AVDSSANVQPENVEDIWNLR;GILNTSWHR;GVGWDVSAIGNAVWGGAK;HVEFVSVDR;LADVLELVGVPK;VVVPGVIGAR;YSVSVSGLVENPK	1;1;1;1;1;1;1	7	7	0.2316	6874;1150;4794;1164;2001;646;2934	-	sulfite oxidase [Cannabis sativa] >XP_030482134.1 sulfite oxidase [Cannabis sativa] >XP_030482135.1 sulfite oxidase [Cannabis sativa]	2.50034e+07	1.04181e+06
216_1	XP_030499617.1	4.52314	NA	17070.8	SLEDAFSTFGEILESK	1	1	1	0.0925	4935	-	glycine-rich RNA-binding protein-like [Cannabis sativa]	1.87616e+06	156347
302_1	XP_030494077.1	9.04628	NA	53137.3	SLQNFDIGGER;THTQDATPLTLGQEFSGYTTQVK	1;1	2	2	0.0688	1915;7462	-	fumarate hydratase 1, mitochondrial [Cannabis sativa]	6.07546e+06	189858
231_1	XP_030503625.1	29.7174	NA	65365.6	ADGFPTLLFFPAGNK;EAIVTWIK;ENAPAIFESTIK;LPLVTLFTR;QLLLFASSK;SDPIPETNDGDVK;SFDPITVDADR;VLPIFQEASK	1;1;1;1;1;1;1;1	8	8	0.1482	4077;617;2468;1047;825;2967;1914;1407	-	protein disulfide isomerase-like 1-4 [Cannabis sativa]	1.4248e+07	385080
220_1	XP_030508487.1	2.87187	NA	79712.7	IQESWVEK	1	1	1	0.011	864	-	histone-lysine N-methyltransferase, H3 lysine-9 specific SUVH1-like [Cannabis sativa]	179038	4711.53
12_1	XP_030492614.1	4.52314	NA	17652	AAVTSFYETLR	1	1	1	0.0688	2033	XP_030492615.1;XP_030492616.1;XP_030503200.1;XP_030499751.1	11-beta-hydroxysteroid dehydrogenase-like 6 isoform X1 [Cannabis sativa]	2.55877e+06	284308
187_1	XP_030480297.1	6.35362	NA	58425.8	DFDYPR;LIIAGASAYPR	1;1	2	3	0.0317	181;182;1408	-	serine hydroxymethyltransferase 3, chloroplastic [Cannabis sativa]	1.40265e+06	45246.6
192_1	XP_030480516.1	4.52314	NA	27627.6	FWSTWQTDR	1	1	1	0.0372	1854	-	oil body-associated protein 2B-like [Cannabis sativa]	911648	56978
42_1	XP_030507064.1	2.95503	NA	66324.4	IESIDSLK	1	1	1	0.0132	414	-	pyruvate kinase isozyme A, chloroplastic [Cannabis sativa]	66483.7	1846.77
121_1	XP_030480854.1	3.48175	NA	54603.1	LADIGLSPLLINELVTVITR	1	1	2	0.0405	6511;6510	-	farnesylcysteine lyase [Cannabis sativa]	14914.5	596.58
[truncated: 195 more rows]

## Sheet: 40-50 kDa-psmSummary
query_number	peptide_seq	PSM_FDR	ions_score	Protein_ID	Modification	Title
[truncated: 2,461 more rows]

## Sheet: 20 kDa-1-pepSummary
Peptide	Modification	Query	Group_ID	Group_Primary_Protein
[truncated: 917 more rows]

[truncated: 8 more sheets: 20 kDa-1-proSummary, 20 kDa-1-psmSummary, 20 kDa-2-pepSummary, 20 kDa-2-proSummary, 20 kDa-2-psmSummary, 35 kDa-pepSummary, 35 kDa-proSummary, 35 kDa-psmSummary]
