# Supplementary material for: Identification and Characterization of the Seed Storage Proteins and Related Genes of Cannabis sativa L
Source: Front Nutr. 2021 Jun 7;8:678421. doi: 10.3389/fnut.2021.678421 (PMC8215128; doi:10.3389/fnut.2021.678421)
Supplement: Supplementary file 4 [file Table_2.xlsx]

## Sheet: Sheet1
Gene	5’ to 3’	3’ to 5’
Cs2S	ATGGCAAAAATCTCATCATCCACTCTAGCT	TCAATAGTAACGAGAGTGGAATTGGCAAGTTC
Edestin1	ATGGCTAATACTAAGGCTTTGCTCTCTC	TTAGGCAGTAGCCCTCCTCTCGTA
Edestin2	ATGGCAAGGTCGTCTACTTCGTTGCTATG	TTACTCATATCTGGTCTGTTGGGAA
Edestin3	ATGGCTTCAACACCTCTTTTGC	TTAAGCAGTAACAGCAGCCCTAATC
Cs7S	ATGGGAAGAATCAAATTGACCCTTC	TTATTCCTTCAAGCTCCTTATCGG
